# Supplementary material for: Pig‐specific RNA editing during early embryo development revealed by genome‐wide comparisons
Source: FEBS Open Bio. 2020 Jun 25;10(7):1389–402. doi: 10.1002/2211-5463.12900 (PMC7327910; doi:10.1002/2211-5463.12900)
Supplement: Supplementary file 2 — Table S1. Statistics of the samples. [file FEB4-10-1389-s002.xlsx]

## Sheet: Sheet1
Table S1.Statistics of the samples
species	GEO Accession	Extracted molecule	Sequencing Technology		Instrument model	Read Length	reference	2cell	4cell	8cell	Morula	Bla	total
Human	GSE36552	total RNA	single-end	single-cell	Illumina HiSeq 2000	100bp	Yan L et al.,2013	6	12	20	16	30	84
Pig	GSE139512	total RNA	pair-end	single-cell	Illumina HiSeq 2500	150bp		7	14	26	31	2	80
Mouse	GSE66582	total RNA	pair-end	single-cell	Illumina HiSeq 1500	100bp	Wu J et al.,2016	6	7	9	8	6	36
	GSE53386	polyA RNA	pair-end	Single-cell	Illumina HiSeq 2500	100bp	Fan X et al.,2015
	GSE70605	total RNA	pair-end	single-cell	Illumina HiSeq 2000	100bp	Liu W et al.,2016

## Sheet: Sheet2
Sample of early embryonic development in human
2cell	4cell	8cell	Morula	Bla
SRR445724	SRR490961	SRR490973	SRR490993	SRR491009
SRR445725	SRR490962	SRR490974	SRR490994	SRR491010
SRR445726	SRR490963	SRR490975	SRR490995	SRR491011
SRR445727	SRR490964	SRR490976	SRR490996	SRR491012
SRR445728	SRR490965	SRR490977	SRR490997	SRR491013
SRR445729	SRR490966	SRR490978	SRR490998	SRR491014
	SRR490967	SRR490979	SRR490999	SRR491015
	SRR490968	SRR490980	SRR491000	SRR491016
	SRR490969	SRR490981	SRR491001	SRR491017
	SRR490970	SRR490982	SRR491002	SRR491018
	SRR490971	SRR490983	SRR491003	SRR491019
	SRR490972	SRR490984	SRR491004	SRR491020
		SRR490985	SRR491005	SRR491021
		SRR490986	SRR491006	SRR491022
		SRR490987	SRR491007	SRR491023
		SRR490988	SRR491008	SRR491024
		SRR490989		SRR491025
		SRR490990		SRR491026
		SRR490991		SRR491027
		SRR490992		SRR491028
				SRR491029
				SRR491030
				SRR491031
				SRR491032
				SRR491033
				SRR491034
				SRR491035
				SRR491036
				SRR491037
				SRR491038

## Sheet: Sheet3
Sample of early embryonic development in mouse
2cell	4cell	8cell	Morula	Bla
SRR1840516	SRR1840518	SRR1840520	SRR2048257	SRR2048261
SRR1840517	SRR1840519	SRR1840521	SRR2048258	SRR2048262
SRR2927028	SRR2048247	SRR2048253	SRR2089629	SRR2089620
SRR2927029	SRR2048248	SRR2048254	SRR2089630	SRR2089621
SRR2048245	SRR2048249	SRR2089614	SRR2089631	SRR2089622
SRR2048246	SRR2048250	SRR2089616	SRR2089632	SRR2089623
	SRR2089610	SRR2089617	SRR2089633
		SRR2089618	SRR2089634
		SRR2089619
