# Supplementary material for: Pig‐specific RNA editing during early embryo development revealed by genome‐wide comparisons
Source: FEBS Open Bio. 2020 Jun 25;10(7):1389–402. doi: 10.1002/2211-5463.12900 (PMC7327910; doi:10.1002/2211-5463.12900)
Supplement: Supplementary file 3 — Table S2. Numbers and percentages of RNA editing sites in the human identified by REDItools using RNA reads as inputs. [file FEB4-10-1389-s003.xlsx]

## Sheet: Sheet1
Table S2.1 Numbers and percentages of RNA-editing sites in the human 2cell identified by REDItools using RNA reads as inputs
Region	Total	A->C	A->I	A->U	C->A	C->G	C->U	G->A	G->C	G->U	U->A	U->C	U->G
	Number of editing sites
Alu	3393.04	10	2202	39	20	8	75	71	7	51	24	867	19
nonAluRepeat	848.26	14	173	35	62	14	112	102	26	84	53	137	36
nonRepeat	1757.11	29	377	126	80	56	325	245	38	110	78	242	51
All	6059	70	2552	264	162	78	665	605	71	245	155	1087	106
	Percentage of editing sites
Alu	100	0.294724	64.8983	1.14943	0.589449	0.23578	2.21043	2.09254	0.206307	1.50309	0.707339	25.5526	0.559976
nonAluRepeat	100	1.65094	20.4009	4.12736	7.31132	1.65094	13.2075	12.0283	3.06604	9.90566	6.25	16.1557	4.24528
nonRepeat	100	1.65054	21.457	7.17131	4.55322	3.18725	18.4974	13.9442	2.16278	6.26067	4.43939	13.7735	2.90268
All	100	1.15531	42.1192	4.35715	2.67371	1.28734	10.9754	9.98515	1.17181	4.04357	2.55818	17.9403	1.74946

## Sheet: Sheet2
Table S2.2 Numbers and percentages of RNA-editing sites in the human 4cell identified by REDItools using RNA reads as inputs
Region	Total	A->C	A->I	A->U	C->A	C->G	C->U	G->A	G->C	G->U	U->A	U->C	U->G
	Number of editing sites
Alu	7928	13	4734	23	20	16	83	127	19	33	40	2806	14
nonAluRepeat	3287	59	1388	84	65	67	399	337	74	87	100	567	60
nonRepeat	8314	136	3733	269	161	181	870	1200	192	200	367	836	169
All	19336	208	7411	533	246	264	2764	2570	285	320	507	3985	243
	Percentage of editing sites
Alu	100	0.163976	59.7124	0.290111	0.25227	0.201816	1.04692	1.60192	0.239657	0.416246	0.504541	35.3935	0.176589
nonAluRepeat	100	1.79495	42.227	2.55552	1.97749	2.03833	12.1387	10.2525	2.25129	2.64679	3.04229	17.2498	1.82537
nonRepeat	100	1.6358	44.9002	3.23551	1.93649	2.17705	10.4643	14.4335	2.30936	2.40558	4.41424	10.0553	2.03272
All	100	1.07571	38.3275	2.75652	1.27224	1.36533	14.2946	13.2913	1.47393	1.65494	2.62205	20.6092	1.25672

## Sheet: Sheet3
Table S2.3 Numbers and percentages of RNA-editing sites in the human 8cell identified by REDItools using RNA reads as inputs
Region	Total	A->C	A->I	A->U	C->A	C->G	C->U	G->A	G->C	G->U	U->A	U->C	U->G
	Number of editing sites
Alu	8972	26	7160	69	47	41	322	283	34	78	68	813	31
nonAluRepeat	3939	69	1224	179	124	80	330	357	86	129	194	1079	88
nonRepeat	9190	176	1392	415	222	213	1510	1520	192	264	362	2703	221
All	21882	271	8074	663	393	334	3036	2995	312	471	624	4370	340
	Percentage of editing sites
Alu	100	0.28979	79.8038	0.769059	0.523852	0.456977	3.58894	3.15426	0.378957	0.869371	0.757914	9.06152	0.345519
nonAluRepeat	100	1.75171	31.0739	4.5443	3.14801	2.03097	8.37776	9.06321	2.1833	3.27494	4.92511	27.3927	2.23407
nonRepeat	100	1.91513	15.1469	4.51578	2.41567	2.31774	16.4309	16.5397	2.08923	2.87269	3.93906	29.4124	2.40479
All	100	1.23846	36.8979	3.02989	1.796	1.52637	13.8744	13.687	1.42583	2.15245	2.85166	19.9708	1.55379

## Sheet: Sheet4
Table S2.4 Numbers and percentages of RNA-editing sites in the human Morula identified by REDItools using RNA reads as inputs
Region	Total	A->C	A->I	A->U	C->A	C->G	C->U	G->A	G->C	G->U	U->A	U->C	U->G
	Number of editing sites
Alu	3967	27	3069	66	35	14	120	113	23	55	43	385	17
nonAluRepeat	2975	48	920	145	115	62	266	325	75	112	145	694	68
nonRepeat	5579	122	1432	344	121	110	813	775	100	165	259	1191	147
All	12397	197	4068	555	271	186	1807	1843	198	332	447	2261	232
	Percentage of editing sites
Alu	100	0.680615	77.3632	1.66373	0.882279	0.352912	3.02496	2.8485	0.579783	1.38644	1.08394	9.70507	0.428535
nonAluRepeat	100	1.61345	30.9244	4.87395	3.86555	2.08403	8.94118	10.9244	2.52101	3.76471	4.87395	23.3277	2.28571
nonRepeat	100	2.18677	25.6677	6.16598	2.16885	1.97168	14.5725	13.8914	1.79244	2.95752	4.64241	21.3479	2.63488
All	100	1.58909	32.8144	4.47689	2.18601	1.50036	14.5761	14.8665	1.59716	2.67807	3.60571	18.2383	1.87142

## Sheet: Sheet5
Table S2.5 Numbers and percentages of RNA-editing sites in the human Blastocyst identified by REDItools using RNA reads as inputs
Region	Total	A->C	A->I	A->U	C->A	C->G	C->U	G->A	G->C	G->U	U->A	U->C	U->G
	Number of editing sites
Alu	1581	16	1182	23	26	19	40	64	20	27	26	124	14
nonAluRepeat	1680	47	823	84	30	26	101	89	39	77	82	241	41
nonRepeat	6621	187	3052	230	89	114	596	652	149	202	204	943	203
All	9882	208	3585	527	246	130	1320	1406	169	267	436	1346	244
	Percentage of editing sites
Alu	100	1.01202	74.7628	1.45478	1.64453	1.20177	2.53004	4.04807	1.26502	1.70778	1.64453	7.84314	0.885515
nonAluRepeat	100	2.79762	48.9881	5	1.78571	1.54762	6.0119	5.29762	2.32143	4.58333	4.88095	14.3452	2.44048
nonRepeat	100	2.82435	46.0958	3.4738	1.34421	1.72179	9.00166	9.84746	2.25042	3.0509	3.08111	14.2426	3.066
All	100	2.10484	36.2781	5.33293	2.48937	1.31552	13.3576	14.2279	1.71018	2.70188	4.41206	13.6207	2.46914
