# Supplementary material for: Pig‐specific RNA editing during early embryo development revealed by genome‐wide comparisons
Source: FEBS Open Bio. 2020 Jun 25;10(7):1389–402. doi: 10.1002/2211-5463.12900 (PMC7327910; doi:10.1002/2211-5463.12900)
Supplement: Supplementary file 4 — Table S3. Statistics for nonsynonymous and synonymous editing sites in different stage. [file FEB4-10-1389-s004.xlsx]

## Sheet: Sheet1
Table S3. Statistics for non-synonymous and synonymous editing sites in different stage
Sample	Region	A->I				non A->I
		Nonsyn.	Syn.	Total	Nonsyn. ratio	Nonsyn.	Syn.	Total	Nonsyn. ratio
2cell	Alu	2	2	4	0.5	11	1	12	0.92
	nonAluRepeat	0	0	0	NA	11	15	26	0.42
	nonRepeat	7	8	15	0.47	141	94	235	0.6
	All	9	10	19	0.47	163	110	273	0.6
4cell	Alu	10	3	13	0.769231	14	8	22	0.636364
	nonAluRepeat	2	0	2	1	12	13	25	0.48
	nonRepeat	126	57	183	0.688525	964	781	1745	0.55
	All	138	60	198	0.7	990	802	1792	0.55
8ell	Alu	3	2	5	0.6	10	3	13	0.77
	nonAluRepeat	3	0	3	1	11	4	15	0.73
	nonRepeat	117	63	180	0.65	720	378	1098	0.66
	All	123	65	188	0.65	741	385	1126	0.66
Morula	Alu	3	3	6	0.5	6	0	6	1
	nonAluRepeat	1	0	1	1	8	2	10	0.8
	nonRepeat	72	43	115	0.63	377	197	574	0.66
	All	76	46	122	0.62	391	199	590	0.66
Bla	Alu	2	1	3	0.67	3	1	4	0.75
	nonAluRepeat	2	1	3	0.67	11	3	14	0.79
	nonRepeat	201	75	276	0.73	690	304	994	0.69
	All	205	77	282	0.73	704	308	1012	0.7
Alu: Alu repetitive sequence
nonAluRepeat: non-Alu repeat. The other way to say it is, rpeat does not include Alu
nonRepeat: nonrepetitive sequence
Nonsyn: non-synonymous editing
Syn: synonymous editing
Nonsyn. ratio: The percentage of non-synonymous editing
