# Supplementary material for: Pig‐specific RNA editing during early embryo development revealed by genome‐wide comparisons
Source: FEBS Open Bio. 2020 Jun 25;10(7):1389–402. doi: 10.1002/2211-5463.12900 (PMC7327910; doi:10.1002/2211-5463.12900)
Supplement: Supplementary file 5 — Table S4. Essential and nonessential genes in human and mouse. [file FEB4-10-1389-s005.xlsx]

## Sheet: OGEE_Human
sciName	Ensembl ID	Gene Symbol	essential
Homo sapiens	ENSG00000000003	TSPAN6	NE
Homo sapiens	ENSG00000000005	TNMD	NE
Homo sapiens	ENSG00000000460	C1orf112	NE
Homo sapiens	ENSG00000000971	CFH	NE
Homo sapiens	ENSG00000001036	FUCA2	NE
Homo sapiens	ENSG00000001460	STPG1	NE
Homo sapiens	ENSG00000001461	NIPAL3	NE
Homo sapiens	ENSG00000001617	SEMA3F	NE
Homo sapiens	ENSG00000001626	CFTR	NE
Homo sapiens	ENSG00000001629	ANKIB1	NE
Homo sapiens	ENSG00000002549	LAP3	NE
Homo sapiens	ENSG00000002586	CD99	NE
Homo sapiens	ENSG00000002587	HS3ST1	NE
Homo sapiens	ENSG00000002726	AOC1	NE
Homo sapiens	ENSG00000002745	WNT16	NE
Homo sapiens	ENSG00000002746	HECW1	NE
Homo sapiens	ENSG00000002919	SNX11	NE
Homo sapiens	ENSG00000002933	TMEM176A	NE
Homo sapiens	ENSG00000003056	M6PR	NE
Homo sapiens	ENSG00000003096	KLHL13	NE
Homo sapiens	ENSG00000003147	ICA1	NE
Homo sapiens	ENSG00000003249	DBNDD1	NE
Homo sapiens	ENSG00000003393	ALS2	NE
Homo sapiens	ENSG00000003400	CASP10	NE
Homo sapiens	ENSG00000003436	TFPI	NE
Homo sapiens	ENSG00000003987	MTMR7	NE
Homo sapiens	ENSG00000003989	SLC7A2	NE
Homo sapiens	ENSG00000004139	SARM1	NE
Homo sapiens	ENSG00000004399	PLXND1	NE
Homo sapiens	ENSG00000004468	CD38	NE
Homo sapiens	ENSG00000004700	RECQL	NE
Homo sapiens	ENSG00000004766	VPS50	NE
Homo sapiens	ENSG00000004776	HSPB6	NE
Homo sapiens	ENSG00000004777	ARHGAP33	NE
Homo sapiens	ENSG00000004809	SLC22A16	NE
Homo sapiens	ENSG00000004848	ARX	NE
Homo sapiens	ENSG00000004948	CALCR	NE
Homo sapiens	ENSG00000004975	DVL2	NE
Homo sapiens	ENSG00000005001	PRSS22	NE
Homo sapiens	ENSG00000005020	SKAP2	NE
Homo sapiens	ENSG00000005059	MCUB	NE
Homo sapiens	ENSG00000005073	HOXA11	NE
Homo sapiens	ENSG00000005102	MEOX1	NE
Homo sapiens	ENSG00000005108	THSD7A	NE
Homo sapiens	ENSG00000005187	ACSM3	NE
Homo sapiens	ENSG00000005189	REXO5	NE
Homo sapiens	ENSG00000005238	FAM214B	NE
Homo sapiens	ENSG00000005243	COPZ2	NE
Homo sapiens	ENSG00000005302	MSL3	NE
Homo sapiens	ENSG00000005379	TSPOAP1	NE
Homo sapiens	ENSG00000005421	PON1	NE
Homo sapiens	ENSG00000005436	GCFC2	NE
Homo sapiens	ENSG00000005469	CROT	NE
Homo sapiens	ENSG00000005483	KMT2E	NE
Homo sapiens	ENSG00000005801	ZNF195	NE
Homo sapiens	ENSG00000005810	MYCBP2	NE
Homo sapiens	ENSG00000005812	FBXL3	NE
Homo sapiens	ENSG00000005844	ITGAL	NE
Homo sapiens	ENSG00000005893	LAMP2	NE
Homo sapiens	ENSG00000005981	ASB4	NE
Homo sapiens	ENSG00000006007	GDE1	NE
Homo sapiens	ENSG00000006016	CRLF1	NE
Homo sapiens	ENSG00000006042	TMEM98	NE
Homo sapiens	ENSG00000006059	KRT33A	NE
Homo sapiens	ENSG00000006062	MAP3K14	NE
Homo sapiens	ENSG00000006071	ABCC8	NE
Homo sapiens	ENSG00000006074	-	NE
Homo sapiens	ENSG00000006075	-	NE
Homo sapiens	ENSG00000006114	-	NE
Homo sapiens	ENSG00000006116	CACNG3	NE
Homo sapiens	ENSG00000006118	TMEM132A	NE
Homo sapiens	ENSG00000006128	TAC1	NE
Homo sapiens	ENSG00000006282	SPATA20	NE
Homo sapiens	ENSG00000006283	CACNA1G	NE
Homo sapiens	ENSG00000006453	BAIAP2L1	NE
Homo sapiens	ENSG00000006459	KDM7A	NE
Homo sapiens	ENSG00000006468	ETV1	NE
Homo sapiens	ENSG00000006555	TTC22	NE
Homo sapiens	ENSG00000006576	PHTF2	NE
Homo sapiens	ENSG00000006607	FARP2	NE
Homo sapiens	ENSG00000006611	USH1C	NE
Homo sapiens	ENSG00000006625	GGCT	NE
Homo sapiens	ENSG00000006659	LGALS14	NE
Homo sapiens	ENSG00000006704	GTF2IRD1	NE
Homo sapiens	ENSG00000006740	ARHGAP44	NE
Homo sapiens	ENSG00000006747	SCIN	NE
Homo sapiens	ENSG00000006756	ARSD	NE
Homo sapiens	ENSG00000006788	MYH13	NE
Homo sapiens	ENSG00000006831	ADIPOR2	NE
Homo sapiens	ENSG00000007001	UPP2	NE
Homo sapiens	ENSG00000007038	PRSS21	NE
Homo sapiens	ENSG00000007080	CCDC124	NE
Homo sapiens	ENSG00000007129	CEACAM21	NE
Homo sapiens	ENSG00000007171	NOS2	NE
Homo sapiens	ENSG00000007174	DNAH9	NE
Homo sapiens	ENSG00000007255	TRAPPC6A	NE
Homo sapiens	ENSG00000007264	MATK	NE
Homo sapiens	ENSG00000007306	CEACAM7	NE
Homo sapiens	ENSG00000007341	ST7L	NE
Homo sapiens	ENSG00000007350	TKTL1	NE
Homo sapiens	ENSG00000007372	PAX6	NE
Homo sapiens	ENSG00000007376	RPUSD1	NE
Homo sapiens	ENSG00000007392	LUC7L	NE
Homo sapiens	ENSG00000007516	BAIAP3	NE
Homo sapiens	ENSG00000007545	CRAMP1	NE
Homo sapiens	ENSG00000007933	FMO3	NE
Homo sapiens	ENSG00000007968	E2F2	NE
Homo sapiens	ENSG00000008018	PSMB1	E
Homo sapiens	ENSG00000008056	SYN1	NE
Homo sapiens	ENSG00000008083	JARID2	NE
Homo sapiens	ENSG00000008196	TFAP2B	NE
Homo sapiens	ENSG00000008197	TFAP2D	NE
Homo sapiens	ENSG00000008226	DLEC1	NE
Homo sapiens	ENSG00000008256	CYTH3	NE
Homo sapiens	ENSG00000008282	SYPL1	NE
Homo sapiens	ENSG00000008283	CYB561	NE
Homo sapiens	ENSG00000008294	SPAG9	NE
Homo sapiens	ENSG00000008311	AASS	NE
Homo sapiens	ENSG00000008323	PLEKHG6	NE
Homo sapiens	ENSG00000008382	MPND	NE
Homo sapiens	ENSG00000008394	MGST1	NE
Homo sapiens	ENSG00000008438	PGLYRP1	NE
Homo sapiens	ENSG00000008441	NFIX	NE
Homo sapiens	ENSG00000008513	ST3GAL1	NE
Homo sapiens	ENSG00000008516	MMP25	NE
Homo sapiens	ENSG00000008517	IL32	NE
Homo sapiens	ENSG00000008710	PKD1	NE
Homo sapiens	ENSG00000008735	MAPK8IP2	NE
Homo sapiens	ENSG00000008853	RHOBTB2	NE
Homo sapiens	ENSG00000008869	HEATR5B	NE
Homo sapiens	ENSG00000009335	UBE3C	NE
Homo sapiens	ENSG00000009694	TENM1	NE
Homo sapiens	ENSG00000009709	PAX7	NE
Homo sapiens	ENSG00000009724	MASP2	NE
Homo sapiens	ENSG00000009780	FAM76A	NE
Homo sapiens	ENSG00000009790	TRAF3IP3	NE
Homo sapiens	ENSG00000009830	POMT2	NE
Homo sapiens	ENSG00000009950	MLXIPL	NE
Homo sapiens	ENSG00000010030	ETV7	NE
Homo sapiens	ENSG00000010219	DYRK4	NE
Homo sapiens	ENSG00000010270	STARD3NL	NE
Homo sapiens	ENSG00000010310	GIPR	NE
Homo sapiens	ENSG00000010319	SEMA3G	NE
Homo sapiens	ENSG00000010322	NISCH	NE
Homo sapiens	ENSG00000010327	STAB1	NE
Homo sapiens	ENSG00000010361	FUZ	NE
Homo sapiens	ENSG00000010404	IDS	NE
Homo sapiens	ENSG00000010438	PRSS3	NE
Homo sapiens	ENSG00000010539	ZNF200	NE
Homo sapiens	ENSG00000010610	CD4	NE
Homo sapiens	ENSG00000010704	HFE	NE
Homo sapiens	ENSG00000010803	SCMH1	NE
Homo sapiens	ENSG00000010818	HIVEP2	NE
Homo sapiens	ENSG00000010932	FMO1	NE
Homo sapiens	ENSG00000011009	LYPLA2	NE
Homo sapiens	ENSG00000011021	CLCN6	NE
Homo sapiens	ENSG00000011052	NME1-NME2	E
Homo sapiens	ENSG00000011083	SLC6A7	NE
Homo sapiens	ENSG00000011105	TSPAN9	NE
Homo sapiens	ENSG00000011114	BTBD7	NE
Homo sapiens	ENSG00000011132	APBA3	NE
Homo sapiens	ENSG00000011143	MKS1	NE
Homo sapiens	ENSG00000011201	ANOS1	NE
Homo sapiens	ENSG00000011275	RNF216	NE
Homo sapiens	ENSG00000011332	DPF1	NE
Homo sapiens	ENSG00000011347	SYT7	NE
Homo sapiens	ENSG00000011451	WIZ	NE
Homo sapiens	ENSG00000011523	CEP68	NE
Homo sapiens	ENSG00000011590	ZBTB32	NE
Homo sapiens	ENSG00000011638	TMEM159	NE
Homo sapiens	ENSG00000012124	CD22	NE
Homo sapiens	ENSG00000012171	SEMA3B	NE
Homo sapiens	ENSG00000012211	PRICKLE3	NE
Homo sapiens	ENSG00000012223	LTF	NE
Homo sapiens	ENSG00000012779	ALOX5	NE
Homo sapiens	ENSG00000012817	KDM5D	NE
Homo sapiens	ENSG00000012822	CALCOCO1	NE
Homo sapiens	ENSG00000012963	UBR7	NE
Homo sapiens	ENSG00000013016	EHD3	NE
Homo sapiens	ENSG00000013275	PSMC4	E
Homo sapiens	ENSG00000013288	MAN2B2	NE
Homo sapiens	ENSG00000013293	SLC7A14	NE
Homo sapiens	ENSG00000013392	RWDD2A	NE
Homo sapiens	ENSG00000013523	ANGEL1	NE
Homo sapiens	ENSG00000013588	GPRC5A	NE
Homo sapiens	ENSG00000013725	CD6	NE
Homo sapiens	ENSG00000014216	CAPN1	NE
Homo sapiens	ENSG00000014914	MTMR11	NE
Homo sapiens	ENSG00000015133	CCDC88C	NE
Homo sapiens	ENSG00000015171	ZMYND11	NE
Homo sapiens	ENSG00000015285	WAS	NE
Homo sapiens	ENSG00000015413	DPEP1	NE
Homo sapiens	ENSG00000015520	NPC1L1	NE
Homo sapiens	ENSG00000015592	STMN4	NE
Homo sapiens	ENSG00000016082	ISL1	NE
Homo sapiens	ENSG00000016391	CHDH	NE
Homo sapiens	ENSG00000016402	IL20RA	NE
Homo sapiens	ENSG00000016490	CLCA1	NE
Homo sapiens	ENSG00000016602	CLCA4	NE
Homo sapiens	ENSG00000016864	GLT8D1	NE
Homo sapiens	ENSG00000017260	ATP2C1	NE
Homo sapiens	ENSG00000017373	-	NE
Homo sapiens	ENSG00000017621	-	NE
Homo sapiens	ENSG00000018189	RUFY3	NE
Homo sapiens	ENSG00000018869	ZNF582	NE
Homo sapiens	ENSG00000019102	VSIG2	NE
Homo sapiens	ENSG00000019186	CYP24A1	NE
Homo sapiens	ENSG00000019485	PRDM11	NE
Homo sapiens	ENSG00000019505	SYT13	NE
Homo sapiens	ENSG00000019549	SNAI2	NE
Homo sapiens	ENSG00000019582	CD74	NE
Homo sapiens	ENSG00000020129	NCDN	NE
Homo sapiens	ENSG00000020181	ADGRA2	NE
Homo sapiens	ENSG00000020256	ZFP64	NE
Homo sapiens	ENSG00000020426	MNAT1	E
Homo sapiens	ENSG00000020577	SAMD4A	NE
Homo sapiens	ENSG00000020633	RUNX3	NE
Homo sapiens	ENSG00000021355	SERPINB1	NE
Homo sapiens	ENSG00000021488	SLC7A9	NE
Homo sapiens	ENSG00000021645	NRXN3	NE
Homo sapiens	ENSG00000021776	AQR	E
Homo sapiens	ENSG00000021826	CPS1	NE
Homo sapiens	ENSG00000021852	C8B	NE
Homo sapiens	ENSG00000022267	FHL1	NE
Homo sapiens	ENSG00000022355	GABRA1	NE
Homo sapiens	ENSG00000022556	NLRP2	NE
Homo sapiens	ENSG00000022567	SLC45A4	NE
Homo sapiens	ENSG00000022840	RNF10	NE
Homo sapiens	ENSG00000022976	ZNF839	NE
Homo sapiens	ENSG00000023041	ZDHHC6	NE
Homo sapiens	ENSG00000023171	GRAMD1B	NE
Homo sapiens	ENSG00000023697	DERA	NE
Homo sapiens	ENSG00000023843	-	NE
Homo sapiens	ENSG00000023892	DEF6	NE
Homo sapiens	ENSG00000023902	PLEKHO1	NE
Homo sapiens	ENSG00000023909	GCLM	NE
Homo sapiens	ENSG00000024048	UBR2	NE
Homo sapiens	ENSG00000024862	CCDC28A	NE
Homo sapiens	ENSG00000025039	RRAGD	NE
Homo sapiens	ENSG00000025156	HSF2	NE
Homo sapiens	ENSG00000025423	HSD17B6	NE
Homo sapiens	ENSG00000025772	TOMM34	NE
Homo sapiens	ENSG00000026036	-	NE
Homo sapiens	ENSG00000026103	FAS	NE
Homo sapiens	ENSG00000026297	RNASET2	NE
Homo sapiens	ENSG00000026559	KCNG1	NE
Homo sapiens	ENSG00000026652	AGPAT4	NE
Homo sapiens	ENSG00000026751	SLAMF7	NE
Homo sapiens	ENSG00000026950	BTN3A1	NE
Homo sapiens	ENSG00000027644	INSRR	NE
Homo sapiens	ENSG00000027697	IFNGR1	NE
Homo sapiens	ENSG00000027869	SH2D2A	NE
Homo sapiens	ENSG00000028528	SNX1	NE
Homo sapiens	ENSG00000028839	TBPL1	NE
Homo sapiens	ENSG00000029153	ARNTL2	NE
Homo sapiens	ENSG00000029534	ANK1	NE
Homo sapiens	ENSG00000029725	RABEP1	NE
Homo sapiens	ENSG00000029993	HMGB3	NE
Homo sapiens	ENSG00000031081	ARHGAP31	NE
Homo sapiens	ENSG00000031544	-	E
Homo sapiens	ENSG00000032219	ARID4A	NE
Homo sapiens	ENSG00000032444	PNPLA6	NE
Homo sapiens	ENSG00000032742	IFT88	NE
Homo sapiens	ENSG00000033030	ZCCHC8	NE
Homo sapiens	ENSG00000033100	CHPF2	NE
Homo sapiens	ENSG00000033122	LRRC7	NE
Homo sapiens	ENSG00000033627	ATP6V0A1	NE
Homo sapiens	ENSG00000034053	APBA2	NE
Homo sapiens	ENSG00000034063	-	E
Homo sapiens	ENSG00000034239	EFCAB1	NE
Homo sapiens	ENSG00000034510	TMSB10	NE
Homo sapiens	ENSG00000034533	ASTE1	NE
Homo sapiens	ENSG00000034713	GABARAPL2	NE
Homo sapiens	ENSG00000034971	MYOC	NE
Homo sapiens	ENSG00000035115	SH3YL1	NE
Homo sapiens	ENSG00000035141	FAM136A	NE
Homo sapiens	ENSG00000035664	DAPK2	NE
Homo sapiens	ENSG00000035681	NSMAF	NE
Homo sapiens	ENSG00000035720	STAP1	NE
Homo sapiens	ENSG00000036054	TBC1D23	NE
Homo sapiens	ENSG00000036448	MYOM2	NE
Homo sapiens	ENSG00000036473	OTC	NE
Homo sapiens	ENSG00000036530	CYP46A1	NE
Homo sapiens	ENSG00000036565	SLC18A1	NE
Homo sapiens	ENSG00000036672	USP2	NE
Homo sapiens	ENSG00000037042	TUBG2	NE
Homo sapiens	ENSG00000037241	RPL26L1	NE
Homo sapiens	ENSG00000037280	FLT4	NE
Homo sapiens	ENSG00000037474	NSUN2	NE
Homo sapiens	ENSG00000037637	FBXO42	NE
Homo sapiens	ENSG00000037749	MFAP3	NE
Homo sapiens	ENSG00000037757	MRI1	NE
Homo sapiens	ENSG00000037965	HOXC8	NE
Homo sapiens	ENSG00000038002	AGA	NE
Homo sapiens	ENSG00000038274	MAT2B	NE
Homo sapiens	ENSG00000038295	TLL1	NE
Homo sapiens	ENSG00000038427	VCAN	NE
Homo sapiens	ENSG00000038532	CLEC16A	NE
Homo sapiens	ENSG00000038945	MSR1	NE
Homo sapiens	ENSG00000039139	DNAH5	NE
Homo sapiens	ENSG00000039523	RIPOR1	NE
Homo sapiens	ENSG00000039560	RAI14	NE
Homo sapiens	ENSG00000039600	SOX30	NE
Homo sapiens	ENSG00000039987	BEST2	NE
Homo sapiens	ENSG00000040199	PHLPP2	NE
Homo sapiens	ENSG00000040731	CDH10	NE
Homo sapiens	ENSG00000040933	INPP4A	NE
Homo sapiens	ENSG00000041353	RAB27B	NE
Homo sapiens	ENSG00000041515	MYO16	NE
Homo sapiens	ENSG00000041880	PARP3	NE
Homo sapiens	ENSG00000041988	THAP3	NE
Homo sapiens	ENSG00000042304	C2orf83	NE
Homo sapiens	ENSG00000042445	RETSAT	NE
Homo sapiens	ENSG00000042493	CAPG	NE
Homo sapiens	ENSG00000042781	USH2A	NE
Homo sapiens	ENSG00000042832	TG	NE
Homo sapiens	ENSG00000042980	ADAM28	NE
Homo sapiens	ENSG00000043039	BARX2	NE
Homo sapiens	ENSG00000043093	DCUN1D1	NE
Homo sapiens	ENSG00000043355	ZIC2	NE
Homo sapiens	ENSG00000043462	LCP2	NE
Homo sapiens	ENSG00000043591	ADRB1	NE
Homo sapiens	ENSG00000044012	GUCA2B	NE
Homo sapiens	ENSG00000044090	CUL7	NE
Homo sapiens	ENSG00000044459	CNTLN	NE
Homo sapiens	ENSG00000046653	GPM6B	NE
Homo sapiens	ENSG00000046774	MAGEC2	NE
Homo sapiens	ENSG00000046889	PREX2	NE
Homo sapiens	ENSG00000047188	YTHDC2	NE
Homo sapiens	ENSG00000047230	CTPS2	NE
Homo sapiens	ENSG00000047315	POLR2B	E
Homo sapiens	ENSG00000047346	FAM214A	NE
Homo sapiens	ENSG00000047365	ARAP2	NE
Homo sapiens	ENSG00000047457	CP	NE
Homo sapiens	ENSG00000047578	KIAA0556	NE
Homo sapiens	ENSG00000047579	DTNBP1	NE
Homo sapiens	ENSG00000047597	XK	NE
Homo sapiens	ENSG00000047617	ANO2	NE
Homo sapiens	ENSG00000047621	C12orf4	NE
Homo sapiens	ENSG00000047634	SCML1	NE
Homo sapiens	ENSG00000047644	WWC3	NE
Homo sapiens	ENSG00000047648	ARHGAP6	NE
Homo sapiens	ENSG00000047662	FAM184B	NE
Homo sapiens	ENSG00000048140	TSPAN17	NE
Homo sapiens	ENSG00000048342	CC2D2A	NE
Homo sapiens	ENSG00000048405	ZNF800	NE
Homo sapiens	ENSG00000048471	SNX29	NE
Homo sapiens	ENSG00000048649	RSF1	NE
Homo sapiens	ENSG00000048740	CELF2	NE
Homo sapiens	ENSG00000048991	R3HDM1	NE
Homo sapiens	ENSG00000049089	COL9A2	NE
Homo sapiens	ENSG00000049130	KITLG	NE
Homo sapiens	ENSG00000049167	ERCC8	NE
Homo sapiens	ENSG00000049192	ADAMTS6	NE
Homo sapiens	ENSG00000049239	H6PD	NE
Homo sapiens	ENSG00000049245	VAMP3	NE
Homo sapiens	ENSG00000049246	PER3	NE
Homo sapiens	ENSG00000049247	UTS2	NE
Homo sapiens	ENSG00000049323	LTBP1	NE
Homo sapiens	ENSG00000049656	CLPTM1L	NE
Homo sapiens	ENSG00000049768	FOXP3	NE
Homo sapiens	ENSG00000049769	PPP1R3F	NE
Homo sapiens	ENSG00000049860	HEXB	NE
Homo sapiens	ENSG00000049883	PTCD2	NE
Homo sapiens	ENSG00000050030	NEXMIF	NE
Homo sapiens	ENSG00000050130	JKAMP	NE
Homo sapiens	ENSG00000050327	ARHGEF5	NE
Homo sapiens	ENSG00000050344	NFE2L3	NE
Homo sapiens	ENSG00000050426	LETMD1	NE
Homo sapiens	ENSG00000050438	SLC4A8	NE
Homo sapiens	ENSG00000050628	PTGER3	NE
Homo sapiens	ENSG00000050730	TNIP3	NE
Homo sapiens	ENSG00000050767	COL23A1	NE
Homo sapiens	ENSG00000051108	HERPUD1	NE
Homo sapiens	ENSG00000051128	HOMER3	NE
Homo sapiens	ENSG00000051180	RAD51	E
Homo sapiens	ENSG00000051523	CYBA	NE
Homo sapiens	ENSG00000051825	MPHOSPH9	NE
Homo sapiens	ENSG00000052126	PLEKHA5	NE
Homo sapiens	ENSG00000052344	PRSS8	NE
Homo sapiens	ENSG00000052795	FNIP2	NE
Homo sapiens	ENSG00000052841	TTC17	NE
Homo sapiens	ENSG00000052850	ALX4	NE
Homo sapiens	ENSG00000053108	FSTL4	NE
Homo sapiens	ENSG00000053328	METTL24	NE
Homo sapiens	ENSG00000053371	AKR7A2	NE
Homo sapiens	ENSG00000053438	NNAT	NE
Homo sapiens	ENSG00000053524	MCF2L2	NE
Homo sapiens	ENSG00000053702	NRIP2	NE
Homo sapiens	ENSG00000053747	LAMA3	NE
Homo sapiens	ENSG00000053770	AP5M1	NE
Homo sapiens	ENSG00000053900	ANAPC4	E
Homo sapiens	ENSG00000053918	KCNQ1	NE
Homo sapiens	ENSG00000054148	PHPT1	NE
Homo sapiens	ENSG00000054179	ENTPD2	NE
Homo sapiens	ENSG00000054219	LY75	NE
Homo sapiens	ENSG00000054277	OPN3	NE
Homo sapiens	ENSG00000054392	HHAT	NE
Homo sapiens	ENSG00000054523	KIF1B	NE
Homo sapiens	ENSG00000054598	FOXC1	NE
Homo sapiens	ENSG00000054611	TBC1D22A	NE
Homo sapiens	ENSG00000054654	SYNE2	NE
Homo sapiens	ENSG00000054796	SPO11	NE
Homo sapiens	ENSG00000054938	CHRDL2	NE
Homo sapiens	ENSG00000054965	FAM168A	NE
Homo sapiens	ENSG00000055118	KCNH2	NE
Homo sapiens	ENSG00000055147	FAM114A2	NE
Homo sapiens	ENSG00000055163	CYFIP2	NE
Homo sapiens	ENSG00000055208	TAB2	NE
Homo sapiens	ENSG00000055211	GINM1	NE
Homo sapiens	ENSG00000055732	MCOLN3	NE
Homo sapiens	ENSG00000055813	CCDC85A	NE
Homo sapiens	ENSG00000055955	ITIH4	NE
Homo sapiens	ENSG00000055957	ITIH1	NE
Homo sapiens	ENSG00000056050	HPF1	NE
Homo sapiens	ENSG00000056277	ZNF280C	NE
Homo sapiens	ENSG00000056291	NPFFR2	NE
Homo sapiens	ENSG00000056558	TRAF1	NE
Homo sapiens	ENSG00000056586	RC3H2	NE
Homo sapiens	ENSG00000056661	-	NE
Homo sapiens	ENSG00000056736	IL17RB	NE
Homo sapiens	ENSG00000056972	TRAF3IP2	NE
Homo sapiens	ENSG00000056998	GYG2	NE
Homo sapiens	ENSG00000057149	SERPINB3	NE
Homo sapiens	ENSG00000057252	SOAT1	NE
Homo sapiens	ENSG00000057294	PKP2	NE
Homo sapiens	ENSG00000057593	F7	NE
Homo sapiens	ENSG00000057657	PRDM1	NE
Homo sapiens	ENSG00000057704	TMCC3	NE
Homo sapiens	ENSG00000057757	PITHD1	NE
Homo sapiens	ENSG00000058056	USP13	NE
Homo sapiens	ENSG00000058063	ATP11B	NE
Homo sapiens	ENSG00000058085	LAMC2	NE
Homo sapiens	ENSG00000058091	CDK14	NE
Homo sapiens	ENSG00000058335	RASGRF1	NE
Homo sapiens	ENSG00000058404	CAMK2B	NE
Homo sapiens	ENSG00000058668	ATP2B4	NE
Homo sapiens	ENSG00000058799	YIPF1	NE
Homo sapiens	ENSG00000059377	TBXAS1	NE
Homo sapiens	ENSG00000059588	TARBP1	NE
Homo sapiens	ENSG00000059769	DNAJC25	NE
Homo sapiens	ENSG00000059915	PSD	NE
Homo sapiens	ENSG00000060140	STYK1	NE
Homo sapiens	ENSG00000060558	GNA15	NE
Homo sapiens	ENSG00000060566	CREB3L3	NE
Homo sapiens	ENSG00000060656	PTPRU	NE
Homo sapiens	ENSG00000060709	RIMBP2	NE
Homo sapiens	ENSG00000060749	QSER1	NE
Homo sapiens	ENSG00000060762	MPC1	NE
Homo sapiens	ENSG00000061337	LZTS1	NE
Homo sapiens	ENSG00000061455	PRDM6	NE
Homo sapiens	ENSG00000061492	WNT8A	NE
Homo sapiens	ENSG00000061918	GUCY1B1	NE
Homo sapiens	ENSG00000061938	TNK2	NE
Homo sapiens	ENSG00000062096	ARSF	NE
Homo sapiens	ENSG00000062282	DGAT2	NE
Homo sapiens	ENSG00000063015	SEZ6	NE
Homo sapiens	ENSG00000063127	SLC6A16	NE
Homo sapiens	ENSG00000063169	BICRA	NE
Homo sapiens	ENSG00000063176	SPHK2	NE
Homo sapiens	ENSG00000063180	CA11	NE
Homo sapiens	ENSG00000063241	ISOC2	NE
Homo sapiens	ENSG00000063245	EPN1	NE
Homo sapiens	ENSG00000063438	AHRR	NE
Homo sapiens	ENSG00000063587	LOC105373378; ZNF275	NE
Homo sapiens	ENSG00000063601	MTMR1	NE
Homo sapiens	ENSG00000063660	GPC1	NE
Homo sapiens	ENSG00000063854	HAGH	NE
Homo sapiens	ENSG00000064012	CASP8	NE
Homo sapiens	ENSG00000064042	LIMCH1	NE
Homo sapiens	ENSG00000064115	TM7SF3	NE
Homo sapiens	ENSG00000064195	DLX3	NE
Homo sapiens	ENSG00000064201	TSPAN32	NE
Homo sapiens	ENSG00000064205	CCN5	NE
Homo sapiens	ENSG00000064218	DMRT3	NE
Homo sapiens	ENSG00000064300	NGFR	NE
Homo sapiens	ENSG00000064309	CDON	NE
Homo sapiens	ENSG00000064489	BORCS8-MEF2B	NE
Homo sapiens	ENSG00000064490	RFXANK	NE
Homo sapiens	ENSG00000064545	TMEM161A	NE
Homo sapiens	ENSG00000064601	CTSA	NE
Homo sapiens	ENSG00000064651	SLC12A2	NE
Homo sapiens	ENSG00000064652	SNX24	NE
Homo sapiens	ENSG00000064655	EYA2	NE
Homo sapiens	ENSG00000064687	ABCA7	NE
Homo sapiens	ENSG00000064763	FAR2	NE
Homo sapiens	ENSG00000064835	POU1F1	NE
Homo sapiens	ENSG00000064932	SBNO2	NE
Homo sapiens	ENSG00000064961	HMG20B	NE
Homo sapiens	ENSG00000064989	CALCRL	NE
Homo sapiens	ENSG00000064999	ANKS1A	NE
Homo sapiens	ENSG00000065057	NTHL1	NE
Homo sapiens	ENSG00000065060	UHRF1BP1	NE
Homo sapiens	ENSG00000065135	GNAI3	NE
Homo sapiens	ENSG00000065154	OAT	NE
Homo sapiens	ENSG00000065183	WDR3	E
Homo sapiens	ENSG00000065320	NTN1	NE
Homo sapiens	ENSG00000065325	GLP2R	NE
Homo sapiens	ENSG00000065413	ANKRD44	NE
Homo sapiens	ENSG00000065457	ADAT1	NE
Homo sapiens	ENSG00000065485	PDIA5	NE
Homo sapiens	ENSG00000065491	TBC1D22B	NE
Homo sapiens	ENSG00000065609	SNAP91	NE
Homo sapiens	ENSG00000065621	GSTO2	NE
Homo sapiens	ENSG00000065665	SEC61A2	NE
Homo sapiens	ENSG00000065802	ASB1	NE
Homo sapiens	ENSG00000065809	FAM107B	NE
Homo sapiens	ENSG00000065833	ME1	NE
Homo sapiens	ENSG00000065923	SLC9A7	NE
Homo sapiens	ENSG00000065970	FOXJ2	NE
Homo sapiens	ENSG00000066032	CTNNA2	NE
Homo sapiens	ENSG00000066044	ELAVL1	NE
Homo sapiens	ENSG00000066084	DIP2B	NE
Homo sapiens	ENSG00000066185	ZMYND12	NE
Homo sapiens	ENSG00000066230	SLC9A3	NE
Homo sapiens	ENSG00000066248	NGEF	NE
Homo sapiens	ENSG00000066294	CD84	NE
Homo sapiens	ENSG00000066382	MPPED2	NE
Homo sapiens	ENSG00000066405	CLDN18	NE
Homo sapiens	ENSG00000066455	GOLGA5	NE
Homo sapiens	ENSG00000066557	LRRC40	NE
Homo sapiens	ENSG00000066583	ISOC1	NE
Homo sapiens	ENSG00000066629	EML1	NE
Homo sapiens	ENSG00000066651	TRMT11	NE
Homo sapiens	ENSG00000066654	THUMPD1	NE
Homo sapiens	ENSG00000066697	MSANTD3	NE
Homo sapiens	ENSG00000066735	KIF26A	NE
Homo sapiens	ENSG00000066739	ATG2B	NE
Homo sapiens	ENSG00000066777	ARFGEF1	NE
Homo sapiens	ENSG00000066827	ZFAT	NE
Homo sapiens	ENSG00000066933	MYO9A	NE
Homo sapiens	ENSG00000067082	KLF6	NE
Homo sapiens	ENSG00000067113	PLPP1	NE
Homo sapiens	ENSG00000067141	NEO1	NE
Homo sapiens	ENSG00000067208	EVI5	NE
Homo sapiens	ENSG00000067221	STOML1	NE
Homo sapiens	ENSG00000067365	METTL22	NE
Homo sapiens	ENSG00000067445	TRO	NE
Homo sapiens	ENSG00000067646	ZFY	NE
Homo sapiens	ENSG00000067829	IDH3G	NE
Homo sapiens	ENSG00000067836	ROGDI	NE
Homo sapiens	ENSG00000067840	PDZD4	NE
Homo sapiens	ENSG00000067842	ATP2B3	NE
Homo sapiens	ENSG00000067992	PDK3	NE
Homo sapiens	ENSG00000068001	HYAL2	NE
Homo sapiens	ENSG00000068120	COASY	E
Homo sapiens	ENSG00000068137	PLEKHH3	NE
Homo sapiens	ENSG00000068305	MEF2A	NE
Homo sapiens	ENSG00000068323	TFE3	NE
Homo sapiens	ENSG00000068354	TBC1D25	NE
Homo sapiens	ENSG00000068400	GRIPAP1	NE
Homo sapiens	ENSG00000068615	REEP1	NE
Homo sapiens	ENSG00000068650	ATP11A	NE
Homo sapiens	ENSG00000068697	LAPTM4A	NE
Homo sapiens	ENSG00000068781	STON1-GTF2A1L	NE
Homo sapiens	ENSG00000068793	-	NE
Homo sapiens	ENSG00000068796	KIF2A	NE
Homo sapiens	ENSG00000068903	SIRT2	NE
Homo sapiens	ENSG00000068912	ERLEC1	NE
Homo sapiens	ENSG00000068985	PAGE1	NE
Homo sapiens	ENSG00000069011	PITX1	NE
Homo sapiens	ENSG00000069018	TRPC7	NE
Homo sapiens	ENSG00000069122	ADGRF5	NE
Homo sapiens	ENSG00000069206	ADAM7	NE
Homo sapiens	ENSG00000069275	NUCKS1	NE
Homo sapiens	ENSG00000069424	KCNAB2	NE
Homo sapiens	ENSG00000069431	ABCC9	NE
Homo sapiens	ENSG00000069482	GAL	NE
Homo sapiens	ENSG00000069493	CLEC2D	NE
Homo sapiens	ENSG00000069509	FUNDC1	NE
Homo sapiens	ENSG00000069535	MAOB	NE
Homo sapiens	ENSG00000069667	RORA	NE
Homo sapiens	ENSG00000069696	DRD4	NE
Homo sapiens	ENSG00000069712	-	NE
Homo sapiens	ENSG00000069764	PLA2G10	NE
Homo sapiens	ENSG00000069812	HES2	NE
Homo sapiens	ENSG00000069869	NEDD4	NE
Homo sapiens	ENSG00000069966	GNB5	NE
Homo sapiens	ENSG00000069974	RAB27A	NE
Homo sapiens	ENSG00000069998	HDHD5	NE
Homo sapiens	ENSG00000070031	SCT	NE
Homo sapiens	ENSG00000070047	PHRF1	NE
Homo sapiens	ENSG00000070081	NUCB2	NE
Homo sapiens	ENSG00000070087	PFN2	NE
Homo sapiens	ENSG00000070182	SPTB	NE
Homo sapiens	ENSG00000070190	DAPP1	NE
Homo sapiens	ENSG00000070214	SLC44A1	NE
Homo sapiens	ENSG00000070269	TMEM260	NE
Homo sapiens	ENSG00000070388	FGF22	NE
Homo sapiens	ENSG00000070404	FSTL3	NE
Homo sapiens	ENSG00000070476	ZXDC	NE
Homo sapiens	ENSG00000070526	ST6GALNAC1	NE
Homo sapiens	ENSG00000070540	WIPI1	NE
Homo sapiens	ENSG00000070610	GBA2	NE
Homo sapiens	ENSG00000070718	AP3M2	NE
Homo sapiens	ENSG00000070748	CHAT	NE
Homo sapiens	ENSG00000070778	PTPN21	NE
Homo sapiens	ENSG00000070882	OSBPL3	NE
Homo sapiens	ENSG00000070886	EPHA8	NE
Homo sapiens	ENSG00000070915	SLC12A3	NE
Homo sapiens	ENSG00000070950	RAD18	NE
Homo sapiens	ENSG00000071051	NCK2	NE
Homo sapiens	ENSG00000071073	MGAT4A	NE
Homo sapiens	ENSG00000071189	SNX13	NE
Homo sapiens	ENSG00000071203	MS4A12	NE
Homo sapiens	ENSG00000071205	ARHGAP10	NE
Homo sapiens	ENSG00000071246	VASH1	NE
Homo sapiens	ENSG00000071282	LMCD1	NE
Homo sapiens	ENSG00000071575	TRIB2	NE
Homo sapiens	ENSG00000071889	FAM3A	NE
Homo sapiens	ENSG00000071991	CDH19	NE
Homo sapiens	ENSG00000072041	SLC6A15	NE
Homo sapiens	ENSG00000072042	RDH11	NE
Homo sapiens	ENSG00000072080	SPP2	NE
Homo sapiens	ENSG00000072121	ZFYVE26	NE
Homo sapiens	ENSG00000072134	EPN2	NE
Homo sapiens	ENSG00000072135	PTPN18	NE
Homo sapiens	ENSG00000072182	ASIC4	NE
Homo sapiens	ENSG00000072195	SPEG; SPEGNB	NE
Homo sapiens	ENSG00000072201	LNX1	NE
Homo sapiens	ENSG00000072210	ALDH3A2	NE
Homo sapiens	ENSG00000072274	TFRC	E
Homo sapiens	ENSG00000072315	TRPC5	NE
Homo sapiens	ENSG00000072422	RHOBTB1	NE
Homo sapiens	ENSG00000072444	-	NE
Homo sapiens	ENSG00000072609	CHFR	NE
Homo sapiens	ENSG00000072657	TRHDE	NE
Homo sapiens	ENSG00000072736	NFATC3	NE
Homo sapiens	ENSG00000072778	ACADVL	NE
Homo sapiens	ENSG00000072786	STK10	NE
Homo sapiens	ENSG00000072818	ACAP1	NE
Homo sapiens	ENSG00000072832	CRMP1	NE
Homo sapiens	ENSG00000072840	EVC	NE
Homo sapiens	ENSG00000072858	SIDT1	NE
Homo sapiens	ENSG00000072952	MRVI1	NE
Homo sapiens	ENSG00000072954	TMEM38A	NE
Homo sapiens	ENSG00000073008	PVR	NE
Homo sapiens	ENSG00000073009	-	NE
Homo sapiens	ENSG00000073060	SCARB1	NE
Homo sapiens	ENSG00000073067	CYP2W1	NE
Homo sapiens	ENSG00000073111	MCM2	E
Homo sapiens	ENSG00000073146	MOV10L1	NE
Homo sapiens	ENSG00000073150	PANX2	NE
Homo sapiens	ENSG00000073169	SELENOO	NE
Homo sapiens	ENSG00000073282	TP63	NE
Homo sapiens	ENSG00000073350	LLGL2	NE
Homo sapiens	ENSG00000073417	PDE8A	NE
Homo sapiens	ENSG00000073464	CLCN4	NE
Homo sapiens	ENSG00000073605	GSDMB	NE
Homo sapiens	ENSG00000073614	KDM5A	NE
Homo sapiens	ENSG00000073734	ABCB11	NE
Homo sapiens	ENSG00000073737	DHRS9	NE
Homo sapiens	ENSG00000073754	CD5L	NE
Homo sapiens	ENSG00000073756	PTGS2	NE
Homo sapiens	ENSG00000073792	IGF2BP2	NE
Homo sapiens	ENSG00000073849	ST6GAL1	NE
Homo sapiens	ENSG00000073910	FRY	NE
Homo sapiens	ENSG00000073921	PICALM	NE
Homo sapiens	ENSG00000074181	NOTCH3	NE
Homo sapiens	ENSG00000074211	PPP2R2C	NE
Homo sapiens	ENSG00000074276	CDHR2	NE
Homo sapiens	ENSG00000074356	NCBP3	NE
Homo sapiens	ENSG00000074416	MGLL	NE
Homo sapiens	ENSG00000074527	NTN4	NE
Homo sapiens	ENSG00000074603	DPP8	NE
Homo sapiens	ENSG00000074621	SLC24A1	NE
Homo sapiens	ENSG00000074695	LMAN1	NE
Homo sapiens	ENSG00000074696	HACD3	NE
Homo sapiens	ENSG00000074706	IPCEF1	NE
Homo sapiens	ENSG00000074755	ZZEF1	NE
Homo sapiens	ENSG00000074771	NOX3	NE
Homo sapiens	ENSG00000074800	ENO1	E
Homo sapiens	ENSG00000074803	SLC12A1	NE
Homo sapiens	ENSG00000074842	MYDGF	NE
Homo sapiens	ENSG00000074855	ANO8	NE
Homo sapiens	ENSG00000074964	ARHGEF10L	NE
Homo sapiens	ENSG00000075035	WSCD2	NE
Homo sapiens	ENSG00000075043	KCNQ2	NE
Homo sapiens	ENSG00000075131	TIPIN	NE
Homo sapiens	ENSG00000075151	EIF4G3	NE
Homo sapiens	ENSG00000075213	SEMA3A	NE
Homo sapiens	ENSG00000075223	SEMA3C	NE
Homo sapiens	ENSG00000075234	TTC38	NE
Homo sapiens	ENSG00000075239	ACAT1	NE
Homo sapiens	ENSG00000075240	GRAMD4	NE
Homo sapiens	ENSG00000075303	SLC25A40	NE
Homo sapiens	ENSG00000075336	TIMM21	NE
Homo sapiens	ENSG00000075340	ADD2	NE
Homo sapiens	ENSG00000075388	FGF4	NE
Homo sapiens	ENSG00000075391	RASAL2	NE
Homo sapiens	ENSG00000075407	ZNF37A	NE
Homo sapiens	ENSG00000075429	CACNG5	NE
Homo sapiens	ENSG00000075568	TMEM131	NE
Homo sapiens	ENSG00000075618	FSCN1	NE
Homo sapiens	ENSG00000075643	MOCOS	NE
Homo sapiens	ENSG00000075673	ATP12A	NE
Homo sapiens	ENSG00000075790	BCAP29	NE
Homo sapiens	ENSG00000075826	SEC31B	NE
Homo sapiens	ENSG00000075856	SART3	E
Homo sapiens	ENSG00000075886	TUBA3D	NE
Homo sapiens	ENSG00000075891	PAX2	NE
Homo sapiens	ENSG00000075945	KIFAP3	NE
Homo sapiens	ENSG00000075975	MKRN2	NE
Homo sapiens	ENSG00000076003	MCM6	E
Homo sapiens	ENSG00000076053	RBM7	NE
Homo sapiens	ENSG00000076067	RBMS2	NE
Homo sapiens	ENSG00000076248	UNG	NE
Homo sapiens	ENSG00000076258	FMO4	NE
Homo sapiens	ENSG00000076321	KLHL20	NE
Homo sapiens	ENSG00000076344	RGS11	NE
Homo sapiens	ENSG00000076351	SLC46A1	NE
Homo sapiens	ENSG00000076356	PLXNA2	NE
Homo sapiens	ENSG00000076513	ANKRD13A	NE
Homo sapiens	ENSG00000076554	TPD52	NE
Homo sapiens	ENSG00000076555	ACACB	NE
Homo sapiens	ENSG00000076641	PAG1	NE
Homo sapiens	ENSG00000076662	ICAM3	NE
Homo sapiens	ENSG00000076685	NT5C2	NE
Homo sapiens	ENSG00000076706	MCAM	NE
Homo sapiens	ENSG00000076716	GPC4	NE
Homo sapiens	ENSG00000076770	MBNL3	NE
Homo sapiens	ENSG00000076826	CAMSAP3	NE
Homo sapiens	ENSG00000076928	ARHGEF1; LOC100505585	NE
Homo sapiens	ENSG00000076944	STXBP2	NE
Homo sapiens	ENSG00000076984	MAP2K7	NE
Homo sapiens	ENSG00000077009	NMRK2	NE
Homo sapiens	ENSG00000077080	ACTL6B	NE
Homo sapiens	ENSG00000077150	NFKB2	NE
Homo sapiens	ENSG00000077232	DNAJC10	NE
Homo sapiens	ENSG00000077238	IL4R	NE
Homo sapiens	ENSG00000077254	USP33	NE
Homo sapiens	ENSG00000077274	CAPN6	NE
Homo sapiens	ENSG00000077327	SPAG6	NE
Homo sapiens	ENSG00000077420	APBB1IP	NE
Homo sapiens	ENSG00000077454	LRCH4	NE
Homo sapiens	ENSG00000077463	SIRT6	NE
Homo sapiens	ENSG00000077498	TYR	NE
Homo sapiens	ENSG00000077522	ACTN2	NE
Homo sapiens	ENSG00000077585	GPR137B	NE
Homo sapiens	ENSG00000077616	NAALAD2	NE
Homo sapiens	ENSG00000077684	JADE1	NE
Homo sapiens	ENSG00000077713	SLC25A43	NE
Homo sapiens	ENSG00000077935	SMC1B	NE
Homo sapiens	ENSG00000077942	FBLN1	NE
Homo sapiens	ENSG00000077943	ITGA8	NE
Homo sapiens	ENSG00000077984	CST7	NE
Homo sapiens	ENSG00000078018	MAP2	NE
Homo sapiens	ENSG00000078043	PIAS2	NE
Homo sapiens	ENSG00000078081	LAMP3	NE
Homo sapiens	ENSG00000078114	NEBL	NE
Homo sapiens	ENSG00000078124	ACER3	NE
Homo sapiens	ENSG00000078177	N4BP2	NE
Homo sapiens	ENSG00000078237	TIGAR	NE
Homo sapiens	ENSG00000078246	TULP3	NE
Homo sapiens	ENSG00000078269	SYNJ2	NE
Homo sapiens	ENSG00000078295	ADCY2	NE
Homo sapiens	ENSG00000078399	HOXA9	NE
Homo sapiens	ENSG00000078401	EDN1	NE
Homo sapiens	ENSG00000078549	ADCYAP1R1	NE
Homo sapiens	ENSG00000078589	P2RY10	NE
Homo sapiens	ENSG00000078618	NRDC	NE
Homo sapiens	ENSG00000078668	VDAC3	NE
Homo sapiens	ENSG00000078699	CBFA2T2	NE
Homo sapiens	ENSG00000078725	BRINP1	NE
Homo sapiens	ENSG00000078747	ITCH	NE
Homo sapiens	ENSG00000078795	PKD2L2	NE
Homo sapiens	ENSG00000078804	TP53INP2	NE
Homo sapiens	ENSG00000078808	SDF4	NE
Homo sapiens	ENSG00000078814	MYH7B	NE
Homo sapiens	ENSG00000078898	BPIFB2	NE
Homo sapiens	ENSG00000078900	TP73	NE
Homo sapiens	ENSG00000078902	TOLLIP	NE
Homo sapiens	ENSG00000079101	CLUL1	NE
Homo sapiens	ENSG00000079102	RUNX1T1	NE
Homo sapiens	ENSG00000079112	CDH17	NE
Homo sapiens	ENSG00000079150	FKBP7	NE
Homo sapiens	ENSG00000079156	OSBPL6	NE
Homo sapiens	ENSG00000079215	SLC1A3	NE
Homo sapiens	ENSG00000079257	LXN	NE
Homo sapiens	ENSG00000079263	SP140	NE
Homo sapiens	ENSG00000079308	TNS1	NE
Homo sapiens	ENSG00000079337	RAPGEF3	NE
Homo sapiens	ENSG00000079385	CEACAM1	NE
Homo sapiens	ENSG00000079387	SENP1	NE
Homo sapiens	ENSG00000079393	DUSP13	NE
Homo sapiens	ENSG00000079432	CIC	NE
Homo sapiens	ENSG00000079435	LIPE	NE
Homo sapiens	ENSG00000079462	PAFAH1B3	NE
Homo sapiens	ENSG00000079482	OPHN1	NE
Homo sapiens	ENSG00000079557	AFM	NE
Homo sapiens	ENSG00000079689	SCGN	NE
Homo sapiens	ENSG00000079691	CARMIL1	NE
Homo sapiens	ENSG00000079739	PGM1	NE
Homo sapiens	ENSG00000079819	EPB41L2	NE
Homo sapiens	ENSG00000079931	MOXD1	NE
Homo sapiens	ENSG00000079950	STX7	NE
Homo sapiens	ENSG00000079974	RABL2B	NE
Homo sapiens	ENSG00000080166	DCT	NE
Homo sapiens	ENSG00000080189	SLC35C2	NE
Homo sapiens	ENSG00000080200	CRYBG3	NE
Homo sapiens	ENSG00000080293	SCTR	NE
Homo sapiens	ENSG00000080298	RFX3	NE
Homo sapiens	ENSG00000080561	MID2	NE
Homo sapiens	ENSG00000080572	PIH1D3	NE
Homo sapiens	ENSG00000080644	CHRNA3	NE
Homo sapiens	ENSG00000080709	KCNN2	NE
Homo sapiens	ENSG00000080822	CLDND1	NE
Homo sapiens	ENSG00000080845	DLGAP4	NE
Homo sapiens	ENSG00000080854	IGSF9B	NE
Homo sapiens	ENSG00000080910	CFHR2	NE
Homo sapiens	ENSG00000081026	MAGI3	NE
Homo sapiens	ENSG00000081041	CXCL2	NE
Homo sapiens	ENSG00000081052	COL4A4	NE
Homo sapiens	ENSG00000081087	OSTM1	NE
Homo sapiens	ENSG00000081148	IMPG2	NE
Homo sapiens	ENSG00000081177	EXD2	NE
Homo sapiens	ENSG00000081248	CACNA1S	NE
Homo sapiens	ENSG00000081277	PKP1	NE
Homo sapiens	ENSG00000081386	ZNF510	NE
Homo sapiens	ENSG00000081479	LRP2	NE
Homo sapiens	ENSG00000081665	ZNF506	NE
Homo sapiens	ENSG00000081692	JMJD4	NE
Homo sapiens	ENSG00000081760	AACS	NE
Homo sapiens	ENSG00000081791	DELE1	NE
Homo sapiens	ENSG00000081800	SLC13A1	NE
Homo sapiens	ENSG00000081803	CADPS2	NE
Homo sapiens	ENSG00000081818	PCDHB4	NE
Homo sapiens	ENSG00000081842	PCDHA6	NE
Homo sapiens	ENSG00000081853	PCDHGA2	NE
Homo sapiens	ENSG00000081870	HSPB11	NE
Homo sapiens	ENSG00000081913	PHLPP1	NE
Homo sapiens	ENSG00000081923	ATP8B1	NE
Homo sapiens	ENSG00000081985	IL12RB2	NE
Homo sapiens	ENSG00000082014	SMARCD3	NE
Homo sapiens	ENSG00000082074	FYB1	NE
Homo sapiens	ENSG00000082196	C1QTNF3	NE
Homo sapiens	ENSG00000082212	ME2	NE
Homo sapiens	ENSG00000082269	FAM135A	NE
Homo sapiens	ENSG00000082397	EPB41L3	NE
Homo sapiens	ENSG00000082482	KCNK2	NE
Homo sapiens	ENSG00000082497	SERTAD4	NE
Homo sapiens	ENSG00000082512	TRAF5	NE
Homo sapiens	ENSG00000082556	OPRK1	NE
Homo sapiens	ENSG00000082641	NFE2L1	NE
Homo sapiens	ENSG00000082684	SEMA5B	NE
Homo sapiens	ENSG00000082805	ERC1	NE
Homo sapiens	ENSG00000082929	LINC01587	NE
Homo sapiens	ENSG00000082996	RNF13	NE
Homo sapiens	ENSG00000083067	TRPM3	NE
Homo sapiens	ENSG00000083097	DOP1A	NE
Homo sapiens	ENSG00000083099	LYRM2	NE
Homo sapiens	ENSG00000083123	BCKDHB	NE
Homo sapiens	ENSG00000083223	TUT7	NE
Homo sapiens	ENSG00000083454	P2RX5	NE
Homo sapiens	ENSG00000083535	PIBF1	NE
Homo sapiens	ENSG00000083544	TDRD3	NE
Homo sapiens	ENSG00000083750	RRAGB	NE
Homo sapiens	ENSG00000083782	EPYC	NE
Homo sapiens	ENSG00000083814	ZNF671	NE
Homo sapiens	ENSG00000083817	ZNF416	NE
Homo sapiens	ENSG00000083828	ZNF586	NE
Homo sapiens	ENSG00000083838	ZNF446	NE
Homo sapiens	ENSG00000083842	-	NE
Homo sapiens	ENSG00000083844	ZNF264	NE
Homo sapiens	ENSG00000083857	FAT1	NE
Homo sapiens	ENSG00000084070	SMAP2	NE
Homo sapiens	ENSG00000084073	ZMPSTE24	NE
Homo sapiens	ENSG00000084112	SSH1	NE
Homo sapiens	ENSG00000084234	APLP2	NE
Homo sapiens	ENSG00000084444	FAM234B	NE
Homo sapiens	ENSG00000084453	SLCO1A2	NE
Homo sapiens	ENSG00000084628	NKAIN1	NE
Homo sapiens	ENSG00000084636	COL16A1	NE
Homo sapiens	ENSG00000084674	APOB	NE
Homo sapiens	ENSG00000084710	EFR3B	NE
Homo sapiens	ENSG00000084731	KIF3C	NE
Homo sapiens	ENSG00000084733	RAB10	NE
Homo sapiens	ENSG00000084734	GCKR	NE
Homo sapiens	ENSG00000084754	HADHA	NE
Homo sapiens	ENSG00000084764	MAPRE3	NE
Homo sapiens	ENSG00000085063	CD59	NE
Homo sapiens	ENSG00000085185	BCORL1	NE
Homo sapiens	ENSG00000085265	FCN1	NE
Homo sapiens	ENSG00000085274	MYNN	NE
Homo sapiens	ENSG00000085276	MECOM	NE
Homo sapiens	ENSG00000085377	PREP	NE
Homo sapiens	ENSG00000085433	WDR47	NE
Homo sapiens	ENSG00000085449	WDFY1	NE
Homo sapiens	ENSG00000085491	SLC25A24	NE
Homo sapiens	ENSG00000085552	IGSF9	NE
Homo sapiens	ENSG00000085644	ZNF213	NE
Homo sapiens	ENSG00000085788	DDHD2	NE
Homo sapiens	ENSG00000085831	TTC39A	NE
Homo sapiens	ENSG00000085871	MGST2	NE
Homo sapiens	ENSG00000085978	ATG16L1	NE
Homo sapiens	ENSG00000085982	USP40	NE
Homo sapiens	ENSG00000085998	POMGNT1	NE
Homo sapiens	ENSG00000086062	B4GALT1	NE
Homo sapiens	ENSG00000086159	AQP6	NE
Homo sapiens	ENSG00000086205	FOLH1	NE
Homo sapiens	ENSG00000086289	EPDR1	NE
Homo sapiens	ENSG00000086506	HBQ1	NE
Homo sapiens	ENSG00000086544	ITPKC	NE
Homo sapiens	ENSG00000086548	CEACAM6	NE
Homo sapiens	ENSG00000086570	FAT2	NE
Homo sapiens	ENSG00000086619	ERO1B	NE
Homo sapiens	ENSG00000086666	ZFAND6	NE
Homo sapiens	ENSG00000086696	HSD17B2	NE
Homo sapiens	ENSG00000086717	PPEF1	NE
Homo sapiens	ENSG00000086730	LAT2	NE
Homo sapiens	ENSG00000086967	MYBPC2	NE
Homo sapiens	ENSG00000086991	NOX4	NE
Homo sapiens	ENSG00000087008	ACOX3	NE
Homo sapiens	ENSG00000087053	MTMR2	NE
Homo sapiens	ENSG00000087076	HSD17B14	NE
Homo sapiens	ENSG00000087086	FTL	NE
Homo sapiens	ENSG00000087088	BAX	NE
Homo sapiens	ENSG00000087095	NLK	NE
Homo sapiens	ENSG00000087116	ADAMTS2	NE
Homo sapiens	ENSG00000087128	TMPRSS11E	NE
Homo sapiens	ENSG00000087191	PSMC5	E
Homo sapiens	ENSG00000087237	CETP	NE
Homo sapiens	ENSG00000087245	MMP2	NE
Homo sapiens	ENSG00000087253	LPCAT2	NE
Homo sapiens	ENSG00000087258	GNAO1	NE
Homo sapiens	ENSG00000087266	SH3BP2	NE
Homo sapiens	ENSG00000087301	TXNDC16	NE
Homo sapiens	ENSG00000087303	NID2	NE
Homo sapiens	ENSG00000087460	GNAS	NE
Homo sapiens	ENSG00000087494	PTHLH	NE
Homo sapiens	ENSG00000087495	PHACTR3	NE
Homo sapiens	ENSG00000087586	AURKA	E
Homo sapiens	ENSG00000087842	PIR	NE
Homo sapiens	ENSG00000087884	AAMDC	NE
Homo sapiens	ENSG00000087903	RFX2	NE
Homo sapiens	ENSG00000087916	-	NE
Homo sapiens	ENSG00000088002	SULT2B1	NE
Homo sapiens	ENSG00000088053	GP6	NE
Homo sapiens	ENSG00000088280	ASAP3	NE
Homo sapiens	ENSG00000088298	EDEM2; MMP24-AS1-EDEM2	NE
Homo sapiens	ENSG00000088367	EPB41L1	NE
Homo sapiens	ENSG00000088386	SLC15A1	NE
Homo sapiens	ENSG00000088387	DOCK9	NE
Homo sapiens	ENSG00000088448	ANKRD10	NE
Homo sapiens	ENSG00000088451	TGDS	NE
Homo sapiens	ENSG00000088538	DOCK3	NE
Homo sapiens	ENSG00000088543	C3orf18	NE
Homo sapiens	ENSG00000088682	COQ9	NE
Homo sapiens	ENSG00000088726	TMEM40	NE
Homo sapiens	ENSG00000088756	ARHGAP28	NE
Homo sapiens	ENSG00000088782	DEFB127	NE
Homo sapiens	ENSG00000088826	SMOX	NE
Homo sapiens	ENSG00000088827	SIGLEC1	NE
Homo sapiens	ENSG00000088832	FKBP1A	NE
Homo sapiens	ENSG00000088833	NSFL1C	NE
Homo sapiens	ENSG00000088836	SLC4A11	NE
Homo sapiens	ENSG00000088854	C20orf194	NE
Homo sapiens	ENSG00000088881	EBF4	NE
Homo sapiens	ENSG00000088899	LZTS3	NE
Homo sapiens	ENSG00000088926	F11	NE
Homo sapiens	ENSG00000088992	TESC	NE
Homo sapiens	ENSG00000089006	SNX5	NE
Homo sapiens	ENSG00000089012	SIRPG	NE
Homo sapiens	ENSG00000089041	P2RX7	NE
Homo sapiens	ENSG00000089050	RBBP9	NE
Homo sapiens	ENSG00000089053	ANAPC5	E
Homo sapiens	ENSG00000089057	SLC23A2	NE
Homo sapiens	ENSG00000089060	SLC8B1	NE
Homo sapiens	ENSG00000089063	TMEM230	NE
Homo sapiens	ENSG00000089091	DZANK1	NE
Homo sapiens	ENSG00000089101	CFAP61	NE
Homo sapiens	ENSG00000089116	LHX5	NE
Homo sapiens	ENSG00000089123	TASP1	NE
Homo sapiens	ENSG00000089127	OAS1	NE
Homo sapiens	ENSG00000089163	SIRT4	NE
Homo sapiens	ENSG00000089169	RPH3A	NE
Homo sapiens	ENSG00000089177	KIF16B	NE
Homo sapiens	ENSG00000089199	CHGB	NE
Homo sapiens	ENSG00000089220	PEBP1	NE
Homo sapiens	ENSG00000089225	TBX5	NE
Homo sapiens	ENSG00000089250	NOS1	NE
Homo sapiens	ENSG00000089327	FXYD5	NE
Homo sapiens	ENSG00000089335	ZNF302	NE
Homo sapiens	ENSG00000089351	GRAMD1A	NE
Homo sapiens	ENSG00000089472	HEPH	NE
Homo sapiens	ENSG00000089505	CMTM1	NE
Homo sapiens	ENSG00000089639	GMIP	NE
Homo sapiens	ENSG00000089682	RBM41	NE
Homo sapiens	ENSG00000089685	BIRC5	E
Homo sapiens	ENSG00000089692	LAG3	NE
Homo sapiens	ENSG00000089723	OTUB2	NE
Homo sapiens	ENSG00000089876	DHX32	NE
Homo sapiens	ENSG00000089916	GPATCH2L	NE
Homo sapiens	ENSG00000090013	BLVRB	NE
Homo sapiens	ENSG00000090020	SLC9A1	NE
Homo sapiens	ENSG00000090104	RGS1	NE
Homo sapiens	ENSG00000090238	YPEL3	NE
Homo sapiens	ENSG00000090269	-	NE
Homo sapiens	ENSG00000090372	STRN4	NE
Homo sapiens	ENSG00000090382	LYZ	NE
Homo sapiens	ENSG00000090402	SI	NE
Homo sapiens	ENSG00000090432	MUL1	NE
Homo sapiens	ENSG00000090487	SPG21	NE
Homo sapiens	ENSG00000090512	FETUB	NE
Homo sapiens	ENSG00000090530	P3H2	NE
Homo sapiens	ENSG00000090534	THPO	NE
Homo sapiens	ENSG00000090539	CHRD	NE
Homo sapiens	ENSG00000090565	RAB11FIP3	NE
Homo sapiens	ENSG00000090581	GNPTG	NE
Homo sapiens	ENSG00000090612	ZNF268	NE
Homo sapiens	ENSG00000090615	GOLGA3	NE
Homo sapiens	ENSG00000090659	CD209	NE
Homo sapiens	ENSG00000090661	CERS4	NE
Homo sapiens	ENSG00000090674	MCOLN1	NE
Homo sapiens	ENSG00000090776	EFNB1	NE
Homo sapiens	ENSG00000090863	GLG1	NE
Homo sapiens	ENSG00000090920	-	NE
Homo sapiens	ENSG00000090971	NAT14	NE
Homo sapiens	ENSG00000090975	PITPNM2	NE
Homo sapiens	ENSG00000091039	OSBPL8	NE
Homo sapiens	ENSG00000091073	DTX2	NE
Homo sapiens	ENSG00000091127	PUS7	NE
Homo sapiens	ENSG00000091128	LAMB4	NE
Homo sapiens	ENSG00000091129	NRCAM	NE
Homo sapiens	ENSG00000091136	LAMB1	NE
Homo sapiens	ENSG00000091137	SLC26A4	NE
Homo sapiens	ENSG00000091138	SLC26A3	NE
Homo sapiens	ENSG00000091164	TXNL1	NE
Homo sapiens	ENSG00000091262	ABCC6	NE
Homo sapiens	ENSG00000091317	CMTM6	NE
Homo sapiens	ENSG00000091428	RAPGEF4	NE
Homo sapiens	ENSG00000091482	SMPX	NE
Homo sapiens	ENSG00000091490	SEL1L3	NE
Homo sapiens	ENSG00000091527	CDV3	NE
Homo sapiens	ENSG00000091536	MYO15A	NE
Homo sapiens	ENSG00000091542	ALKBH5	NE
Homo sapiens	ENSG00000091583	APOH	NE
Homo sapiens	ENSG00000091592	NLRP1; LOC728392	NE
Homo sapiens	ENSG00000091622	PITPNM3	NE
Homo sapiens	ENSG00000091656	ZFHX4	NE
Homo sapiens	ENSG00000091664	SLC17A6	NE
Homo sapiens	ENSG00000091704	CPA1	NE
Homo sapiens	ENSG00000091844	RGS17	NE
Homo sapiens	ENSG00000091879	ANGPT2	NE
Homo sapiens	ENSG00000091947	TMEM101	NE
Homo sapiens	ENSG00000091972	CD200	NE
Homo sapiens	ENSG00000091986	CCDC80	NE
Homo sapiens	ENSG00000092009	CMA1	NE
Homo sapiens	ENSG00000092051	JPH4	NE
Homo sapiens	ENSG00000092054	MYH7	NE
Homo sapiens	ENSG00000092068	SLC7A8	NE
Homo sapiens	ENSG00000092140	G2E3	NE
Homo sapiens	ENSG00000092199	HNRNPC	E
Homo sapiens	ENSG00000092295	TGM1	NE
Homo sapiens	ENSG00000092345	DAZL	NE
Homo sapiens	ENSG00000092377	TBL1Y	NE
Homo sapiens	ENSG00000092421	SEMA6A	NE
Homo sapiens	ENSG00000092470	WDR76	NE
Homo sapiens	ENSG00000092607	TBX15	NE
Homo sapiens	ENSG00000092820	EZR	NE
Homo sapiens	ENSG00000092847	AGO1	NE
Homo sapiens	ENSG00000092850	TEKT2	NE
Homo sapiens	ENSG00000092871	RFFL	NE
Homo sapiens	ENSG00000092929	UNC13D	NE
Homo sapiens	ENSG00000092931	MFSD11	NE
Homo sapiens	ENSG00000092964	DPYSL2	NE
Homo sapiens	ENSG00000093009	CDC45	E
Homo sapiens	ENSG00000093100	-	NE
Homo sapiens	ENSG00000093134	VNN3	NE
Homo sapiens	ENSG00000093144	ECHDC1	NE
Homo sapiens	ENSG00000093183	SEC22C	NE
Homo sapiens	ENSG00000094661	OR1I1	NE
Homo sapiens	ENSG00000094755	GABRP	NE
Homo sapiens	ENSG00000094796	KRT31	NE
Homo sapiens	ENSG00000094804	CDC6	E
Homo sapiens	ENSG00000094880	CDC23	E
Homo sapiens	ENSG00000094963	FMO2	NE
Homo sapiens	ENSG00000095066	HOOK2	NE
Homo sapiens	ENSG00000095110	NXPE1	NE
Homo sapiens	ENSG00000095209	TMEM38B	NE
Homo sapiens	ENSG00000095303	PTGS1	NE
Homo sapiens	ENSG00000095321	CRAT	NE
Homo sapiens	ENSG00000095397	WHRN	NE
Homo sapiens	ENSG00000095464	PDE6C	NE
Homo sapiens	ENSG00000095539	SEMA4G	NE
Homo sapiens	ENSG00000095574	IKZF5	NE
Homo sapiens	ENSG00000095587	TLL2	NE
Homo sapiens	ENSG00000095627	TDRD1	NE
Homo sapiens	ENSG00000095637	SORBS1	NE
Homo sapiens	ENSG00000095713	CRTAC1	NE
Homo sapiens	ENSG00000095739	BAMBI	NE
Homo sapiens	ENSG00000095794	CREM	NE
Homo sapiens	ENSG00000095932	SMIM24	NE
Homo sapiens	ENSG00000095951	HIVEP1	NE
Homo sapiens	ENSG00000095970	TREM2	NE
Homo sapiens	ENSG00000095981	KCNK16	NE
Homo sapiens	ENSG00000096006	CRISP3	NE
Homo sapiens	ENSG00000096070	BRPF3	NE
Homo sapiens	ENSG00000096088	PGC	NE
Homo sapiens	ENSG00000096092	TMEM14A	NE
Homo sapiens	ENSG00000096093	EFHC1	NE
Homo sapiens	ENSG00000096150	RPS18	NE
Homo sapiens	ENSG00000096155	BAG6	NE
Homo sapiens	ENSG00000096171	VARS	NE
Homo sapiens	ENSG00000096264	NCR2	NE
Homo sapiens	ENSG00000096395	MLN	NE
Homo sapiens	ENSG00000096401	CDC5L	E
Homo sapiens	ENSG00000096433	ITPR3	NE
Homo sapiens	ENSG00000096654	ZNF184	NE
Homo sapiens	ENSG00000096696	DSP	NE
Homo sapiens	ENSG00000096872	IFT74	NE
Homo sapiens	ENSG00000097021	ACOT7	NE
Homo sapiens	ENSG00000097096	SYDE2	NE
Homo sapiens	ENSG00000099139	PCSK5	NE
Homo sapiens	ENSG00000099203	TMED1	NE
Homo sapiens	ENSG00000099204	ABLIM1	NE
Homo sapiens	ENSG00000099219	ERMP1	NE
Homo sapiens	ENSG00000099284	H2AFY2	NE
Homo sapiens	ENSG00000099290	WASHC2A	NE
Homo sapiens	ENSG00000099330	OCEL1	NE
Homo sapiens	ENSG00000099331	MYO9B	NE
Homo sapiens	ENSG00000099337	KCNK6	NE
Homo sapiens	ENSG00000099338	CATSPERG	NE
Homo sapiens	ENSG00000099365	STX1B	NE
Homo sapiens	ENSG00000099399	MAGEB2	NE
Homo sapiens	ENSG00000099622	CIRBP	NE
Homo sapiens	ENSG00000099625	CBARP	NE
Homo sapiens	ENSG00000099715	PCDH11Y	NE
Homo sapiens	ENSG00000099721	AMELY	NE
Homo sapiens	ENSG00000099749	-	NE
Homo sapiens	ENSG00000099769	IGFALS	NE
Homo sapiens	ENSG00000099785	2019-03-02	NE
Homo sapiens	ENSG00000099810	MTAP	NE
Homo sapiens	ENSG00000099812	MISP	NE
Homo sapiens	ENSG00000099814	CEP170B	NE
Homo sapiens	ENSG00000099834	CDHR5	NE
Homo sapiens	ENSG00000099840	IZUMO4	NE
Homo sapiens	ENSG00000099849	RASSF7	NE
Homo sapiens	ENSG00000099864	PALM	NE
Homo sapiens	ENSG00000099866	MADCAM1	NE
Homo sapiens	ENSG00000099869	IGF2-AS	NE
Homo sapiens	ENSG00000099949	LZTR1	NE
Homo sapiens	ENSG00000099953	MMP11	NE
Homo sapiens	ENSG00000099954	CECR2	NE
Homo sapiens	ENSG00000099958	DERL3	NE
Homo sapiens	ENSG00000099992	TBC1D10A	NE
Homo sapiens	ENSG00000099994	SUSD2	NE
Homo sapiens	ENSG00000099998	GGT5	NE
Homo sapiens	ENSG00000099999	RNF215	NE
Homo sapiens	ENSG00000100003	SEC14L2	NE
Homo sapiens	ENSG00000100024	UPB1	NE
Homo sapiens	ENSG00000100031	GGT1	NE
Homo sapiens	ENSG00000100033	PRODH	NE
Homo sapiens	ENSG00000100036	SLC35E4	NE
Homo sapiens	ENSG00000100053	CRYBB3	NE
Homo sapiens	ENSG00000100055	CYTH4	NE
Homo sapiens	ENSG00000100060	MFNG	NE
Homo sapiens	ENSG00000100065	CARD10	NE
Homo sapiens	ENSG00000100068	LRP5L	NE
Homo sapiens	ENSG00000100078	PLA2G3	NE
Homo sapiens	ENSG00000100079	LGALS2	NE
Homo sapiens	ENSG00000100083	GGA1	NE
Homo sapiens	ENSG00000100095	SEZ6L	NE
Homo sapiens	ENSG00000100097	LGALS1	NE
Homo sapiens	ENSG00000100099	HPS4	NE
Homo sapiens	ENSG00000100100	PIK3IP1	NE
Homo sapiens	ENSG00000100106	TRIOBP	NE
Homo sapiens	ENSG00000100116	GCAT	NE
Homo sapiens	ENSG00000100122	CRYBB1	NE
Homo sapiens	ENSG00000100124	ANKRD54	NE
Homo sapiens	ENSG00000100147	CCDC134	NE
Homo sapiens	ENSG00000100150	DEPDC5	NE
Homo sapiens	ENSG00000100151	PICK1	NE
Homo sapiens	ENSG00000100154	TTC28	NE
Homo sapiens	ENSG00000100156	SLC16A8	NE
Homo sapiens	ENSG00000100167	SEPT3	NE
Homo sapiens	ENSG00000100191	SLC5A4	NE
Homo sapiens	ENSG00000100197	LOC107987479; CYP2D6; LOC107987478	NE
Homo sapiens	ENSG00000100206	DMC1	NE
Homo sapiens	ENSG00000100207	TCF20	NE
Homo sapiens	ENSG00000100211	CBY1	NE
Homo sapiens	ENSG00000100221	JOSD1	NE
Homo sapiens	ENSG00000100225	FBXO7	NE
Homo sapiens	ENSG00000100226	GTPBP1	NE
Homo sapiens	ENSG00000100239	PPP6R2	NE
Homo sapiens	ENSG00000100241	SBF1	NE
Homo sapiens	ENSG00000100242	SUN2	NE
Homo sapiens	ENSG00000100243	CYB5R3	NE
Homo sapiens	ENSG00000100246	DNAL4	NE
Homo sapiens	ENSG00000100249	C22orf31	NE
Homo sapiens	ENSG00000100253	MIOX	NE
Homo sapiens	ENSG00000100258	LMF2	NE
Homo sapiens	ENSG00000100266	PACSIN2	NE
Homo sapiens	ENSG00000100271	TTLL1	NE
Homo sapiens	ENSG00000100276	RASL10A	NE
Homo sapiens	ENSG00000100280	AP1B1	NE
Homo sapiens	ENSG00000100284	TOM1	NE
Homo sapiens	ENSG00000100285	NEFH	NE
Homo sapiens	ENSG00000100288	CHKB	NE
Homo sapiens	ENSG00000100290	BIK	NE
Homo sapiens	ENSG00000100298	APOBEC3H	NE
Homo sapiens	ENSG00000100299	ARSA	NE
Homo sapiens	ENSG00000100300	TSPO	NE
Homo sapiens	ENSG00000100302	RASD2	NE
Homo sapiens	ENSG00000100304	TTLL12	NE
Homo sapiens	ENSG00000100307	CBX7	NE
Homo sapiens	ENSG00000100321	SYNGR1	NE
Homo sapiens	ENSG00000100336	APOL4	NE
Homo sapiens	ENSG00000100344	PNPLA3	NE
Homo sapiens	ENSG00000100346	CACNA1I	NE
Homo sapiens	ENSG00000100350	FOXRED2	NE
Homo sapiens	ENSG00000100354	TNRC6B	NE
Homo sapiens	ENSG00000100359	SGSM3	NE
Homo sapiens	ENSG00000100360	IFT27	NE
Homo sapiens	ENSG00000100362	PVALB	NE
Homo sapiens	ENSG00000100364	KIAA0930	NE
Homo sapiens	ENSG00000100365	NCF4	NE
Homo sapiens	ENSG00000100372	SLC25A17	NE
Homo sapiens	ENSG00000100373	UPK3A	NE
Homo sapiens	ENSG00000100376	FAM118A	NE
Homo sapiens	ENSG00000100379	KCTD17	NE
Homo sapiens	ENSG00000100380	ST13	NE
Homo sapiens	ENSG00000100387	RBX1	E
Homo sapiens	ENSG00000100395	L3MBTL2	NE
Homo sapiens	ENSG00000100399	CHADL	NE
Homo sapiens	ENSG00000100403	ZC3H7B	NE
Homo sapiens	ENSG00000100417	PMM1	NE
Homo sapiens	ENSG00000100418	DESI1	NE
Homo sapiens	ENSG00000100426	ZBED4	NE
Homo sapiens	ENSG00000100427	MLC1	NE
Homo sapiens	ENSG00000100429	HDAC10	NE
Homo sapiens	ENSG00000100433	KCNK10	NE
Homo sapiens	ENSG00000100439	ABHD4	NE
Homo sapiens	ENSG00000100441	KHNYN	NE
Homo sapiens	ENSG00000100448	CTSG	NE
Homo sapiens	ENSG00000100450	GZMH	NE
Homo sapiens	ENSG00000100453	GZMB	NE
Homo sapiens	ENSG00000100461	RBM23	NE
Homo sapiens	ENSG00000100473	COCH	NE
Homo sapiens	ENSG00000100478	AP4S1	NE
Homo sapiens	ENSG00000100483	VCPKMT	NE
Homo sapiens	ENSG00000100485	SOS2	NE
Homo sapiens	ENSG00000100503	NIN	NE
Homo sapiens	ENSG00000100505	TRIM9	NE
Homo sapiens	ENSG00000100522	GNPNAT1	NE
Homo sapiens	ENSG00000100523	DDHD1	NE
Homo sapiens	ENSG00000100528	CNIH1	NE
Homo sapiens	ENSG00000100532	CGRRF1	NE
Homo sapiens	ENSG00000100557	CCDC198	NE
Homo sapiens	ENSG00000100558	PLEK2	NE
Homo sapiens	ENSG00000100565	LRRC74A	NE
Homo sapiens	ENSG00000100567	PSMA3	E
Homo sapiens	ENSG00000100577	GSTZ1	NE
Homo sapiens	ENSG00000100583	SAMD15	NE
Homo sapiens	ENSG00000100591	AHSA1	NE
Homo sapiens	ENSG00000100592	DAAM1	NE
Homo sapiens	ENSG00000100593	ISM2	NE
Homo sapiens	ENSG00000100600	LGMN	NE
Homo sapiens	ENSG00000100612	DHRS7	NE
Homo sapiens	ENSG00000100625	SIX4	NE
Homo sapiens	ENSG00000100626	GALNT16	NE
Homo sapiens	ENSG00000100628	ASB2	NE
Homo sapiens	ENSG00000100629	CEP128	NE
Homo sapiens	ENSG00000100644	HIF1A	NE
Homo sapiens	ENSG00000100647	SUSD6	NE
Homo sapiens	ENSG00000100650	SRSF5	NE
Homo sapiens	ENSG00000100652	SLC10A1	NE
Homo sapiens	ENSG00000100665	SERPINA4	NE
Homo sapiens	ENSG00000100678	SLC8A3	NE
Homo sapiens	ENSG00000100711	ZFYVE21	NE
Homo sapiens	ENSG00000100721	TCL1A	NE
Homo sapiens	ENSG00000100722	ZC3H14	NE
Homo sapiens	ENSG00000100731	PCNX1	NE
Homo sapiens	ENSG00000100744	GSKIP	NE
Homo sapiens	ENSG00000100767	PAPLN	NE
Homo sapiens	ENSG00000100796	PPP4R3A	NE
Homo sapiens	ENSG00000100802	C14orf93	NE
Homo sapiens	ENSG00000100804	PSMB5	E
Homo sapiens	ENSG00000100814	CCNB1IP1	NE
Homo sapiens	ENSG00000100815	TRIP11	NE
Homo sapiens	ENSG00000100842	EFS	NE
Homo sapiens	ENSG00000100865	CINP	E
Homo sapiens	ENSG00000100867	DHRS2	NE
Homo sapiens	ENSG00000100889	PCK2	NE
Homo sapiens	ENSG00000100890	KIAA0391	E
Homo sapiens	ENSG00000100897	DCAF11	NE
Homo sapiens	ENSG00000100908	EMC9	NE
Homo sapiens	ENSG00000100911	PSME2	NE
Homo sapiens	ENSG00000100926	TM9SF1	NE
Homo sapiens	ENSG00000100938	GMPR2	NE
Homo sapiens	ENSG00000100968	NFATC4	NE
Homo sapiens	ENSG00000100979	PLTP	NE
Homo sapiens	ENSG00000100982	PCIF1	NE
Homo sapiens	ENSG00000100985	MMP9	NE
Homo sapiens	ENSG00000100987	VSX1	NE
Homo sapiens	ENSG00000100991	TRPC4AP	NE
Homo sapiens	ENSG00000100994	PYGB	NE
Homo sapiens	ENSG00000100997	ABHD12	NE
Homo sapiens	ENSG00000101004	NINL	NE
Homo sapiens	ENSG00000101017	CD40	NE
Homo sapiens	ENSG00000101052	IFT52	NE
Homo sapiens	ENSG00000101074	R3HDML	NE
Homo sapiens	ENSG00000101082	SLA2	NE
Homo sapiens	ENSG00000101098	RIMS4	NE
Homo sapiens	ENSG00000101104	PABPC1L	NE
Homo sapiens	ENSG00000101115	SALL4	NE
Homo sapiens	ENSG00000101126	ADNP	NE
Homo sapiens	ENSG00000101134	DOK5	NE
Homo sapiens	ENSG00000101144	BMP7	NE
Homo sapiens	ENSG00000101150	TPD52L2	NE
Homo sapiens	ENSG00000101180	HRH3	NE
Homo sapiens	ENSG00000101182	PSMA7	E
Homo sapiens	ENSG00000101187	SLCO4A1	NE
Homo sapiens	ENSG00000101190	TCFL5	NE
Homo sapiens	ENSG00000101194	SLC17A9	NE
Homo sapiens	ENSG00000101197	BIRC7	NE
Homo sapiens	ENSG00000101198	NKAIN4	NE
Homo sapiens	ENSG00000101199	ARFGAP1	NE
Homo sapiens	ENSG00000101203	COL20A1	NE
Homo sapiens	ENSG00000101204	CHRNA4	NE
Homo sapiens	ENSG00000101213	PTK6	NE
Homo sapiens	ENSG00000101216	GMEB2	NE
Homo sapiens	ENSG00000101220	C20orf27	NE
Homo sapiens	ENSG00000101222	SPEF1	NE
Homo sapiens	ENSG00000101230	ISM1	NE
Homo sapiens	ENSG00000101236	RNF24	NE
Homo sapiens	ENSG00000101251	SEL1L2	NE
Homo sapiens	ENSG00000101265	RASSF2	NE
Homo sapiens	ENSG00000101280	ANGPT4	NE
Homo sapiens	ENSG00000101292	PROKR2	NE
Homo sapiens	ENSG00000101298	SNPH	NE
Homo sapiens	ENSG00000101307	SIRPB1	NE
Homo sapiens	ENSG00000101321	-	NE
Homo sapiens	ENSG00000101323	HAO1	NE
Homo sapiens	ENSG00000101331	CCM2L	NE
Homo sapiens	ENSG00000101333	PLCB4	NE
Homo sapiens	ENSG00000101335	MYL9	NE
Homo sapiens	ENSG00000101349	PAK5	NE
Homo sapiens	ENSG00000101350	KIF3B	NE
Homo sapiens	ENSG00000101363	MANBAL	NE
Homo sapiens	ENSG00000101365	IDH3B	NE
Homo sapiens	ENSG00000101400	SNTA1	NE
Homo sapiens	ENSG00000101405	OXT	NE
Homo sapiens	ENSG00000101417	PXMP4	NE
Homo sapiens	ENSG00000101425	BPI	NE
Homo sapiens	ENSG00000101435	CST9L	NE
Homo sapiens	ENSG00000101438	SLC32A1	NE
Homo sapiens	ENSG00000101439	CST3	NE
Homo sapiens	ENSG00000101441	CST4	NE
Homo sapiens	ENSG00000101445	PPP1R16B	NE
Homo sapiens	ENSG00000101446	SPINT3	NE
Homo sapiens	ENSG00000101448	EPPIN	NE
Homo sapiens	ENSG00000101460	MAP1LC3A	NE
Homo sapiens	ENSG00000101463	SYNDIG1	NE
Homo sapiens	ENSG00000101473	ACOT8	NE
Homo sapiens	ENSG00000101474	APMAP	NE
Homo sapiens	ENSG00000101489	CELF4	NE
Homo sapiens	ENSG00000101493	ZNF516	NE
Homo sapiens	ENSG00000101542	CDH20	NE
Homo sapiens	ENSG00000101577	LPIN2	NE
Homo sapiens	ENSG00000101605	MYOM1	NE
Homo sapiens	ENSG00000101624	CEP76	NE
Homo sapiens	ENSG00000101638	ST8SIA5	NE
Homo sapiens	ENSG00000101680	LAMA1	NE
Homo sapiens	ENSG00000101695	RNF125	NE
Homo sapiens	ENSG00000101745	ANKRD12	NE
Homo sapiens	ENSG00000101751	POLI	NE
Homo sapiens	ENSG00000101752	MIB1	NE
Homo sapiens	ENSG00000101812	H2BFM	NE
Homo sapiens	ENSG00000101825	MXRA5	NE
Homo sapiens	ENSG00000101842	VSIG1	NE
Homo sapiens	ENSG00000101843	PSMD10	NE
Homo sapiens	ENSG00000101849	TBL1X	NE
Homo sapiens	ENSG00000101850	GPR143	NE
Homo sapiens	ENSG00000101856	PGRMC1	NE
Homo sapiens	ENSG00000101883	RHOXF1	NE
Homo sapiens	ENSG00000101888	NXT2	NE
Homo sapiens	ENSG00000101892	ATP1B4	NE
Homo sapiens	ENSG00000101916	TLR8	NE
Homo sapiens	ENSG00000101928	MOSPD1	NE
Homo sapiens	ENSG00000101935	AMMECR1	NE
Homo sapiens	ENSG00000101938	CHRDL1	NE
Homo sapiens	ENSG00000101951	PAGE4	NE
Homo sapiens	ENSG00000101955	SRPX	NE
Homo sapiens	ENSG00000101958	GLRA2	NE
Homo sapiens	ENSG00000101966	XIAP	NE
Homo sapiens	ENSG00000101974	ATP11C	NE
Homo sapiens	ENSG00000101977	MCF2	NE
Homo sapiens	ENSG00000101981	F9	NE
Homo sapiens	ENSG00000101986	ABCD1	NE
Homo sapiens	ENSG00000102001	CACNA1F	NE
Homo sapiens	ENSG00000102003	SYP	NE
Homo sapiens	ENSG00000102007	PLP2	NE
Homo sapiens	ENSG00000102021	LUZP4	NE
Homo sapiens	ENSG00000102024	PLS3	NE
Homo sapiens	ENSG00000102032	RENBP	NE
Homo sapiens	ENSG00000102034	ELF4	NE
Homo sapiens	ENSG00000102038	SMARCA1	NE
Homo sapiens	ENSG00000102043	MTMR8	NE
Homo sapiens	ENSG00000102048	ASB9	NE
Homo sapiens	ENSG00000102053	ZC3H12B	NE
Homo sapiens	ENSG00000102054	RBBP7	NE
Homo sapiens	ENSG00000102057	KCND1	NE
Homo sapiens	ENSG00000102069	-	NE
Homo sapiens	ENSG00000102078	SLC25A14	NE
Homo sapiens	ENSG00000102080	-	NE
Homo sapiens	ENSG00000102081	FMR1	NE
Homo sapiens	ENSG00000102098	SCML2	NE
Homo sapiens	ENSG00000102104	RS1	NE
Homo sapiens	ENSG00000102109	PCSK1N	NE
Homo sapiens	ENSG00000102119	EMD	NE
Homo sapiens	ENSG00000102128	RAB40AL	NE
Homo sapiens	ENSG00000102158	MAGT1	NE
Homo sapiens	ENSG00000102172	SMS	NE
Homo sapiens	ENSG00000102174	PHEX	NE
Homo sapiens	ENSG00000102178	UBL4A	NE
Homo sapiens	ENSG00000102181	CD99L2	NE
Homo sapiens	ENSG00000102195	GPR50	NE
Homo sapiens	ENSG00000102218	RP2	NE
Homo sapiens	ENSG00000102225	CDK16	NE
Homo sapiens	ENSG00000102230	PCYT1B	NE
Homo sapiens	ENSG00000102239	BRS3	NE
Homo sapiens	ENSG00000102271	KLHL4	NE
Homo sapiens	ENSG00000102287	GABRE	NE
Homo sapiens	ENSG00000102290	PCDH11X	NE
Homo sapiens	ENSG00000102309	PIN4	NE
Homo sapiens	ENSG00000102312	PORCN	NE
Homo sapiens	ENSG00000102313	ITIH6	NE
Homo sapiens	ENSG00000102316	MAGED2	NE
Homo sapiens	ENSG00000102317	RBM3	NE
Homo sapiens	ENSG00000102349	KLF8	NE
Homo sapiens	ENSG00000102359	SRPX2	NE
Homo sapiens	ENSG00000102362	SYTL4	NE
Homo sapiens	ENSG00000102383	ZDHHC15	NE
Homo sapiens	ENSG00000102385	DRP2	NE
Homo sapiens	ENSG00000102387	TAF7L	NE
Homo sapiens	ENSG00000102390	PBDC1	NE
Homo sapiens	ENSG00000102393	GLA	NE
Homo sapiens	ENSG00000102401	ARMCX3	NE
Homo sapiens	ENSG00000102409	BEX4	NE
Homo sapiens	ENSG00000102445	RUBCNL	NE
Homo sapiens	ENSG00000102452	NALCN	NE
Homo sapiens	ENSG00000102468	HTR2A	NE
Homo sapiens	ENSG00000102471	NDFIP2	NE
Homo sapiens	ENSG00000102524	TNFSF13B	NE
Homo sapiens	ENSG00000102531	FNDC3A	NE
Homo sapiens	ENSG00000102539	MLNR	NE
Homo sapiens	ENSG00000102543	CDADC1	NE
Homo sapiens	ENSG00000102547	CAB39L	NE
Homo sapiens	ENSG00000102575	ACP5	NE
Homo sapiens	ENSG00000102595	UGGT2	NE
Homo sapiens	ENSG00000102606	ARHGEF7	NE
Homo sapiens	ENSG00000102683	SGCG	NE
Homo sapiens	ENSG00000102699	PARP4	NE
Homo sapiens	ENSG00000102743	SLC25A15	NE
Homo sapiens	ENSG00000102763	VWA8	NE
Homo sapiens	ENSG00000102780	DGKH	NE
Homo sapiens	ENSG00000102781	KATNAL1	NE
Homo sapiens	ENSG00000102794	ACOD1	NE
Homo sapiens	ENSG00000102796	DHRS12	NE
Homo sapiens	ENSG00000102802	MEDAG	NE
Homo sapiens	ENSG00000102804	TSC22D1	NE
Homo sapiens	ENSG00000102805	CLN5	NE
Homo sapiens	ENSG00000102837	OLFM4	NE
Homo sapiens	ENSG00000102858	MGRN1	NE
Homo sapiens	ENSG00000102871	TRADD	NE
Homo sapiens	ENSG00000102886	GDPD3	NE
Homo sapiens	ENSG00000102890	ELMO3	NE
Homo sapiens	ENSG00000102897	LYRM1	NE
Homo sapiens	ENSG00000102904	TSNAXIP1	NE
Homo sapiens	ENSG00000102910	LONP2	NE
Homo sapiens	ENSG00000102921	N4BP1	NE
Homo sapiens	ENSG00000102924	CBLN1	NE
Homo sapiens	ENSG00000102931	ARL2BP	NE
Homo sapiens	ENSG00000102934	PLLP	NE
Homo sapiens	ENSG00000102935	ZNF423	NE
Homo sapiens	ENSG00000102962	CCL22	NE
Homo sapiens	ENSG00000102970	CCL17	NE
Homo sapiens	ENSG00000102984	ZNF821	NE
Homo sapiens	ENSG00000102996	MMP15	NE
Homo sapiens	ENSG00000103021	CCDC113	NE
Homo sapiens	ENSG00000103023	PRSS54	NE
Homo sapiens	ENSG00000103024	NME3	NE
Homo sapiens	ENSG00000103034	NDRG4	NE
Homo sapiens	ENSG00000103035	PSMD7	E
Homo sapiens	ENSG00000103042	SLC38A7	NE
Homo sapiens	ENSG00000103043	VAC14	NE
Homo sapiens	ENSG00000103044	HAS3	NE
Homo sapiens	ENSG00000103056	SMPD3	NE
Homo sapiens	ENSG00000103064	SLC7A6	NE
Homo sapiens	ENSG00000103066	PLA2G15	NE
Homo sapiens	ENSG00000103111	MON1B	NE
Homo sapiens	ENSG00000103121	CMC2	NE
Homo sapiens	ENSG00000103126	AXIN1	NE
Homo sapiens	ENSG00000103148	NPRL3	NE
Homo sapiens	ENSG00000103150	MLYCD	NE
Homo sapiens	ENSG00000103152	MPG	NE
Homo sapiens	ENSG00000103160	HSDL1	NE
Homo sapiens	ENSG00000103174	NAGPA	NE
Homo sapiens	ENSG00000103175	WFDC1	NE
Homo sapiens	ENSG00000103184	SEC14L5	NE
Homo sapiens	ENSG00000103187	COTL1	NE
Homo sapiens	ENSG00000103196	CRISPLD2	NE
Homo sapiens	ENSG00000103199	ZNF500	NE
Homo sapiens	ENSG00000103202	NME4	NE
Homo sapiens	ENSG00000103226	NOMO3	NE
Homo sapiens	ENSG00000103227	LMF1	NE
Homo sapiens	ENSG00000103241	FOXF1	NE
Homo sapiens	ENSG00000103248	MTHFSD	NE
Homo sapiens	ENSG00000103249	CLCN7	NE
Homo sapiens	ENSG00000103253	HAGHL	NE
Homo sapiens	ENSG00000103254	FAM173A	NE
Homo sapiens	ENSG00000103260	METRN	NE
Homo sapiens	ENSG00000103264	FBXO31	NE
Homo sapiens	ENSG00000103310	ZP2	NE
Homo sapiens	ENSG00000103313	MEFV	NE
Homo sapiens	ENSG00000103326	CAPN15	NE
Homo sapiens	ENSG00000103335	PIEZO1	NE
Homo sapiens	ENSG00000103342	GSPT1	E
Homo sapiens	ENSG00000103343	ZNF174	NE
Homo sapiens	ENSG00000103353	UBFD1	NE
Homo sapiens	ENSG00000103365	GGA2	NE
Homo sapiens	ENSG00000103375	AQP8	NE
Homo sapiens	ENSG00000103381	CPPED1	NE
Homo sapiens	ENSG00000103404	USP31	NE
Homo sapiens	ENSG00000103415	HMOX2	NE
Homo sapiens	ENSG00000103426	CORO7-PAM16	NE
Homo sapiens	ENSG00000103460	TOX3	NE
Homo sapiens	ENSG00000103472	-	NE
Homo sapiens	ENSG00000103485	QPRT	NE
Homo sapiens	ENSG00000103489	XYLT1	NE
Homo sapiens	ENSG00000103494	RPGRIP1L	NE
Homo sapiens	ENSG00000103495	MAZ	NE
Homo sapiens	ENSG00000103512	NOMO1	NE
Homo sapiens	ENSG00000103522	IL21R	NE
Homo sapiens	ENSG00000103528	SYT17	NE
Homo sapiens	ENSG00000103534	TMC5	NE
Homo sapiens	ENSG00000103544	VPS35L	NE
Homo sapiens	ENSG00000103546	SLC6A2	NE
Homo sapiens	ENSG00000103550	KNOP1	NE
Homo sapiens	ENSG00000103569	AQP9	NE
Homo sapiens	ENSG00000103591	AAGAB	NE
Homo sapiens	ENSG00000103599	IQCH	NE
Homo sapiens	ENSG00000103642	LACTB	NE
Homo sapiens	ENSG00000103647	CORO2B	NE
Homo sapiens	ENSG00000103657	HERC1	NE
Homo sapiens	ENSG00000103710	RASL12	NE
Homo sapiens	ENSG00000103723	AP3B2	NE
Homo sapiens	ENSG00000103740	ACSBG1	NE
Homo sapiens	ENSG00000103742	IGDCC4	NE
Homo sapiens	ENSG00000103769	RAB11A	NE
Homo sapiens	ENSG00000103852	TTC23	NE
Homo sapiens	ENSG00000103855	CD276	NE
Homo sapiens	ENSG00000103888	CEMIP	NE
Homo sapiens	ENSG00000103942	HOMER2	NE
Homo sapiens	ENSG00000103978	TMEM87A	NE
Homo sapiens	ENSG00000103994	ZNF106	NE
Homo sapiens	ENSG00000104043	ATP8B4	NE
Homo sapiens	ENSG00000104044	OCA2	NE
Homo sapiens	ENSG00000104047	DTWD1	NE
Homo sapiens	ENSG00000104055	TGM5	NE
Homo sapiens	ENSG00000104059	FAM189A1	NE
Homo sapiens	ENSG00000104067	TJP1	NE
Homo sapiens	ENSG00000104081	BMF	NE
Homo sapiens	ENSG00000104093	DMXL2	NE
Homo sapiens	ENSG00000104112	SCG3	NE
Homo sapiens	ENSG00000104133	SPG11	NE
Homo sapiens	ENSG00000104140	RHOV	NE
Homo sapiens	ENSG00000104154	SLC30A4	NE
Homo sapiens	ENSG00000104164	BLOC1S6	NE
Homo sapiens	ENSG00000104177	MYEF2	NE
Homo sapiens	ENSG00000104213	PDGFRL	NE
Homo sapiens	ENSG00000104218	CSPP1	NE
Homo sapiens	ENSG00000104228	TRIM35	NE
Homo sapiens	ENSG00000104231	ZFAND1	NE
Homo sapiens	ENSG00000104237	LOC107984125; RP1	NE
Homo sapiens	ENSG00000104267	CA2	NE
Homo sapiens	ENSG00000104290	FZD3	NE
Homo sapiens	ENSG00000104313	EYA1	NE
Homo sapiens	ENSG00000104321	TRPA1	NE
Homo sapiens	ENSG00000104325	DECR1	NE
Homo sapiens	ENSG00000104327	CALB1	NE
Homo sapiens	ENSG00000104331	IMPAD1	NE
Homo sapiens	ENSG00000104332	SFRP1	NE
Homo sapiens	ENSG00000104341	LAPTM4B	NE
Homo sapiens	ENSG00000104343	UBE2W	NE
Homo sapiens	ENSG00000104361	NIPAL2	NE
Homo sapiens	ENSG00000104368	PLAT	NE
Homo sapiens	ENSG00000104369	JPH1	NE
Homo sapiens	ENSG00000104371	DKK4	NE
Homo sapiens	ENSG00000104381	GDAP1	NE
Homo sapiens	ENSG00000104388	RAB2A	NE
Homo sapiens	ENSG00000104413	ESRP1	NE
Homo sapiens	ENSG00000104415	CCN4	NE
Homo sapiens	ENSG00000104419	NDRG1	NE
Homo sapiens	ENSG00000104427	ZC2HC1A	NE
Homo sapiens	ENSG00000104435	STMN2	NE
Homo sapiens	ENSG00000104442	ARMC1	NE
Homo sapiens	ENSG00000104450	SPAG1	NE
Homo sapiens	ENSG00000104490	NCALD	NE
Homo sapiens	ENSG00000104497	SNX16	NE
Homo sapiens	ENSG00000104524	PYCR3	NE
Homo sapiens	ENSG00000104529	EEF1D	NE
Homo sapiens	ENSG00000104537	ANXA13	NE
Homo sapiens	ENSG00000104611	SH2D4A	NE
Homo sapiens	ENSG00000104626	ERI1	NE
Homo sapiens	ENSG00000104635	SLC39A14	NE
Homo sapiens	ENSG00000104660	LEPROTL1	NE
Homo sapiens	ENSG00000104679	R3HCC1	NE
Homo sapiens	ENSG00000104687	GSR	NE
Homo sapiens	ENSG00000104714	ERICH1	NE
Homo sapiens	ENSG00000104722	NEFM	NE
Homo sapiens	ENSG00000104728	ARHGEF10	NE
Homo sapiens	ENSG00000104731	KLHDC4	NE
Homo sapiens	ENSG00000104755	ADAM2	NE
Homo sapiens	ENSG00000104756	KCTD9	NE
Homo sapiens	ENSG00000104760	FGL1	NE
Homo sapiens	ENSG00000104763	ASAH1	NE
Homo sapiens	ENSG00000104765	BNIP3L	NE
Homo sapiens	ENSG00000104774	MAN2B1	NE
Homo sapiens	ENSG00000104783	KCNN4	NE
Homo sapiens	ENSG00000104804	TULP2	NE
Homo sapiens	ENSG00000104805	NUCB1	NE
Homo sapiens	ENSG00000104808	DHDH	NE
Homo sapiens	ENSG00000104812	GYS1	NE
Homo sapiens	ENSG00000104814	MAP4K1	NE
Homo sapiens	ENSG00000104818	CGB2	NE
Homo sapiens	ENSG00000104825	NFKBIB	NE
Homo sapiens	ENSG00000104826	LHB	NE
Homo sapiens	ENSG00000104827	CGB3	NE
Homo sapiens	ENSG00000104833	TUBB4A	NE
Homo sapiens	ENSG00000104848	KCNA7	NE
Homo sapiens	ENSG00000104863	LIN7B	NE
Homo sapiens	ENSG00000104866	PPP1R37	NE
Homo sapiens	ENSG00000104870	FCGRT	NE
Homo sapiens	ENSG00000104880	ARHGEF18	NE
Homo sapiens	ENSG00000104881	PPP1R13L	NE
Homo sapiens	ENSG00000104883	PEX11G	NE
Homo sapiens	ENSG00000104894	CD37	NE
Homo sapiens	ENSG00000104899	AMH	NE
Homo sapiens	ENSG00000104901	DKKL1	NE
Homo sapiens	ENSG00000104915	STX10	NE
Homo sapiens	ENSG00000104921	FCER2	NE
Homo sapiens	ENSG00000104938	CLEC4M	NE
Homo sapiens	ENSG00000104951	IL4I1	NE
Homo sapiens	ENSG00000104953	TLE6	NE
Homo sapiens	ENSG00000104960	PTOV1	NE
Homo sapiens	ENSG00000104967	NOVA2	NE
Homo sapiens	ENSG00000104970	-	NE
Homo sapiens	ENSG00000104972	LILRB1	NE
Homo sapiens	ENSG00000104974	LILRA1	NE
Homo sapiens	ENSG00000104998	IL27RA	NE
Homo sapiens	ENSG00000105011	ASF1B	NE
Homo sapiens	ENSG00000105048	TNNT1	NE
Homo sapiens	ENSG00000105063	PPP6R1	NE
Homo sapiens	ENSG00000105072	C19orf44	NE
Homo sapiens	ENSG00000105088	OLFM2	NE
Homo sapiens	ENSG00000105122	RASAL3	NE
Homo sapiens	ENSG00000105131	EPHX3	NE
Homo sapiens	ENSG00000105137	SYDE1	NE
Homo sapiens	ENSG00000105141	CASP14	NE
Homo sapiens	ENSG00000105143	SLC1A6	NE
Homo sapiens	ENSG00000105186	ANKRD27	NE
Homo sapiens	ENSG00000105198	LGALS13	NE
Homo sapiens	ENSG00000105205	CLC	NE
Homo sapiens	ENSG00000105216	-	NE
Homo sapiens	ENSG00000105219	CNTD2	NE
Homo sapiens	ENSG00000105223	PLD3	NE
Homo sapiens	ENSG00000105227	PRX	NE
Homo sapiens	ENSG00000105245	NUMBL	NE
Homo sapiens	ENSG00000105246	EBI3	NE
Homo sapiens	ENSG00000105251	SHD	NE
Homo sapiens	ENSG00000105255	FSD1	NE
Homo sapiens	ENSG00000105261	OVOL3	NE
Homo sapiens	ENSG00000105270	CLIP3	NE
Homo sapiens	ENSG00000105278	ZFR2	NE
Homo sapiens	ENSG00000105321	CCDC9	NE
Homo sapiens	ENSG00000105323	HNRNPUL1	NE
Homo sapiens	ENSG00000105327	BBC3	NE
Homo sapiens	ENSG00000105329	TGFB1	NE
Homo sapiens	ENSG00000105339	DENND3	NE
Homo sapiens	ENSG00000105355	PLIN3	NE
Homo sapiens	ENSG00000105357	MYH14	NE
Homo sapiens	ENSG00000105366	SIGLEC8	NE
Homo sapiens	ENSG00000105370	LIM2	NE
Homo sapiens	ENSG00000105371	ICAM4	NE
Homo sapiens	ENSG00000105374	NKG7	NE
Homo sapiens	ENSG00000105376	ICAM5	NE
Homo sapiens	ENSG00000105379	ETFB	NE
Homo sapiens	ENSG00000105383	CD33	NE
Homo sapiens	ENSG00000105388	CEACAM5	NE
Homo sapiens	ENSG00000105392	CRX	NE
Homo sapiens	ENSG00000105393	BABAM1	NE
Homo sapiens	ENSG00000105398	SULT2A1	NE
Homo sapiens	ENSG00000105404	RABAC1	NE
Homo sapiens	ENSG00000105409	ATP1A3	NE
Homo sapiens	ENSG00000105428	ZNRF4	NE
Homo sapiens	ENSG00000105429	MEGF8	NE
Homo sapiens	ENSG00000105438	KDELR1	NE
Homo sapiens	ENSG00000105464	GRIN2D	NE
Homo sapiens	ENSG00000105467	SYNGR4	NE
Homo sapiens	ENSG00000105472	CLEC11A	NE
Homo sapiens	ENSG00000105479	CCDC114	NE
Homo sapiens	ENSG00000105483	CARD8	NE
Homo sapiens	ENSG00000105492	SIGLEC6	NE
Homo sapiens	ENSG00000105497	ZNF175	NE
Homo sapiens	ENSG00000105499	PLA2G4C	NE
Homo sapiens	ENSG00000105501	SIGLEC5	NE
Homo sapiens	ENSG00000105507	CABP5	NE
Homo sapiens	ENSG00000105509	HAS1	NE
Homo sapiens	ENSG00000105514	RAB3D	NE
Homo sapiens	ENSG00000105516	DBP	NE
Homo sapiens	ENSG00000105518	TMEM205	NE
Homo sapiens	ENSG00000105519	CAPS	NE
Homo sapiens	ENSG00000105520	PLPPR2	NE
Homo sapiens	ENSG00000105523	FAM83E	NE
Homo sapiens	ENSG00000105538	RASIP1	NE
Homo sapiens	ENSG00000105549	THEG	NE
Homo sapiens	ENSG00000105552	BCAT2	NE
Homo sapiens	ENSG00000105556	MIER2	NE
Homo sapiens	ENSG00000105559	PLEKHA4	NE
Homo sapiens	ENSG00000105576	TNPO2	NE
Homo sapiens	ENSG00000105583	WDR83OS	NE
Homo sapiens	ENSG00000105607	GCDH	NE
Homo sapiens	ENSG00000105612	DNASE2	NE
Homo sapiens	ENSG00000105639	JAK3	NE
Homo sapiens	ENSG00000105641	SLC5A5	NE
Homo sapiens	ENSG00000105642	KCNN1	NE
Homo sapiens	ENSG00000105643	ARRDC2	NE
Homo sapiens	ENSG00000105649	RAB3A	NE
Homo sapiens	ENSG00000105655	ISYNA1	NE
Homo sapiens	ENSG00000105662	CRTC1	NE
Homo sapiens	ENSG00000105663	-	NE
Homo sapiens	ENSG00000105664	COMP	NE
Homo sapiens	ENSG00000105668	UPK1A	NE
Homo sapiens	ENSG00000105672	ETV2	NE
Homo sapiens	ENSG00000105675	ATP4A	NE
Homo sapiens	ENSG00000105679	GAPDHS	NE
Homo sapiens	ENSG00000105694	-	NE
Homo sapiens	ENSG00000105695	MAG	NE
Homo sapiens	ENSG00000105696	TMEM59L	NE
Homo sapiens	ENSG00000105697	HAMP	NE
Homo sapiens	ENSG00000105699	LSR	NE
Homo sapiens	ENSG00000105700	KXD1	NE
Homo sapiens	ENSG00000105701	FKBP8	NE
Homo sapiens	ENSG00000105707	HPN	NE
Homo sapiens	ENSG00000105708	ZNF14	NE
Homo sapiens	ENSG00000105711	SCN1B	NE
Homo sapiens	ENSG00000105717	PBX4	NE
Homo sapiens	ENSG00000105722	ERF	NE
Homo sapiens	ENSG00000105737	GRIK5	NE
Homo sapiens	ENSG00000105738	SIPA1L3	NE
Homo sapiens	ENSG00000105778	AVL9	NE
Homo sapiens	ENSG00000105784	RUNDC3B	NE
Homo sapiens	ENSG00000105792	CFAP69	NE
Homo sapiens	ENSG00000105808	RASA4	NE
Homo sapiens	ENSG00000105825	TFPI2	NE
Homo sapiens	ENSG00000105855	ITGB8	NE
Homo sapiens	ENSG00000105875	WDR91	NE
Homo sapiens	ENSG00000105877	DNAH11	NE
Homo sapiens	ENSG00000105880	DLX5	NE
Homo sapiens	ENSG00000105887	MTPN	NE
Homo sapiens	ENSG00000105889	STEAP1B; LOC401312	NE
Homo sapiens	ENSG00000105928	GSDME	NE
Homo sapiens	ENSG00000105929	ATP6V0A4	NE
Homo sapiens	ENSG00000105948	TTC26	NE
Homo sapiens	ENSG00000105954	NPVF	NE
Homo sapiens	ENSG00000105963	ADAP1	NE
Homo sapiens	ENSG00000105967	TFEC	NE
Homo sapiens	ENSG00000105968	H2AFV	NE
Homo sapiens	ENSG00000105971	CAV2	NE
Homo sapiens	ENSG00000105974	CAV1	NE
Homo sapiens	ENSG00000105982	RNF32	NE
Homo sapiens	ENSG00000105983	LMBR1	NE
Homo sapiens	ENSG00000105991	HOXA1	NE
Homo sapiens	ENSG00000105996	HOXA2	NE
Homo sapiens	ENSG00000105997	HOXA3	NE
Homo sapiens	ENSG00000106003	LFNG	NE
Homo sapiens	ENSG00000106006	HOXA6	NE
Homo sapiens	ENSG00000106012	IQCE	NE
Homo sapiens	ENSG00000106013	ANKRD7	NE
Homo sapiens	ENSG00000106018	VIPR2	NE
Homo sapiens	ENSG00000106038	EVX1	NE
Homo sapiens	ENSG00000106049	HIBADH	NE
Homo sapiens	ENSG00000106052	TAX1BP1	NE
Homo sapiens	ENSG00000106066	CPVL	NE
Homo sapiens	ENSG00000106078	COBL	NE
Homo sapiens	ENSG00000106080	FKBP14	NE
Homo sapiens	ENSG00000106086	PLEKHA8	NE
Homo sapiens	ENSG00000106100	NOD1	NE
Homo sapiens	ENSG00000106113	CRHR2	NE
Homo sapiens	ENSG00000106123	EPHB6	NE
Homo sapiens	ENSG00000106125	MINDY4	NE
Homo sapiens	ENSG00000106128	GHRHR	NE
Homo sapiens	ENSG00000106144	CASP2	NE
Homo sapiens	ENSG00000106178	CCL24	NE
Homo sapiens	ENSG00000106211	HSPB1	NE
Homo sapiens	ENSG00000106236	NPTX2	NE
Homo sapiens	ENSG00000106258	CYP3A5	NE
Homo sapiens	ENSG00000106261	ZKSCAN1	NE
Homo sapiens	ENSG00000106266	SNX8	NE
Homo sapiens	ENSG00000106278	PTPRZ1	NE
Homo sapiens	ENSG00000106302	HYAL4	NE
Homo sapiens	ENSG00000106304	SPAM1	NE
Homo sapiens	ENSG00000106328	FSCN3	NE
Homo sapiens	ENSG00000106333	PCOLCE	NE
Homo sapiens	ENSG00000106336	FBXO24	NE
Homo sapiens	ENSG00000106341	PPP1R17	NE
Homo sapiens	ENSG00000106348	IMPDH1	NE
Homo sapiens	ENSG00000106351	AGFG2	NE
Homo sapiens	ENSG00000106367	AP1S1	NE
Homo sapiens	ENSG00000106384	MOGAT3	NE
Homo sapiens	ENSG00000106392	C1GALT1	NE
Homo sapiens	ENSG00000106397	PLOD3	NE
Homo sapiens	ENSG00000106410	NOBOX	NE
Homo sapiens	ENSG00000106415	GLCCI1	NE
Homo sapiens	ENSG00000106436	MYL10	NE
Homo sapiens	ENSG00000106443	PHF14	NE
Homo sapiens	ENSG00000106460	TMEM106B	NE
Homo sapiens	ENSG00000106479	ZNF862	NE
Homo sapiens	ENSG00000106483	SFRP4	NE
Homo sapiens	ENSG00000106484	MEST	NE
Homo sapiens	ENSG00000106511	MEOX2	NE
Homo sapiens	ENSG00000106524	ANKMY2	NE
Homo sapiens	ENSG00000106526	ACTR3C	NE
Homo sapiens	ENSG00000106536	POU6F2	NE
Homo sapiens	ENSG00000106537	TSPAN13	NE
Homo sapiens	ENSG00000106538	RARRES2	NE
Homo sapiens	ENSG00000106541	AGR2	NE
Homo sapiens	ENSG00000106565	TMEM176B	NE
Homo sapiens	ENSG00000106603	COA1	NE
Homo sapiens	ENSG00000106605	BLVRA	NE
Homo sapiens	ENSG00000106610	LINC01372; STAG3L4	NE
Homo sapiens	ENSG00000106624	AEBP1	NE
Homo sapiens	ENSG00000106631	MYL7	NE
Homo sapiens	ENSG00000106633	GCK	NE
Homo sapiens	ENSG00000106648	GALNTL5	NE
Homo sapiens	ENSG00000106665	CLIP2	NE
Homo sapiens	ENSG00000106683	LIMK1	NE
Homo sapiens	ENSG00000106688	SLC1A1	NE
Homo sapiens	ENSG00000106689	LHX2	NE
Homo sapiens	ENSG00000106692	FKTN	NE
Homo sapiens	ENSG00000106701	FSD1L	NE
Homo sapiens	ENSG00000106714	CNTNAP3	NE
Homo sapiens	ENSG00000106733	NMRK1	NE
Homo sapiens	ENSG00000106771	TMEM245	NE
Homo sapiens	ENSG00000106772	PRUNE2	NE
Homo sapiens	ENSG00000106780	MEGF9	NE
Homo sapiens	ENSG00000106785	TRIM14	NE
Homo sapiens	ENSG00000106804	C5	NE
Homo sapiens	ENSG00000106809	OGN	NE
Homo sapiens	ENSG00000106819	ASPN	NE
Homo sapiens	ENSG00000106823	ECM2	NE
Homo sapiens	ENSG00000106829	TLE4	NE
Homo sapiens	ENSG00000106852	LHX6	NE
Homo sapiens	ENSG00000106853	PTGR1	NE
Homo sapiens	ENSG00000106868	SUSD1	NE
Homo sapiens	ENSG00000106948	AKNA	NE
Homo sapiens	ENSG00000106952	TNFSF8	NE
Homo sapiens	ENSG00000107014	RLN2; RLN1	NE
Homo sapiens	ENSG00000107018	RLN1	NE
Homo sapiens	ENSG00000107020	PLGRKT	NE
Homo sapiens	ENSG00000107021	TBC1D13	NE
Homo sapiens	ENSG00000107036	RIC1	NE
Homo sapiens	ENSG00000107099	DOCK8	NE
Homo sapiens	ENSG00000107104	KANK1	NE
Homo sapiens	ENSG00000107105	ELAVL2	NE
Homo sapiens	ENSG00000107130	NCS1	NE
Homo sapiens	ENSG00000107147	KCNT1	NE
Homo sapiens	ENSG00000107159	CA9	NE
Homo sapiens	ENSG00000107165	TYRP1	NE
Homo sapiens	ENSG00000107187	LHX3	NE
Homo sapiens	ENSG00000107201	DDX58	NE
Homo sapiens	ENSG00000107223	EDF1	NE
Homo sapiens	ENSG00000107249	GLIS3	NE
Homo sapiens	ENSG00000107262	BAG1	NE
Homo sapiens	ENSG00000107282	APBA1	NE
Homo sapiens	ENSG00000107290	SETX	NE
Homo sapiens	ENSG00000107295	SH3GL2	NE
Homo sapiens	ENSG00000107317	PTGDS	NE
Homo sapiens	ENSG00000107331	ABCA2	NE
Homo sapiens	ENSG00000107338	SHB	NE
Homo sapiens	ENSG00000107362	ABHD17B	NE
Homo sapiens	ENSG00000107438	PDLIM1	NE
Homo sapiens	ENSG00000107485	GATA3	NE
Homo sapiens	ENSG00000107521	HPS1	NE
Homo sapiens	ENSG00000107551	RASSF4	NE
Homo sapiens	ENSG00000107554	DNMBP	NE
Homo sapiens	ENSG00000107560	RAB11FIP2	NE
Homo sapiens	ENSG00000107562	CXCL12	NE
Homo sapiens	ENSG00000107566	ERLIN1	NE
Homo sapiens	ENSG00000107611	CUBN	NE
Homo sapiens	ENSG00000107618	-	NE
Homo sapiens	ENSG00000107623	-	NE
Homo sapiens	ENSG00000107679	PLEKHA1	NE
Homo sapiens	ENSG00000107719	PALD1	NE
Homo sapiens	ENSG00000107736	CDH23	NE
Homo sapiens	ENSG00000107738	VSIR	NE
Homo sapiens	ENSG00000107796	ACTA2	NE
Homo sapiens	ENSG00000107798	LIPA	NE
Homo sapiens	ENSG00000107807	TLX1	NE
Homo sapiens	ENSG00000107819	SFXN3	NE
Homo sapiens	ENSG00000107829	FBXW4	NE
Homo sapiens	ENSG00000107831	FGF8	NE
Homo sapiens	ENSG00000107854	TNKS2	NE
Homo sapiens	ENSG00000107859	PITX3	NE
Homo sapiens	ENSG00000107863	ARHGAP21	NE
Homo sapiens	ENSG00000107872	FBXL15	NE
Homo sapiens	ENSG00000107874	CUEDC2	NE
Homo sapiens	ENSG00000107882	SUFU	NE
Homo sapiens	ENSG00000107897	ACBD5	NE
Homo sapiens	ENSG00000107902	LHPP	NE
Homo sapiens	ENSG00000107938	EDRF1	NE
Homo sapiens	ENSG00000107954	NEURL1	NE
Homo sapiens	ENSG00000107957	SH3PXD2A	NE
Homo sapiens	ENSG00000107984	DKK1	NE
Homo sapiens	ENSG00000108001	EBF3	NE
Homo sapiens	ENSG00000108018	SORCS1	NE
Homo sapiens	ENSG00000108021	TASOR2	NE
Homo sapiens	ENSG00000108039	XPNPEP1	NE
Homo sapiens	ENSG00000108091	CCDC6	NE
Homo sapiens	ENSG00000108100	CCNY	NE
Homo sapiens	ENSG00000108187	PBLD	NE
Homo sapiens	ENSG00000108219	TSPAN14	NE
Homo sapiens	ENSG00000108231	LGI1	NE
Homo sapiens	ENSG00000108239	TBC1D12	NE
Homo sapiens	ENSG00000108242	CYP2C18	NE
Homo sapiens	ENSG00000108244	KRT23	NE
Homo sapiens	ENSG00000108255	CRYBA1	NE
Homo sapiens	ENSG00000108264	-	E
Homo sapiens	ENSG00000108272	-	NE
Homo sapiens	ENSG00000108292	-	NE
Homo sapiens	ENSG00000108294	-	E
Homo sapiens	ENSG00000108309	RUNDC3A	NE
Homo sapiens	ENSG00000108344	PSMD3	E
Homo sapiens	ENSG00000108370	RGS9	NE
Homo sapiens	ENSG00000108375	RNF43	NE
Homo sapiens	ENSG00000108379	LOC101929777; WNT3	NE
Homo sapiens	ENSG00000108381	ASPA	NE
Homo sapiens	ENSG00000108384	RAD51C	E
Homo sapiens	ENSG00000108405	P2RX1	NE
Homo sapiens	ENSG00000108406	DHX40	NE
Homo sapiens	ENSG00000108417	KRT37	NE
Homo sapiens	ENSG00000108439	PNPO	NE
Homo sapiens	ENSG00000108448	TRIM16L	NE
Homo sapiens	ENSG00000108465	CDK5RAP3	NE
Homo sapiens	ENSG00000108468	CBX1	NE
Homo sapiens	ENSG00000108469	RECQL5	NE
Homo sapiens	ENSG00000108474	PIGL	NE
Homo sapiens	ENSG00000108504	-	NE
Homo sapiens	ENSG00000108509	CAMTA2	NE
Homo sapiens	ENSG00000108511	HOXB6	NE
Homo sapiens	ENSG00000108515	ENO3	NE
Homo sapiens	ENSG00000108523	RNF167	NE
Homo sapiens	ENSG00000108528	SLC25A11	NE
Homo sapiens	ENSG00000108551	RASD1	NE
Homo sapiens	ENSG00000108556	CHRNE	NE
Homo sapiens	ENSG00000108557	RAI1	NE
Homo sapiens	ENSG00000108576	SLC6A4	NE
Homo sapiens	ENSG00000108582	CPD	NE
Homo sapiens	ENSG00000108622	ICAM2	NE
Homo sapiens	ENSG00000108639	SYNGR2	NE
Homo sapiens	ENSG00000108641	B9D1	NE
Homo sapiens	ENSG00000108679	LGALS3BP	NE
Homo sapiens	ENSG00000108684	ASIC2	NE
Homo sapiens	ENSG00000108688	CCL7	NE
Homo sapiens	ENSG00000108691	CCL2	NE
Homo sapiens	ENSG00000108700	CCL8	NE
Homo sapiens	ENSG00000108753	-	NE
Homo sapiens	ENSG00000108771	DHX58	NE
Homo sapiens	ENSG00000108774	RAB5C	NE
Homo sapiens	ENSG00000108784	NAGLU	NE
Homo sapiens	ENSG00000108785	-	NE
Homo sapiens	ENSG00000108786	HSD17B1	NE
Homo sapiens	ENSG00000108788	MLX	NE
Homo sapiens	ENSG00000108799	EZH1	NE
Homo sapiens	ENSG00000108813	DLX4	NE
Homo sapiens	ENSG00000108823	SGCA	NE
Homo sapiens	ENSG00000108825	PTGES3L-AARSD1	NE
Homo sapiens	ENSG00000108828	VAT1	NE
Homo sapiens	ENSG00000108829	LRRC59	NE
Homo sapiens	ENSG00000108830	RND2	NE
Homo sapiens	ENSG00000108839	ALOX12	NE
Homo sapiens	ENSG00000108846	ABCC3	NE
Homo sapiens	ENSG00000108849	PPY	NE
Homo sapiens	ENSG00000108861	DUSP3	NE
Homo sapiens	ENSG00000108878	CACNG1	NE
Homo sapiens	ENSG00000108924	HLF	NE
Homo sapiens	ENSG00000108947	EFNB3	NE
Homo sapiens	ENSG00000108950	FAM20A	NE
Homo sapiens	ENSG00000108961	RANGRF	NE
Homo sapiens	ENSG00000109016	DHRS7B	NE
Homo sapiens	ENSG00000109047	RCVRN	NE
Homo sapiens	ENSG00000109061	MYH1	NE
Homo sapiens	ENSG00000109062	SLC9A3R1	NE
Homo sapiens	ENSG00000109063	MYH3	NE
Homo sapiens	ENSG00000109065	NAT9	NE
Homo sapiens	ENSG00000109066	TMEM104	NE
Homo sapiens	ENSG00000109072	VTN	NE
[truncated: 12,572 more rows]

## Sheet: OGEE_Mouse
sciName	Ensembl ID	Gene Symbol	essential
Mus musculus	ENSMUSG00000000001	Gnai3	NE
Mus musculus	ENSMUSG00000000028	Cdc45	E
Mus musculus	ENSMUSG00000000031	-	NE
Mus musculus	ENSMUSG00000000037	Scml2	E
Mus musculus	ENSMUSG00000000049	Apoh	E
Mus musculus	ENSMUSG00000000058	Cav2	NE
Mus musculus	ENSMUSG00000000078	Klf6	E
Mus musculus	ENSMUSG00000000085	Scmh1	E
Mus musculus	ENSMUSG00000000093	Tbx2	E
Mus musculus	ENSMUSG00000000094	Tbx4	E
Mus musculus	ENSMUSG00000000120	Ngfr	E
Mus musculus	ENSMUSG00000000125	Wnt3	E
Mus musculus	ENSMUSG00000000126	Wnt9a	E
Mus musculus	ENSMUSG00000000127	Fer	NE
Mus musculus	ENSMUSG00000000134	Tfe3	NE
Mus musculus	ENSMUSG00000000142	Axin2	E
Mus musculus	ENSMUSG00000000149	Gna12	NE
Mus musculus	ENSMUSG00000000159	Igsf5	NE
Mus musculus	ENSMUSG00000000171	Sdhd	E
Mus musculus	ENSMUSG00000000182	Fgf23	E
Mus musculus	ENSMUSG00000000183	Fgf6	NE
Mus musculus	ENSMUSG00000000184	Ccnd2	E
Mus musculus	ENSMUSG00000000194	Gpr107	E
Mus musculus	ENSMUSG00000000197	Nalcn	E
Mus musculus	ENSMUSG00000000204	Slfn4	NE
Mus musculus	ENSMUSG00000000214	Th	E
Mus musculus	ENSMUSG00000000215	Ins2	E
Mus musculus	ENSMUSG00000000216	Scnn1g	E
Mus musculus	ENSMUSG00000000244	Tspan32	NE
Mus musculus	ENSMUSG00000000247	Lhx2	E
Mus musculus	ENSMUSG00000000263	Glra1	E
Mus musculus	ENSMUSG00000000266	Mid2	NE
Mus musculus	ENSMUSG00000000275	Trim25	NE
Mus musculus	ENSMUSG00000000276	Dgke	NE
Mus musculus	ENSMUSG00000000278	Scpep1	NE
Mus musculus	ENSMUSG00000000282	Mnt	E
Mus musculus	ENSMUSG00000000290	Itgb2	E
Mus musculus	ENSMUSG00000000301	Pemt	NE
Mus musculus	ENSMUSG00000000303	Cdh1	E
Mus musculus	ENSMUSG00000000305	Cdh4	NE
Mus musculus	ENSMUSG00000000308	Ckmt1	NE
Mus musculus	ENSMUSG00000000317	Bcl6b	NE
Mus musculus	ENSMUSG00000000318	Clec10a	NE
Mus musculus	ENSMUSG00000000320	Alox12	NE
Mus musculus	ENSMUSG00000000325	Arvcf	NE
Mus musculus	ENSMUSG00000000326	Comt	NE
Mus musculus	ENSMUSG00000000340	Dbt	E
Mus musculus	ENSMUSG00000000346	Dazap2	NE
Mus musculus	ENSMUSG00000000365	Rnf17	E
Mus musculus	ENSMUSG00000000378	Ccm2	E
Mus musculus	ENSMUSG00000000381	Wap	NE
Mus musculus	ENSMUSG00000000385	Tmprss2	NE
Mus musculus	ENSMUSG00000000386	-	NE
Mus musculus	ENSMUSG00000000392	Fap	NE
Mus musculus	ENSMUSG00000000394	Gcg	E
Mus musculus	ENSMUSG00000000402	Egfl6	NE
Mus musculus	ENSMUSG00000000409	Lck	NE
Mus musculus	ENSMUSG00000000420	Galnt1	E
Mus musculus	ENSMUSG00000000435	Myf5	E
Mus musculus	ENSMUSG00000000440	Pparg	E
Mus musculus	ENSMUSG00000000441	Raf1	E
Mus musculus	ENSMUSG00000000489	Pdgfb	E
Mus musculus	ENSMUSG00000000530	Acvrl1	E
Mus musculus	ENSMUSG00000000531	Grasp	NE
Mus musculus	ENSMUSG00000000532	Acvr1b	E
Mus musculus	ENSMUSG00000000538	Tom1l2	NE
Mus musculus	ENSMUSG00000000552	Zfp385a	E
Mus musculus	ENSMUSG00000000555	Itga5	E
Mus musculus	ENSMUSG00000000560	Gabra2	E
Mus musculus	ENSMUSG00000000561	Wdr77	E
Mus musculus	ENSMUSG00000000562	Tmigd3; Adora3	NE
Mus musculus	ENSMUSG00000000563	Atp5f1	E
Mus musculus	ENSMUSG00000000567	Sox9	E
Mus musculus	ENSMUSG00000000568	Hnrnpd	NE
Mus musculus	ENSMUSG00000000594	Gm2a	NE
Mus musculus	ENSMUSG00000000600	Krit1	E
Mus musculus	ENSMUSG00000000617	Grm6	NE
Mus musculus	ENSMUSG00000000628	Hk2	E
Mus musculus	ENSMUSG00000000631	Myo18a	E
Mus musculus	ENSMUSG00000000632	Sez6	NE
Mus musculus	ENSMUSG00000000682	Cd52	NE
Mus musculus	ENSMUSG00000000690	Hoxb6	NE
Mus musculus	ENSMUSG00000000693	Loxl3	E
Mus musculus	ENSMUSG00000000706	Btn1a1	NE
Mus musculus	ENSMUSG00000000708	Kat2b	NE
Mus musculus	ENSMUSG00000000724	Cryba1	NE
Mus musculus	ENSMUSG00000000730	Dnmt3l	E
Mus musculus	ENSMUSG00000000731	Aire	E
Mus musculus	ENSMUSG00000000732	Icosl	NE
Mus musculus	ENSMUSG00000000738	Spg7	NE
Mus musculus	ENSMUSG00000000751	Rpa1	E
Mus musculus	ENSMUSG00000000753	Serpinf1	NE
Mus musculus	ENSMUSG00000000766	Oprm1	NE
Mus musculus	ENSMUSG00000000782	Tcf7	NE
Mus musculus	ENSMUSG00000000787	Ddx3x	E
Mus musculus	ENSMUSG00000000791	Il12rb1	NE
Mus musculus	ENSMUSG00000000794	Kcnn3	E
Mus musculus	ENSMUSG00000000805	Car4	E
Mus musculus	ENSMUSG00000000817	Fasl	E
Mus musculus	ENSMUSG00000000826	Dnajc5	E
Mus musculus	ENSMUSG00000000827	Tpd52l2	NE
Mus musculus	ENSMUSG00000000838	Fmr1	NE
Mus musculus	ENSMUSG00000000861	Bcl11a	E
Mus musculus	ENSMUSG00000000869	Il4	NE
Mus musculus	ENSMUSG00000000881	Dlg3	NE
Mus musculus	ENSMUSG00000000884	Gnb1l	E
Mus musculus	ENSMUSG00000000889	Dbh	E
Mus musculus	ENSMUSG00000000901	Mmp11	NE
Mus musculus	ENSMUSG00000000902	Smarcb1	E
Mus musculus	ENSMUSG00000000915	Hip1r	NE
Mus musculus	ENSMUSG00000000934	Top1mt	NE
Mus musculus	ENSMUSG00000000938	Hoxa10	E
Mus musculus	ENSMUSG00000000942	Hoxa4	NE
Mus musculus	ENSMUSG00000000957	Mmp14	E
Mus musculus	ENSMUSG00000000958	Slc7a7	E
Mus musculus	ENSMUSG00000000982	Ccl3	NE
Mus musculus	ENSMUSG00000000983	Wfdc18	NE
Mus musculus	ENSMUSG00000001014	Icam4	NE
Mus musculus	ENSMUSG00000001016	Ilf2	E
Mus musculus	ENSMUSG00000001017	Chtop	E
Mus musculus	ENSMUSG00000001018	Snapin	E
Mus musculus	ENSMUSG00000001020	S100a4	E
Mus musculus	ENSMUSG00000001023	S100a5	NE
Mus musculus	ENSMUSG00000001025	S100a6	E
Mus musculus	ENSMUSG00000001027	Scn4a	E
Mus musculus	ENSMUSG00000001029	Icam2	NE
Mus musculus	ENSMUSG00000001034	Mapk7	E
Mus musculus	ENSMUSG00000001036	Epn2	NE
Mus musculus	ENSMUSG00000001039	B9d1	E
Mus musculus	ENSMUSG00000001052	Sec24b	E
Mus musculus	ENSMUSG00000001053	N4bp3	NE
Mus musculus	ENSMUSG00000001056	Nhp2	E
Mus musculus	ENSMUSG00000001089	Luzp1	E
Mus musculus	ENSMUSG00000001095	Slc13a2	NE
Mus musculus	ENSMUSG00000001098	Kctd10	E
Mus musculus	ENSMUSG00000001100	Poldip2	E
Mus musculus	ENSMUSG00000001105	Ift20	E
Mus musculus	ENSMUSG00000001119	Col6a1	NE
Mus musculus	ENSMUSG00000001123	Lgals9	NE
Mus musculus	ENSMUSG00000001127	Araf	E
Mus musculus	ENSMUSG00000001128	Cfp	NE
Mus musculus	ENSMUSG00000001131	Timp1	NE
Mus musculus	ENSMUSG00000001150	Mcm3ap	E
Mus musculus	ENSMUSG00000001151	Pcnt	E
Mus musculus	ENSMUSG00000001156	Mxd1	NE
Mus musculus	ENSMUSG00000001157	Gmcl1	NE
Mus musculus	ENSMUSG00000001158	Snrnp27	E
Mus musculus	ENSMUSG00000001173	Ocrl	NE
Mus musculus	ENSMUSG00000001211	Agpat3	E
Mus musculus	ENSMUSG00000001225	Slc26a3	E
Mus musculus	ENSMUSG00000001227	Sema6b	NE
Mus musculus	ENSMUSG00000001228	Uhrf1	E
Mus musculus	ENSMUSG00000001229	Dpp9	E
Mus musculus	ENSMUSG00000001240	Ramp2	E
Mus musculus	ENSMUSG00000001247	Lsr	E
Mus musculus	ENSMUSG00000001249	Hpn	NE
Mus musculus	ENSMUSG00000001270	Ckb	NE
Mus musculus	ENSMUSG00000001280	Sp1	E
Mus musculus	ENSMUSG00000001281	Itgb7	NE
Mus musculus	ENSMUSG00000001285	Myg1	NE
Mus musculus	ENSMUSG00000001288	Rarg	E
Mus musculus	ENSMUSG00000001289	Pfdn5	E
Mus musculus	ENSMUSG00000001300	Efnb2	E
Mus musculus	ENSMUSG00000001323	Srr	NE
Mus musculus	ENSMUSG00000001333	Sync	NE
Mus musculus	ENSMUSG00000001348	Acp5	NE
Mus musculus	ENSMUSG00000001349	Cnn1	E
Mus musculus	ENSMUSG00000001366	Fbxo9	NE
Mus musculus	ENSMUSG00000001403	Ube2c	E
Mus musculus	ENSMUSG00000001416	Cct3	E
Mus musculus	ENSMUSG00000001418	Glmp	NE
Mus musculus	ENSMUSG00000001420	Tmem79	NE
Mus musculus	ENSMUSG00000001435	Col18a1	NE
Mus musculus	ENSMUSG00000001436	Slc19a1	E
Mus musculus	ENSMUSG00000001440	Kpnb1	E
Mus musculus	ENSMUSG00000001441	Npepps	E
Mus musculus	ENSMUSG00000001444	Tbx21	NE
Mus musculus	ENSMUSG00000001445	Mrpl10	NE
Mus musculus	ENSMUSG00000001467	Cyp51	E
Mus musculus	ENSMUSG00000001493	Meox1	NE
Mus musculus	ENSMUSG00000001494	Sost	NE
Mus musculus	ENSMUSG00000001496	Nkx2-1	E
Mus musculus	ENSMUSG00000001497	Pax9	E
Mus musculus	ENSMUSG00000001504	Irx2	NE
Mus musculus	ENSMUSG00000001506	Col1a1	E
Mus musculus	ENSMUSG00000001507	Itga3	E
Mus musculus	ENSMUSG00000001508	Sgca	NE
Mus musculus	ENSMUSG00000001510	Dlx3	E
Mus musculus	ENSMUSG00000001517	Foxm1	E
Mus musculus	ENSMUSG00000001518	Itfg2	NE
Mus musculus	ENSMUSG00000001521	Tulp3	E
Mus musculus	ENSMUSG00000001542	Ell2	NE
Mus musculus	ENSMUSG00000001552	Jup	E
Mus musculus	ENSMUSG00000001555	Fkbp10	E
Mus musculus	ENSMUSG00000001558	Klhl10	E
Mus musculus	ENSMUSG00000001566	Mnx1	E
Mus musculus	ENSMUSG00000001583	Tnk1	NE
Mus musculus	ENSMUSG00000001622	Csn3	NE
Mus musculus	ENSMUSG00000001627	Ifrd1	NE
Mus musculus	ENSMUSG00000001630	Stk38l	NE
Mus musculus	ENSMUSG00000001632	Brpf1	NE
Mus musculus	ENSMUSG00000001642	Akr1b3	NE
Mus musculus	ENSMUSG00000001655	Hoxc13	E
Mus musculus	ENSMUSG00000001657	Hoxc8	E
Mus musculus	ENSMUSG00000001661	Hoxc6	NE
Mus musculus	ENSMUSG00000001663	Gstt1	NE
Mus musculus	ENSMUSG00000001707	Eef1e1	E
Mus musculus	ENSMUSG00000001729	Akt1	E
Mus musculus	ENSMUSG00000001739	Cldn15	NE
Mus musculus	ENSMUSG00000001741	Il16	NE
Mus musculus	ENSMUSG00000001750	Tcirg1	E
Mus musculus	ENSMUSG00000001751	Naglu	E
Mus musculus	ENSMUSG00000001761	Smo	E
Mus musculus	ENSMUSG00000001763	Tspan33	NE
Mus musculus	ENSMUSG00000001773	Folh1	NE
Mus musculus	ENSMUSG00000001774	Chordc1	E
Mus musculus	ENSMUSG00000001785	Pwp1	E
Mus musculus	ENSMUSG00000001786	Fbxo7	E
Mus musculus	ENSMUSG00000001794	Capns1	E
Mus musculus	ENSMUSG00000001804	Dsg4	E
Mus musculus	ENSMUSG00000001815	Evx2	E
Mus musculus	ENSMUSG00000001819	Hoxd13	E
Mus musculus	ENSMUSG00000001823	Hoxd12	NE
Mus musculus	ENSMUSG00000001827	Folr1	E
Mus musculus	ENSMUSG00000001833	Sept7	E
Mus musculus	ENSMUSG00000001847	Rac1	E
Mus musculus	ENSMUSG00000001855	Nup214	E
Mus musculus	ENSMUSG00000001864	Aif1l	NE
Mus musculus	ENSMUSG00000001865	Cpa3	NE
Mus musculus	ENSMUSG00000001870	Ltbp1	E
Mus musculus	ENSMUSG00000001909	Trmt1	E
Mus musculus	ENSMUSG00000001910	Nacc1	E
Mus musculus	ENSMUSG00000001911	Nfix	E
Mus musculus	ENSMUSG00000001930	Vwf	NE
Mus musculus	ENSMUSG00000001942	Siae	NE
Mus musculus	ENSMUSG00000001946	Esam	NE
Mus musculus	ENSMUSG00000001964	Emd	NE
Mus musculus	ENSMUSG00000001985	Grik3	NE
Mus musculus	ENSMUSG00000001986	Gria3	NE
Mus musculus	ENSMUSG00000001998	Ap4e1	NE
Mus musculus	ENSMUSG00000002006	Pdzd4	NE
Mus musculus	ENSMUSG00000002007	Srpk3	NE
Mus musculus	ENSMUSG00000002020	Ltbp2	E
Mus musculus	ENSMUSG00000002028	Kmt2a	E
Mus musculus	ENSMUSG00000002031	Ift46	E
Mus musculus	ENSMUSG00000002033	Cd3g	NE
Mus musculus	ENSMUSG00000002043	Trappc6a	NE
Mus musculus	ENSMUSG00000002052	Supt6	E
Mus musculus	ENSMUSG00000002055	Spag5	NE
Mus musculus	ENSMUSG00000002057	Foxn1	E
Mus musculus	ENSMUSG00000002058	Unc119	NE
Mus musculus	ENSMUSG00000002059	Rab34	E
Mus musculus	ENSMUSG00000002068	Ccne1	NE
Mus musculus	ENSMUSG00000002076	Hsf2bp	NE
Mus musculus	ENSMUSG00000002083	Bbc3	NE
Mus musculus	ENSMUSG00000002100	Mybpc3	NE
Mus musculus	ENSMUSG00000002102	Psmc3	E
Mus musculus	ENSMUSG00000002103	Acp2	NE
Mus musculus	ENSMUSG00000002104	Rapsn	E
Mus musculus	ENSMUSG00000002105	Slc39a13	NE
Mus musculus	ENSMUSG00000002108	Nr1h3	NE
Mus musculus	ENSMUSG00000002109	Ddb2	E
Mus musculus	ENSMUSG00000002111	Spi1	E
Mus musculus	ENSMUSG00000002129	Sf3a1	E
Mus musculus	ENSMUSG00000002147	Stat6	NE
Mus musculus	ENSMUSG00000002190	Clgn	E
Mus musculus	ENSMUSG00000002221	Paxip1	E
Mus musculus	ENSMUSG00000002228	Ppm1j	NE
Mus musculus	ENSMUSG00000002233	Rhoc	NE
Mus musculus	ENSMUSG00000002250	Ppard	E
Mus musculus	ENSMUSG00000002257	Def6	NE
Mus musculus	ENSMUSG00000002265	Peg3	E
Mus musculus	ENSMUSG00000002279	Lmf1	E
Mus musculus	ENSMUSG00000002280	Narfl	E
Mus musculus	ENSMUSG00000002289	Angptl4	E
Mus musculus	ENSMUSG00000002297	Dbf4	E
Mus musculus	ENSMUSG00000002307	Daxx	E
Mus musculus	ENSMUSG00000002308	Cd320	NE
Mus musculus	ENSMUSG00000002324	Rec8	E
Mus musculus	ENSMUSG00000002325	Irf9	NE
Mus musculus	ENSMUSG00000002341	Ncan	NE
Mus musculus	ENSMUSG00000002384	Bmp8b	E
Mus musculus	ENSMUSG00000002393	Nr2f6	NE
Mus musculus	ENSMUSG00000002395	Use1	E
Mus musculus	ENSMUSG00000002413	Braf	E
Mus musculus	ENSMUSG00000002428	Hltf	E
Mus musculus	ENSMUSG00000002455	Prpf6	NE
Mus musculus	ENSMUSG00000002486	Tchp	NE
Mus musculus	ENSMUSG00000002489	Tiam1	NE
Mus musculus	ENSMUSG00000002496	Tsc2	E
Mus musculus	ENSMUSG00000002588	Pon1	NE
Mus musculus	ENSMUSG00000002602	Axl	NE
Mus musculus	ENSMUSG00000002603	Tgfb1	E
Mus musculus	ENSMUSG00000002633	Shh	E
Mus musculus	ENSMUSG00000002660	Clpp	E
Mus musculus	ENSMUSG00000002664	Pspn	NE
Mus musculus	ENSMUSG00000002668	Dennd1c	NE
Mus musculus	ENSMUSG00000002688	Prkd1	E
Mus musculus	ENSMUSG00000002699	Lcp2	E
Mus musculus	ENSMUSG00000002718	Cse1l	E
Mus musculus	ENSMUSG00000002731	Prkra	E
Mus musculus	ENSMUSG00000002748	Baz1b	E
Mus musculus	ENSMUSG00000002769	Gnmt	NE
Mus musculus	ENSMUSG00000002771	Grin2d	NE
Mus musculus	ENSMUSG00000002778	Kdelr1	NE
Mus musculus	ENSMUSG00000002799	Jag2	E
Mus musculus	ENSMUSG00000002812	Flii	E
Mus musculus	ENSMUSG00000002814	Top3a	E
Mus musculus	ENSMUSG00000002825	Qtrt1	NE
Mus musculus	ENSMUSG00000002831	Plin4	NE
Mus musculus	ENSMUSG00000002833	Hdgfl2	NE
Mus musculus	ENSMUSG00000002835	Chaf1a	E
Mus musculus	ENSMUSG00000002844	Adprh	NE
Mus musculus	ENSMUSG00000002846	Timmdc1	E
Mus musculus	ENSMUSG00000002870	Mcm2	E
Mus musculus	ENSMUSG00000002881	Nab1	NE
Mus musculus	ENSMUSG00000002885	Adgre5	NE
Mus musculus	ENSMUSG00000002897	Il17ra	NE
Mus musculus	ENSMUSG00000002900	Lamb1	E
Mus musculus	ENSMUSG00000002944	Cd36	NE
Mus musculus	ENSMUSG00000002948	Map2k7	E
Mus musculus	ENSMUSG00000002957	Ap2a2	NE
Mus musculus	ENSMUSG00000002968	Med25	E
Mus musculus	ENSMUSG00000002980	Bcam	NE
Mus musculus	ENSMUSG00000002983	Relb	E
Mus musculus	ENSMUSG00000002985	Apoe	E
Mus musculus	ENSMUSG00000002992	Apoc2	NE
Mus musculus	ENSMUSG00000002996	Hbp1	NE
Mus musculus	ENSMUSG00000002997	Prkar2b	NE
Mus musculus	ENSMUSG00000003031	Cdkn1b	E
Mus musculus	ENSMUSG00000003032	Klf4	E
Mus musculus	ENSMUSG00000003033	Ap1m1	E
Mus musculus	ENSMUSG00000003037	Rab8a	E
Mus musculus	ENSMUSG00000003051	Elf3	E
Mus musculus	ENSMUSG00000003068	Stk11	E
Mus musculus	ENSMUSG00000003070	Efna2	NE
Mus musculus	ENSMUSG00000003099	Ppp5c	E
Mus musculus	ENSMUSG00000003123	Lipe	E
Mus musculus	ENSMUSG00000003131	Pafah1b2	E
Mus musculus	ENSMUSG00000003153	Slc2a3	E
Mus musculus	ENSMUSG00000003166	Dgcr2	NE
Mus musculus	ENSMUSG00000003184	Irf3	NE
Mus musculus	ENSMUSG00000003190	Bcl2l12	NE
Mus musculus	ENSMUSG00000003200	Sh3gl1	NE
Mus musculus	ENSMUSG00000003206	Ebi3	NE
Mus musculus	ENSMUSG00000003208	Yju2	E
Mus musculus	ENSMUSG00000003226	Ranbp2	E
Mus musculus	ENSMUSG00000003227	Edar	E
Mus musculus	ENSMUSG00000003228	Grk5	NE
Mus musculus	ENSMUSG00000003233	Dvl3	E
Mus musculus	ENSMUSG00000003235	Eif2b5	NE
Mus musculus	ENSMUSG00000003271	Sult2b1	NE
Mus musculus	ENSMUSG00000003282	Plag1	NE
Mus musculus	ENSMUSG00000003283	Hck	NE
Mus musculus	ENSMUSG00000003308	Keap1	E
Mus musculus	ENSMUSG00000003316	Glg1	E
Mus musculus	ENSMUSG00000003341	Atp8b3	NE
Mus musculus	ENSMUSG00000003346	Abhd17a	NE
Mus musculus	ENSMUSG00000003352	Cacnb3	NE
Mus musculus	ENSMUSG00000003355	Fkbp11	NE
Mus musculus	ENSMUSG00000003363	Pld3	NE
Mus musculus	ENSMUSG00000003378	Grik5	NE
Mus musculus	ENSMUSG00000003379	Cd79a	NE
Mus musculus	ENSMUSG00000003402	Prkcsh	E
Mus musculus	ENSMUSG00000003410	Elavl3	E
Mus musculus	ENSMUSG00000003411	Rab3b	NE
Mus musculus	ENSMUSG00000003420	Fcgrt	NE
Mus musculus	ENSMUSG00000003435	Supt5	E
Mus musculus	ENSMUSG00000003436	Dll3	E
Mus musculus	ENSMUSG00000003438	Timm50	E
Mus musculus	ENSMUSG00000003458	Ncstn	E
Mus musculus	ENSMUSG00000003476	Crhr2	NE
Mus musculus	ENSMUSG00000003500	Impdh1	NE
Mus musculus	ENSMUSG00000003518	Dusp3	NE
Mus musculus	ENSMUSG00000003526	Prodh	NE
Mus musculus	ENSMUSG00000003534	Ddr1	NE
Mus musculus	ENSMUSG00000003541	Ier3	NE
Mus musculus	ENSMUSG00000003545	Fosb	NE
Mus musculus	ENSMUSG00000003549	Ercc1	E
Mus musculus	ENSMUSG00000003555	Cyp17a1	E
Mus musculus	ENSMUSG00000003559	As3mt	NE
Mus musculus	ENSMUSG00000003575	Crtc1	E
Mus musculus	ENSMUSG00000003585	Sec14l2	NE
Mus musculus	ENSMUSG00000003604	Aven	NE
Mus musculus	ENSMUSG00000003617	Cp	NE
Mus musculus	ENSMUSG00000003657	Calb2	NE
Mus musculus	ENSMUSG00000003660	Snrnp200	E
Mus musculus	ENSMUSG00000003665	Has1	NE
Mus musculus	ENSMUSG00000003731	Kpna6	E
Mus musculus	ENSMUSG00000003752	Itpkc	NE
Mus musculus	ENSMUSG00000003778	Brd8	E
Mus musculus	ENSMUSG00000003779	Kif20a	E
Mus musculus	ENSMUSG00000003808	Farsa	E
Mus musculus	ENSMUSG00000003809	Gcdh	NE
Mus musculus	ENSMUSG00000003810	Mast2	NE
Mus musculus	ENSMUSG00000003812	Dnase2a	E
Mus musculus	ENSMUSG00000003813	Rad23a	NE
Mus musculus	ENSMUSG00000003814	Calr	E
Mus musculus	ENSMUSG00000003824	Syce2	E
Mus musculus	ENSMUSG00000003847	Nfat5	E
Mus musculus	ENSMUSG00000003849	Nqo1	NE
Mus musculus	ENSMUSG00000003865	Gys1	E
Mus musculus	ENSMUSG00000003868	Ruvbl2	E
Mus musculus	ENSMUSG00000003872	Lin7b	NE
Mus musculus	ENSMUSG00000003873	Bax	E
Mus musculus	ENSMUSG00000003882	Il7r	NE
Mus musculus	ENSMUSG00000003923	Tfam	E
Mus musculus	ENSMUSG00000003934	Efnb3	E
Mus musculus	ENSMUSG00000003974	Grm3	NE
Mus musculus	ENSMUSG00000003992	Ssbp2	E
Mus musculus	ENSMUSG00000004018	Fancl	E
Mus musculus	ENSMUSG00000004040	Stat3	E
Mus musculus	ENSMUSG00000004043	Stat5a	NE
Mus musculus	ENSMUSG00000004044	Cavin1	E
Mus musculus	ENSMUSG00000004054	Map3k11	E
Mus musculus	ENSMUSG00000004056	Akt2	NE
Mus musculus	ENSMUSG00000004069	Dnaja3	E
Mus musculus	ENSMUSG00000004070	Hmox2	NE
Mus musculus	ENSMUSG00000004098	Col5a3	NE
Mus musculus	ENSMUSG00000004099	Dnmt1	E
Mus musculus	ENSMUSG00000004105	Angptl2	NE
Mus musculus	ENSMUSG00000004110	Cacna1e	NE
Mus musculus	ENSMUSG00000004113	Cacna1b	E
Mus musculus	ENSMUSG00000004127	Trmt10a	NE
Mus musculus	ENSMUSG00000004151	Etv1	E
Mus musculus	ENSMUSG00000004207	Psap	E
Mus musculus	ENSMUSG00000004221	Ikbkg	E
Mus musculus	ENSMUSG00000004231	Pax2	E
Mus musculus	ENSMUSG00000004233	Wars2	E
Mus musculus	ENSMUSG00000004263	Atn1	E
Mus musculus	ENSMUSG00000004264	Phb2	E
Mus musculus	ENSMUSG00000004266	Ptpn6	E
Mus musculus	ENSMUSG00000004268	Emg1	E
Mus musculus	ENSMUSG00000004296	Il12b	NE
Mus musculus	ENSMUSG00000004317	Clcn5	NE
Mus musculus	ENSMUSG00000004319	Clcn3	E
Mus musculus	ENSMUSG00000004328	Hif3a	NE
Mus musculus	ENSMUSG00000004344	Gpx5	NE
Mus musculus	ENSMUSG00000004347	Pde1c	NE
Mus musculus	ENSMUSG00000004359	Spic	E
Mus musculus	ENSMUSG00000004364	Cul3	E
Mus musculus	ENSMUSG00000004366	Sst	NE
Mus musculus	ENSMUSG00000004383	Large1	E
Mus musculus	ENSMUSG00000004446	Bid	NE
Mus musculus	ENSMUSG00000004451	Ralb	NE
Mus musculus	ENSMUSG00000004455	Ppp1ccb; Ppp1cc	E
Mus musculus	ENSMUSG00000004460	Dnajb11	E
Mus musculus	ENSMUSG00000004462	Tbccd1	NE
Mus musculus	ENSMUSG00000004508	Gab2	NE
Mus musculus	ENSMUSG00000004530	Coro1c	NE
Mus musculus	ENSMUSG00000004535	Tax1bp1	E
Mus musculus	ENSMUSG00000004552	Ctse	NE
Mus musculus	ENSMUSG00000004558	Ndrg2	E
Mus musculus	ENSMUSG00000004565	Pnpla6	E
Mus musculus	ENSMUSG00000004567	Mcoln1	E
Mus musculus	ENSMUSG00000004568	Arhgef18	E
Mus musculus	ENSMUSG00000004609	Cd33	NE
Mus musculus	ENSMUSG00000004613	-	NE
Mus musculus	ENSMUSG00000004626	Stxbp2	E
Mus musculus	ENSMUSG00000004630	Pcp2	NE
Mus musculus	ENSMUSG00000004631	Sgce	NE
Mus musculus	ENSMUSG00000004633	Chn2	NE
Mus musculus	ENSMUSG00000004637	Wwox	E
Mus musculus	ENSMUSG00000004651	Tyr	E
Mus musculus	ENSMUSG00000004654	Ghrhr	NE
Mus musculus	ENSMUSG00000004655	Aqp1	E
Mus musculus	ENSMUSG00000004661	Arid3b	E
Mus musculus	ENSMUSG00000004665	Cnn2	NE
Mus musculus	ENSMUSG00000004677	Myo9b	NE
Mus musculus	ENSMUSG00000004698	Hdac9	NE
Mus musculus	ENSMUSG00000004707	Ly9	NE
Mus musculus	ENSMUSG00000004709	Cd244a	NE
Mus musculus	ENSMUSG00000004730	Adgre1	NE
Mus musculus	ENSMUSG00000004768	Rab23	E
Mus musculus	ENSMUSG00000004771	Rab11a	E
Mus musculus	ENSMUSG00000004788	Eif2b2	E
Mus musculus	ENSMUSG00000004791	Pgf	NE
Mus musculus	ENSMUSG00000004798	Ulk2	NE
Mus musculus	ENSMUSG00000004814	Ccl24	NE
Mus musculus	ENSMUSG00000004837	Grap	NE
Mus musculus	ENSMUSG00000004842	Pou1f1	E
Mus musculus	ENSMUSG00000004843	Chmp2b	NE
Mus musculus	ENSMUSG00000004846	Plod3	E
Mus musculus	ENSMUSG00000004864	Mapk13	NE
Mus musculus	ENSMUSG00000004872	Pax3	E
Mus musculus	ENSMUSG00000004880	Lbr	E
Mus musculus	ENSMUSG00000004885	Crabp2	NE
Mus musculus	ENSMUSG00000004891	Nes	E
Mus musculus	ENSMUSG00000004892	Bcan	NE
Mus musculus	ENSMUSG00000004894	Hapln2	NE
Mus musculus	ENSMUSG00000004897	Hdgf	NE
Mus musculus	ENSMUSG00000004931	Apba3	NE
Mus musculus	ENSMUSG00000004933	Matk	NE
Mus musculus	ENSMUSG00000004934	Pias4	E
Mus musculus	ENSMUSG00000004936	Map2k1	E
Mus musculus	ENSMUSG00000004939	Nmrk2	NE
Mus musculus	ENSMUSG00000004948	Zp3	E
Mus musculus	ENSMUSG00000004951	Hspb1	NE
Mus musculus	ENSMUSG00000004952	Rasa4	NE
Mus musculus	ENSMUSG00000004961	Syt5	E
Mus musculus	ENSMUSG00000004988	Fxyd4	NE
Mus musculus	ENSMUSG00000005034	Prkacb	NE
Mus musculus	ENSMUSG00000005043	Sgsh	E
Mus musculus	ENSMUSG00000005045	Chd5	E
Mus musculus	ENSMUSG00000005054	Cstb	NE
Mus musculus	ENSMUSG00000005057	Sh2b2	NE
Mus musculus	ENSMUSG00000005069	Pex5	E
Mus musculus	ENSMUSG00000005087	Cd44	NE
Mus musculus	ENSMUSG00000005089	Slc1a2	E
Mus musculus	ENSMUSG00000005102	Eif2ak4	E
Mus musculus	ENSMUSG00000005103	Wdr1	E
Mus musculus	ENSMUSG00000005107	Slc2a9	E
Mus musculus	ENSMUSG00000005124	Ccn4	NE
Mus musculus	ENSMUSG00000005125	Ndrg1	E
Mus musculus	ENSMUSG00000005142	Man2b1	NE
Mus musculus	ENSMUSG00000005148	Klf5	E
Mus musculus	ENSMUSG00000005150	Wdr83	E
Mus musculus	ENSMUSG00000005161	Prdx2	NE
Mus musculus	ENSMUSG00000005198	Polr2a	E
Mus musculus	ENSMUSG00000005220	Corin	NE
Mus musculus	ENSMUSG00000005232	G6pc2	NE
Mus musculus	ENSMUSG00000005251	Ripk4	E
Mus musculus	ENSMUSG00000005262	Ufd1	NE
Mus musculus	ENSMUSG00000005267	Zfp287	NE
Mus musculus	ENSMUSG00000005268	Prlr	E
Mus musculus	ENSMUSG00000005320	Fgfr4	NE
Mus musculus	ENSMUSG00000005338	Cadm3	NE
Mus musculus	ENSMUSG00000005339	Fcer1a	NE
Mus musculus	ENSMUSG00000005354	Txn2	E
Mus musculus	ENSMUSG00000005355	Casp14	NE
Mus musculus	ENSMUSG00000005357	Slc1a6	NE
Mus musculus	ENSMUSG00000005360	Slc1a3	E
Mus musculus	ENSMUSG00000005362	Crbn	NE
Mus musculus	ENSMUSG00000005364	Il5ra	NE
Mus musculus	ENSMUSG00000005370	Msh6	E
Mus musculus	ENSMUSG00000005371	Fbxo11	E
Mus musculus	ENSMUSG00000005373	Mlxipl	NE
Mus musculus	ENSMUSG00000005397	Nid1	NE
Mus musculus	ENSMUSG00000005410	Mcm5	E
Mus musculus	ENSMUSG00000005413	Hmox1	E
Mus musculus	ENSMUSG00000005442	Cic	E
Mus musculus	ENSMUSG00000005447	Pafah1b3	NE
Mus musculus	ENSMUSG00000005465	Il27ra	NE
Mus musculus	ENSMUSG00000005469	Prkaca	E
Mus musculus	ENSMUSG00000005483	Dnajb1	NE
Mus musculus	ENSMUSG00000005493	Msh4	E
Mus musculus	ENSMUSG00000005503	Evx1	E
Mus musculus	ENSMUSG00000005506	Celf1	E
Mus musculus	ENSMUSG00000005510	Ndufs3	E
Mus musculus	ENSMUSG00000005514	Por	E
Mus musculus	ENSMUSG00000005533	Igf1r	E
Mus musculus	ENSMUSG00000005534	Insr	E
Mus musculus	ENSMUSG00000005540	Fcer2a	NE
Mus musculus	ENSMUSG00000005547	Cyp2a5	NE
Mus musculus	ENSMUSG00000005553	Atp4a	NE
Mus musculus	ENSMUSG00000005566	Trim28	E
Mus musculus	ENSMUSG00000005575	Ube2m	E
Mus musculus	ENSMUSG00000005580	Adcy9	E
Mus musculus	ENSMUSG00000005583	Mef2c	E
Mus musculus	ENSMUSG00000005609	Ctr9	E
Mus musculus	ENSMUSG00000005610	Eif4g2	E
Mus musculus	ENSMUSG00000005611	Mrvi1	E
Mus musculus	ENSMUSG00000005615	Pcyt1a	E
Mus musculus	ENSMUSG00000005625	Psmd4	E
Mus musculus	ENSMUSG00000005640	Insrr	NE
Mus musculus	ENSMUSG00000005667	Mthfd2	E
Mus musculus	ENSMUSG00000005672	Kit	E
Mus musculus	ENSMUSG00000005677	Nr1i3	NE
Mus musculus	ENSMUSG00000005681	Apoa2	NE
Mus musculus	ENSMUSG00000005682	Pan2	E
Mus musculus	ENSMUSG00000005683	Cs	E
Mus musculus	ENSMUSG00000005686	Ampd3	NE
Mus musculus	ENSMUSG00000005696	Sh2d1a	NE
Mus musculus	ENSMUSG00000005698	Ctcf	E
Mus musculus	ENSMUSG00000005705	Agrp	NE
Mus musculus	ENSMUSG00000005716	Pvalb	NE
Mus musculus	ENSMUSG00000005718	Tfap4	E
Mus musculus	ENSMUSG00000005732	Ranbp1	E
Mus musculus	ENSMUSG00000005763	Cd247	E
Mus musculus	ENSMUSG00000005774	Rfx5	NE
Mus musculus	ENSMUSG00000005800	Mmp8	NE
Mus musculus	ENSMUSG00000005802	Slc30a4	E
Mus musculus	ENSMUSG00000005804	Bloc1s6	E
Mus musculus	ENSMUSG00000005824	Tnfsf14	NE
Mus musculus	ENSMUSG00000005836	Gata6	E
Mus musculus	ENSMUSG00000005864	Cnga2	E
Mus musculus	ENSMUSG00000005871	Apc	E
Mus musculus	ENSMUSG00000005873	Reep5	NE
Mus musculus	ENSMUSG00000005883	Spo11	E
Mus musculus	ENSMUSG00000005886	Ncoa2	NE
Mus musculus	ENSMUSG00000005891	Prl4a1	E
Mus musculus	ENSMUSG00000005892	Trh	NE
Mus musculus	ENSMUSG00000005893	Nr2c2	E
Mus musculus	ENSMUSG00000005897	Nr2c1	NE
Mus musculus	ENSMUSG00000005899	Smpd4	E
Mus musculus	ENSMUSG00000005907	Pex1	E
Mus musculus	ENSMUSG00000005917	Otx1	E
Mus musculus	ENSMUSG00000005947	Itgae	NE
Mus musculus	ENSMUSG00000005949	Ctns	NE
Mus musculus	ENSMUSG00000005950	P2rx5	NE
Mus musculus	ENSMUSG00000005952	Trpv1	NE
Mus musculus	ENSMUSG00000005958	Ephb3	NE
Mus musculus	ENSMUSG00000005968	Tuft1	NE
Mus musculus	ENSMUSG00000005980	Dnase1	E
Mus musculus	ENSMUSG00000005981	Trap1	NE
Mus musculus	ENSMUSG00000005986	Ankrd13d	NE
Mus musculus	ENSMUSG00000005994	Tyrp1	E
Mus musculus	ENSMUSG00000006005	Tpr	E
Mus musculus	ENSMUSG00000006007	Pdc	NE
Mus musculus	ENSMUSG00000006014	Prg4	NE
Mus musculus	ENSMUSG00000006021	Kptn	NE
Mus musculus	ENSMUSG00000006024	Napa	E
Mus musculus	ENSMUSG00000006050	Sra1; Apbb3	NE
Mus musculus	ENSMUSG00000006058	Snf8	E
Mus musculus	ENSMUSG00000006127	Inpp5k	E
Mus musculus	ENSMUSG00000006134	Crkl	E
Mus musculus	ENSMUSG00000006154	Eps8l1	NE
Mus musculus	ENSMUSG00000006179	Prss16	NE
Mus musculus	ENSMUSG00000006191	Cdkal1	NE
Mus musculus	ENSMUSG00000006205	Htra1	NE
Mus musculus	ENSMUSG00000006215	Zbtb17	E
Mus musculus	ENSMUSG00000006219	Fblim1	NE
Mus musculus	ENSMUSG00000006235	Epor	E
Mus musculus	ENSMUSG00000006241	Ccdc159	E
Mus musculus	ENSMUSG00000006262	Mob1b	NE
Mus musculus	ENSMUSG00000006269	Atp6v1b1	NE
Mus musculus	ENSMUSG00000006270	Vax1	E
Mus musculus	ENSMUSG00000006273	Atp6v1b2	E
Mus musculus	ENSMUSG00000006281	Tep1	NE
Mus musculus	ENSMUSG00000006301	Tmbim1	NE
Mus musculus	ENSMUSG00000006304	Arpc2	E
Mus musculus	ENSMUSG00000006307	Kmt2b	E
Mus musculus	ENSMUSG00000006310	Zbtb32	NE
Mus musculus	ENSMUSG00000006311	Etv2	E
Mus musculus	ENSMUSG00000006344	Ggt5	NE
Mus musculus	ENSMUSG00000006345	Ggt1	E
Mus musculus	ENSMUSG00000006356	Crip2	NE
Mus musculus	ENSMUSG00000006362	Cbfa2t3	NE
Mus musculus	ENSMUSG00000006369	Fbln1	E
Mus musculus	ENSMUSG00000006386	Tek	E
Mus musculus	ENSMUSG00000006389	Mpl	NE
Mus musculus	ENSMUSG00000006390	Elovl1	E
Mus musculus	ENSMUSG00000006398	Cdc20	E
Mus musculus	ENSMUSG00000006403	Adamts4	NE
Mus musculus	ENSMUSG00000006412	Pfdn2	E
Mus musculus	ENSMUSG00000006423	C330007P06Rik	NE
Mus musculus	ENSMUSG00000006435	Neurl1a	E
Mus musculus	ENSMUSG00000006445	Epha2	NE
Mus musculus	ENSMUSG00000006457	Actn3	NE
Mus musculus	ENSMUSG00000006463	Zdhhc24	NE
Mus musculus	ENSMUSG00000006464	Bbs1	E
Mus musculus	ENSMUSG00000006469	Slc34a3	NE
Mus musculus	ENSMUSG00000006476	Nsmf	NE
Mus musculus	ENSMUSG00000006494	Pdk1	NE
Mus musculus	ENSMUSG00000006498	Ptbp1	E
Mus musculus	ENSMUSG00000006519	Cyba	NE
Mus musculus	ENSMUSG00000006526	Stimate	NE
Mus musculus	ENSMUSG00000006538	Ihh	E
Mus musculus	ENSMUSG00000006542	Prkag3	NE
Mus musculus	ENSMUSG00000006546	Cryba2	NE
Mus musculus	ENSMUSG00000006567	Atp7b	E
Mus musculus	ENSMUSG00000006574	Slc4a1	E
Mus musculus	ENSMUSG00000006576	Slc4a3	NE
Mus musculus	ENSMUSG00000006585	Cdt1	NE
Mus musculus	ENSMUSG00000006586	Runx1t1	E
Mus musculus	ENSMUSG00000006587	Snai3	NE
Mus musculus	ENSMUSG00000006589	Aprt	E
Mus musculus	ENSMUSG00000006611	Hfe	NE
Mus musculus	ENSMUSG00000006641	Slc5a6	E
Mus musculus	ENSMUSG00000006649	Nphs1	E
Mus musculus	ENSMUSG00000006651	Aplp1	NE
Mus musculus	ENSMUSG00000006675	P4htm	NE
Mus musculus	ENSMUSG00000006676	Usp19	NE
Mus musculus	ENSMUSG00000006678	Pola1	NE
Mus musculus	ENSMUSG00000006699	Cdc42	E
Mus musculus	ENSMUSG00000006705	Pknox1	E
Mus musculus	ENSMUSG00000006715	Gmnn	E
Mus musculus	ENSMUSG00000006717	Acot13	NE
Mus musculus	ENSMUSG00000006724	Cyp27b1	E
Mus musculus	ENSMUSG00000006728	Cdk4	E
Mus musculus	ENSMUSG00000006731	B4galnt1	E
Mus musculus	ENSMUSG00000006740	Kif5b	E
Mus musculus	ENSMUSG00000006764	Tph2	E
Mus musculus	ENSMUSG00000006782	Cnp	E
Mus musculus	ENSMUSG00000006800	Sulf2	E
Mus musculus	ENSMUSG00000006818	Sod2	E
Mus musculus	ENSMUSG00000006906	Stambp	E
Mus musculus	ENSMUSG00000006920	Ezh1	E
Mus musculus	ENSMUSG00000006930	Hap1	E
Mus musculus	ENSMUSG00000006932	Ctnnb1	E
Mus musculus	ENSMUSG00000006948	Klk4	E
Mus musculus	ENSMUSG00000006958	Chrd	E
Mus musculus	ENSMUSG00000007035	Msh5	E
Mus musculus	ENSMUSG00000007038	Neu1	E
Mus musculus	ENSMUSG00000007041	Clic1	NE
Mus musculus	ENSMUSG00000007080	Pole	E
Mus musculus	ENSMUSG00000007097	Atp1a2	E
Mus musculus	ENSMUSG00000007107	Atp1a4	E
Mus musculus	ENSMUSG00000007122	Casq1	NE
Mus musculus	ENSMUSG00000007207	Stx1a	E
Mus musculus	ENSMUSG00000007209	Ceacam9	NE
Mus musculus	ENSMUSG00000007279	Scube2	NE
Mus musculus	ENSMUSG00000007411	Mark3	E
Mus musculus	ENSMUSG00000007458	M6pr	E
Mus musculus	ENSMUSG00000007476	Lrrc8a	E
Mus musculus	ENSMUSG00000007480	Mc5r	NE
Mus musculus	ENSMUSG00000007564	Ppp2r1a	E
Mus musculus	ENSMUSG00000007589	Tinf2	E
Mus musculus	ENSMUSG00000007613	Tgfbr1	E
Mus musculus	ENSMUSG00000007617	Homer1	NE
Mus musculus	ENSMUSG00000007646	Rad51c	E
Mus musculus	ENSMUSG00000007653	Gabrb2	NE
Mus musculus	ENSMUSG00000007655	Cav1	E
Mus musculus	ENSMUSG00000007659	Bcl2l1	E
Mus musculus	ENSMUSG00000007670	Khsrp	NE
Mus musculus	ENSMUSG00000007682	Dio2	NE
Mus musculus	ENSMUSG00000007783	Cpt1c	NE
Mus musculus	ENSMUSG00000007805	Twist2	E
Mus musculus	ENSMUSG00000007815	Rhoa	NE
Mus musculus	ENSMUSG00000007817	Zmiz1	E
Mus musculus	ENSMUSG00000007827	Ankrd26	NE
Mus musculus	ENSMUSG00000007833	Aldh16a1	NE
Mus musculus	ENSMUSG00000007837	Prrg2	NE
Mus musculus	ENSMUSG00000007872	Id3	NE
Mus musculus	ENSMUSG00000007877	Tcap	NE
Mus musculus	ENSMUSG00000007880	Arid1a	E
Mus musculus	ENSMUSG00000007888	Crlf1	E
Mus musculus	ENSMUSG00000007891	Ctsd	E
Mus musculus	ENSMUSG00000007946	Phox2a	E
Mus musculus	ENSMUSG00000007989	Fzd3	E
Mus musculus	ENSMUSG00000008090	Fgfrl1	E
Mus musculus	ENSMUSG00000008136	Fhl2	NE
Mus musculus	ENSMUSG00000008140	Emc10	NE
Mus musculus	ENSMUSG00000008153	Clstn3	NE
Mus musculus	ENSMUSG00000008167	Fbxw9	E
Mus musculus	ENSMUSG00000008193	Spib	NE
Mus musculus	ENSMUSG00000008206	Cers4	NE
Mus musculus	ENSMUSG00000008348	Ubc	E
Mus musculus	ENSMUSG00000008373	Prpf31	E
Mus musculus	ENSMUSG00000008384	Sertad1	NE
Mus musculus	ENSMUSG00000008398	Elk3	E
Mus musculus	ENSMUSG00000008435	Rdh13	NE
Mus musculus	ENSMUSG00000008438	Adam21	NE
Mus musculus	ENSMUSG00000008450	Nutf2	E
Mus musculus	ENSMUSG00000008461	Fut1	NE
Mus musculus	ENSMUSG00000008496	Pou2f2	E
Mus musculus	ENSMUSG00000008575	Nfib	E
Mus musculus	ENSMUSG00000008590	Htr3b	NE
Mus musculus	ENSMUSG00000008601	Rab25	NE
Mus musculus	ENSMUSG00000008668	Rps18	NE
Mus musculus	ENSMUSG00000008690	Ncaph2	E
Mus musculus	ENSMUSG00000008730	Hipk1	NE
Mus musculus	ENSMUSG00000008734	Gprc5b	E
Mus musculus	ENSMUSG00000008763	Man1a2	E
Mus musculus	ENSMUSG00000008843	Cldn13	NE
Mus musculus	ENSMUSG00000008855	Hdac5	NE
Mus musculus	ENSMUSG00000008859	Rala	E
Mus musculus	ENSMUSG00000008892	Vdac3	E
Mus musculus	ENSMUSG00000008932	Slc1a7	NE
Mus musculus	ENSMUSG00000008958	Vps72	E
Mus musculus	ENSMUSG00000008976	Gabpa	E
Mus musculus	ENSMUSG00000008999	Bmp7	E
Mus musculus	ENSMUSG00000009013	Dynll1	E
Mus musculus	ENSMUSG00000009035	Tmem184b	E
Mus musculus	ENSMUSG00000009073	Nf2	E
Mus musculus	ENSMUSG00000009079	Ewsr1	E
Mus musculus	ENSMUSG00000009090	Ap1b1	NE
Mus musculus	ENSMUSG00000009092	Derl3	NE
Mus musculus	ENSMUSG00000009097	Tbx1	E
Mus musculus	ENSMUSG00000009108	Gnat2	NE
Mus musculus	ENSMUSG00000009207	Lnpk	E
Mus musculus	ENSMUSG00000009214	Mymk	E
Mus musculus	ENSMUSG00000009246	Trpm5	NE
Mus musculus	ENSMUSG00000009248	Ascl2	E
Mus musculus	ENSMUSG00000009281	Rarres2	NE
Mus musculus	ENSMUSG00000009292	Trpm2	NE
Mus musculus	ENSMUSG00000009350	Mpo	NE
Mus musculus	ENSMUSG00000009376	Met	E
Mus musculus	ENSMUSG00000009394	Syn2	NE
Mus musculus	ENSMUSG00000009406	Elk1	E
Mus musculus	ENSMUSG00000009471	Myod1	NE
Mus musculus	ENSMUSG00000009487	Otog	NE
Mus musculus	ENSMUSG00000009535	Rnmt	E
Mus musculus	ENSMUSG00000009545	Kcnq1	NE
Mus musculus	ENSMUSG00000009555	Cdk9	E
Mus musculus	ENSMUSG00000009566	Fpgs	NE
Mus musculus	ENSMUSG00000009569	Mrtfb	E
Mus musculus	ENSMUSG00000009575	Cbx5	E
Mus musculus	ENSMUSG00000009585	Apobec3	NE
Mus musculus	ENSMUSG00000009596	Taf7l	NE
Mus musculus	ENSMUSG00000009621	Vav2	NE
Mus musculus	ENSMUSG00000009628	Tex15	E
Mus musculus	ENSMUSG00000009630	Ppp2cb	NE
Mus musculus	ENSMUSG00000009633	G0s2	NE
Mus musculus	ENSMUSG00000009640	Dmap1	E
Mus musculus	ENSMUSG00000009646	Pla2g12b	NE
Mus musculus	ENSMUSG00000009647	Mcu	E
Mus musculus	ENSMUSG00000009654	Oit3	NE
Mus musculus	ENSMUSG00000009670	Tex11	NE
Mus musculus	ENSMUSG00000009681	Bcr	NE
Mus musculus	ENSMUSG00000009733	Tfcp2	NE
Mus musculus	ENSMUSG00000009734	Pou6f2	NE
Mus musculus	ENSMUSG00000009741	Ubp1	E
Mus musculus	ENSMUSG00000009772	Nuak2	E
Mus musculus	ENSMUSG00000009828	Ick	E
Mus musculus	ENSMUSG00000009863	Sdhb	E
Mus musculus	ENSMUSG00000009876	Cox4i2	NE
Mus musculus	ENSMUSG00000009894	Snap47	NE
Mus musculus	ENSMUSG00000009900	Wnt3a	E
Mus musculus	ENSMUSG00000009941	Nxf2	E
Mus musculus	ENSMUSG00000010021	Kif19a	E
Mus musculus	ENSMUSG00000010025	Aldh3a2	NE
Mus musculus	ENSMUSG00000010047	Hyal2	E
Mus musculus	ENSMUSG00000010051	Hyal1	NE
Mus musculus	ENSMUSG00000010054	Tusc2	E
Mus musculus	ENSMUSG00000010066	Cacna2d2	E
Mus musculus	ENSMUSG00000010067	Rassf1	E
Mus musculus	ENSMUSG00000010080	Epn3	NE
Mus musculus	ENSMUSG00000010095	Slc3a2	E
Mus musculus	ENSMUSG00000010122	Slc47a1	NE
Mus musculus	ENSMUSG00000010136	Pifo	E
Mus musculus	ENSMUSG00000010142	Tnfrsf13b	E
Mus musculus	ENSMUSG00000010175	Prox1	E
Mus musculus	ENSMUSG00000010205	Raver1	NE
Mus musculus	ENSMUSG00000010311	Optc	NE
Mus musculus	ENSMUSG00000010342	Tex14	E
Mus musculus	ENSMUSG00000010461	Eya4	E
Mus musculus	ENSMUSG00000010476	Ebf3	E
Mus musculus	ENSMUSG00000010505	Myt1	E
Mus musculus	ENSMUSG00000010517	Faf1	E
Mus musculus	ENSMUSG00000010554	Mettl16	E
Mus musculus	ENSMUSG00000010592	Dazl	E
Mus musculus	ENSMUSG00000010609	Psen2	NE
Mus musculus	ENSMUSG00000010651	Acaa1b	NE
Mus musculus	ENSMUSG00000010660	Plcd1	NE
Mus musculus	ENSMUSG00000010663	Fads1	E
Mus musculus	ENSMUSG00000010721	Lmbr1	NE
Mus musculus	ENSMUSG00000010760	Phlda2	NE
Mus musculus	ENSMUSG00000010796	Asz1	E
Mus musculus	ENSMUSG00000010797	Wnt2	E
Mus musculus	ENSMUSG00000010803	Gabra1	E
Mus musculus	ENSMUSG00000010825	Grid2ip	NE
Mus musculus	ENSMUSG00000010911	Apip	NE
Mus musculus	ENSMUSG00000010936	Vac14	E
Mus musculus	ENSMUSG00000011034	Slc5a1	E
Mus musculus	ENSMUSG00000011096	Akt1s1	NE
Mus musculus	ENSMUSG00000011114	Tbrg1	NE
Mus musculus	ENSMUSG00000011118	Panx3	NE
Mus musculus	ENSMUSG00000011171	Vipr2	NE
Mus musculus	ENSMUSG00000011179	Odc1	E
Mus musculus	ENSMUSG00000011256	Adam19	E
Mus musculus	ENSMUSG00000011257	Pabpc4	NE
Mus musculus	ENSMUSG00000011263	Exoc3l2	E
Mus musculus	ENSMUSG00000011305	Plin5	NE
Mus musculus	ENSMUSG00000011349	Dmrtc2	E
Mus musculus	ENSMUSG00000011463	Cpb1	NE
Mus musculus	ENSMUSG00000011658	Fuz	E
Mus musculus	ENSMUSG00000011751	Sptbn4	E
Mus musculus	ENSMUSG00000011831	Evi5	NE
Mus musculus	ENSMUSG00000011877	Git1	E
Mus musculus	ENSMUSG00000011958	Bnip2	NE
Mus musculus	ENSMUSG00000012017	Scarf2	NE
Mus musculus	ENSMUSG00000012282	Wnt8a	NE
Mus musculus	ENSMUSG00000012396	Nanog	E
Mus musculus	ENSMUSG00000012422	Tmem167	NE
Mus musculus	ENSMUSG00000012428	Steap4	NE
Mus musculus	ENSMUSG00000012429	Mplkip	NE
Mus musculus	ENSMUSG00000012443	Kif11	E
Mus musculus	ENSMUSG00000012519	Mlkl	NE
Mus musculus	ENSMUSG00000012520	Phox2b	E
Mus musculus	ENSMUSG00000012535	Tnpo3	E
Mus musculus	ENSMUSG00000012609	Ttll5	NE
Mus musculus	ENSMUSG00000012640	Zfp715	NE
Mus musculus	ENSMUSG00000012705	Retn	NE
Mus musculus	ENSMUSG00000012819	Cdh23	NE
Mus musculus	ENSMUSG00000013033	Adgrl1	NE
Mus musculus	ENSMUSG00000013076	Amotl1	NE
Mus musculus	ENSMUSG00000013089	Etv5	E
Mus musculus	ENSMUSG00000013091	Tmem190	NE
Mus musculus	ENSMUSG00000013160	Atp6v0d1	NE
Mus musculus	ENSMUSG00000013236	Ptprs	E
Mus musculus	ENSMUSG00000013415	Igf2bp1	E
Mus musculus	ENSMUSG00000013418	B4galnt2	NE
Mus musculus	ENSMUSG00000013465	Nelfb	E
Mus musculus	ENSMUSG00000013584	Aldh1a2	E
Mus musculus	ENSMUSG00000013622	Atraid	NE
Mus musculus	ENSMUSG00000013662	Atad1	E
Mus musculus	ENSMUSG00000013663	Pten	E
Mus musculus	ENSMUSG00000013668	4933402N03Rik	NE
Mus musculus	ENSMUSG00000013698	Pea15a	NE
Mus musculus	ENSMUSG00000013701	Timm23	E
Mus musculus	ENSMUSG00000013707	Tnfaip8l2	NE
Mus musculus	ENSMUSG00000013787	Ehmt2	E
Mus musculus	ENSMUSG00000013822	Elof1	E
Mus musculus	ENSMUSG00000013833	Med16	E
Mus musculus	ENSMUSG00000013846	St3gal1	NE
Mus musculus	ENSMUSG00000013858	Tmem259	NE
Mus musculus	ENSMUSG00000013921	Clip3	E
Mus musculus	ENSMUSG00000013936	Myl2	E
Mus musculus	ENSMUSG00000013973	Dedd	NE
Mus musculus	ENSMUSG00000013997	Nit1	NE
Mus musculus	ENSMUSG00000014030	Pax5	E
Mus musculus	ENSMUSG00000014074	Rnf168	NE
Mus musculus	ENSMUSG00000014075	Tctex1d2	E
Mus musculus	ENSMUSG00000014077	Chp1	NE
Mus musculus	ENSMUSG00000014158	Trpv4	NE
Mus musculus	ENSMUSG00000014164	Klhl3	NE
Mus musculus	ENSMUSG00000014195	Dnajc7	NE
Mus musculus	ENSMUSG00000014226	Cacybp	NE
Mus musculus	ENSMUSG00000014232	Cluap1	E
Mus musculus	ENSMUSG00000014245	Pigl	E
Mus musculus	ENSMUSG00000014301	Pam16	E
Mus musculus	ENSMUSG00000014303	Glis2	E
Mus musculus	ENSMUSG00000014329	Bicc1	E
Mus musculus	ENSMUSG00000014351	Gip	NE
Mus musculus	ENSMUSG00000014361	Mertk	NE
Mus musculus	ENSMUSG00000014402	Tsg101	E
Mus musculus	ENSMUSG00000014418	Hps5	NE
Mus musculus	ENSMUSG00000014426	Map3k4	E
Mus musculus	ENSMUSG00000014444	Piezo1	E
Mus musculus	ENSMUSG00000014453	Blk	NE
Mus musculus	ENSMUSG00000014503	Pkd2l2	NE
Mus musculus	ENSMUSG00000014529	Tmbim7	E
Mus musculus	ENSMUSG00000014542	Clec4f	NE
Mus musculus	ENSMUSG00000014543	Klra17	NE
Mus musculus	ENSMUSG00000014550	Rbsn	E
Mus musculus	ENSMUSG00000014551	Mrps25	E
Mus musculus	ENSMUSG00000014592	Camta1	E
Mus musculus	ENSMUSG00000014599	Csf1	E
Mus musculus	ENSMUSG00000014602	Kif1a	E
Mus musculus	ENSMUSG00000014603	Alx3	E
Mus musculus	ENSMUSG00000014609	Chrne	E
Mus musculus	ENSMUSG00000014668	Chfr	E
Mus musculus	ENSMUSG00000014686	Ceacam16	NE
Mus musculus	ENSMUSG00000014704	Hoxa2	E
Mus musculus	ENSMUSG00000014747	Ankrd53	NE
Mus musculus	ENSMUSG00000014767	Tbp	E
Mus musculus	ENSMUSG00000014771	Pdcd2	E
Mus musculus	ENSMUSG00000014773	Dll1	E
Mus musculus	ENSMUSG00000014776	Nol3	NE
Mus musculus	ENSMUSG00000014813	Stc1	NE
Mus musculus	ENSMUSG00000014850	Msh3	NE
Mus musculus	ENSMUSG00000014852	Adamts13	E
Mus musculus	ENSMUSG00000014859	E2f4	E
Mus musculus	ENSMUSG00000014905	Dnajb9	E
Mus musculus	ENSMUSG00000014932	Yes1	NE
Mus musculus	ENSMUSG00000014956	Ppp1cb	E
Mus musculus	ENSMUSG00000015001	Oc90	NE
Mus musculus	ENSMUSG00000015027	Galns	NE
Mus musculus	ENSMUSG00000015053	Gata2	E
Mus musculus	ENSMUSG00000015085	Entpd2	NE
Mus musculus	ENSMUSG00000015090	Ptgds	NE
Mus musculus	ENSMUSG00000015094	Npdc1	NE
Mus musculus	ENSMUSG00000015112	Slc25a13	NE
Mus musculus	ENSMUSG00000015120	Ube2i	E
Mus musculus	ENSMUSG00000015133	Lrrk1	E
Mus musculus	ENSMUSG00000015134	Aldh1a3	E
Mus musculus	ENSMUSG00000015149	Sirt2	NE
Mus musculus	ENSMUSG00000015165	Hnrnpl	E
Mus musculus	ENSMUSG00000015214	Mtmr1	NE
Mus musculus	ENSMUSG00000015217	Hmgb3	NE
Mus musculus	ENSMUSG00000015222	Map2	E
Mus musculus	ENSMUSG00000015243	Abca1	E
Mus musculus	ENSMUSG00000015290	Gm44504; Ubl4a	NE
Mus musculus	ENSMUSG00000015291	Gdi1	NE
Mus musculus	ENSMUSG00000015312	Gadd45b	NE
Mus musculus	ENSMUSG00000015314	Slamf6	NE
Mus musculus	ENSMUSG00000015316	Slamf1	NE
Mus musculus	ENSMUSG00000015337	Endog	E
Mus musculus	ENSMUSG00000015340	Cybb	NE
Mus musculus	ENSMUSG00000015341	Golga7	E
Mus musculus	ENSMUSG00000015342	Xk	NE
Mus musculus	ENSMUSG00000015354	Pcolce2	NE
Mus musculus	ENSMUSG00000015355	Cd48	NE
Mus musculus	ENSMUSG00000015365	Mov10l1	E
Mus musculus	ENSMUSG00000015396	Cd83	NE
Mus musculus	ENSMUSG00000015401	Cltrn	NE
Mus musculus	ENSMUSG00000015405	Ace2	NE
Mus musculus	ENSMUSG00000015437	Gzmb	NE
Mus musculus	ENSMUSG00000015452	Ager	NE
Mus musculus	ENSMUSG00000015461	Atf6b	E
Mus musculus	ENSMUSG00000015468	Notch4	NE
Mus musculus	ENSMUSG00000015474	Ppt2	E
Mus musculus	ENSMUSG00000015478	Rnf5	NE
Mus musculus	ENSMUSG00000015488	Cacfd1	NE
Mus musculus	ENSMUSG00000015501	Hivep2	NE
Mus musculus	ENSMUSG00000015522	Arnt	E
Mus musculus	ENSMUSG00000015533	Itga2	NE
Mus musculus	ENSMUSG00000015536	Mocs2	E
Mus musculus	ENSMUSG00000015568	Lpl	E
Mus musculus	ENSMUSG00000015579	Nkx2-5	E
Mus musculus	ENSMUSG00000015597	Zfp318	NE
Mus musculus	ENSMUSG00000015605	Srf	E
Mus musculus	ENSMUSG00000015619	Gata3	E
Mus musculus	ENSMUSG00000015627	Gata5	NE
Mus musculus	ENSMUSG00000015647	Lama5	E
Mus musculus	ENSMUSG00000015697	Setdb1	E
Mus musculus	ENSMUSG00000015702	Anxa9	NE
Mus musculus	ENSMUSG00000015709	Arnt2	E
Mus musculus	ENSMUSG00000015711	Prune1	E
Mus musculus	ENSMUSG00000015714	Cers2	NE
Mus musculus	ENSMUSG00000015721	Nlrp5	E
Mus musculus	ENSMUSG00000015733	Capza2	E
Mus musculus	ENSMUSG00000015745	Plekho1	NE
Mus musculus	ENSMUSG00000015748	Prpf3	E
Mus musculus	ENSMUSG00000015749	Anp32e	NE
Mus musculus	ENSMUSG00000015750	Aph1a	E
Mus musculus	ENSMUSG00000015755	Tab2	E
Mus musculus	ENSMUSG00000015759	Cnih1	NE
Mus musculus	ENSMUSG00000015766	Eps8	NE
Mus musculus	ENSMUSG00000015776	Med22	E
Mus musculus	ENSMUSG00000015790	Surf1	E
Mus musculus	ENSMUSG00000015804	Med28	E
Mus musculus	ENSMUSG00000015806	Qdpr	E
Mus musculus	ENSMUSG00000015812	Gnrh1	NE
Mus musculus	ENSMUSG00000015829	Tnr	NE
Mus musculus	ENSMUSG00000015837	Sqstm1	E
Mus musculus	ENSMUSG00000015839	Nfe2l2	E
Mus musculus	ENSMUSG00000015843	Rxrg	E
Mus musculus	ENSMUSG00000015846	Rxra	E
Mus musculus	ENSMUSG00000015854	Cd5l	NE
Mus musculus	ENSMUSG00000015879	Fam184b	NE
Mus musculus	ENSMUSG00000015889	Lta4h	NE
Mus musculus	ENSMUSG00000015932	Dstn	NE
Mus musculus	ENSMUSG00000015937	H2afy	NE
Mus musculus	ENSMUSG00000015947	Fcgr1	NE
Mus musculus	ENSMUSG00000015950	Ncf1	NE
Mus musculus	ENSMUSG00000015957	Wnt11	E
Mus musculus	ENSMUSG00000015966	Il17rb	NE
Mus musculus	ENSMUSG00000015968	Cacna1d	NE
Mus musculus	ENSMUSG00000015970	Chdh	NE
Mus musculus	ENSMUSG00000015971	Actr8	E
Mus musculus	ENSMUSG00000016024	Lbp	NE
Mus musculus	ENSMUSG00000016028	Celsr1	E
Mus musculus	ENSMUSG00000016087	Fli1	E
Mus musculus	ENSMUSG00000016128	Stard13	NE
Mus musculus	ENSMUSG00000016179	Camk1g	NE
Mus musculus	ENSMUSG00000016194	Hsd11b1	NE
Mus musculus	ENSMUSG00000016206	H2-M3	NE
Mus musculus	ENSMUSG00000016239	Lonrf3	NE
Mus musculus	ENSMUSG00000016252	Atp5e	E
Mus musculus	ENSMUSG00000016255	Tubb1	NE
Mus musculus	ENSMUSG00000016256	Ctsz	NE
Mus musculus	ENSMUSG00000016308	Ube2a	E
Mus musculus	ENSMUSG00000016346	Kcnq2	E
Mus musculus	ENSMUSG00000016349	Eef1a2	E
Mus musculus	ENSMUSG00000016382	Pls3	NE
Mus musculus	ENSMUSG00000016458	Wt1	E
Mus musculus	ENSMUSG00000016477	E2f3	E
Mus musculus	ENSMUSG00000016481	Cr1l	E
Mus musculus	ENSMUSG00000016493	Cd46	NE
Mus musculus	ENSMUSG00000016494	Cd34	NE
Mus musculus	ENSMUSG00000016496	Cd274	E
Mus musculus	ENSMUSG00000016498	Pdcd1lg2	NE
Mus musculus	ENSMUSG00000016524	Il19	NE
Mus musculus	ENSMUSG00000016526	Dyrk3	NE
Mus musculus	ENSMUSG00000016528	Mapkapk2	NE
Mus musculus	ENSMUSG00000016529	Il10	E
Mus musculus	ENSMUSG00000016534	Lamp2	E
Mus musculus	ENSMUSG00000016541	Atxn10	E
Mus musculus	ENSMUSG00000016559	H3f3b	E
Mus musculus	ENSMUSG00000016619	Nup50	E
Mus musculus	ENSMUSG00000016637	Ift27	E
Mus musculus	ENSMUSG00000016664	Pacsin2	E
Mus musculus	ENSMUSG00000016756	Cmah	E
Mus musculus	ENSMUSG00000016758	Bik	NE
Mus musculus	ENSMUSG00000016763	Scube1	E
Mus musculus	ENSMUSG00000016918	Sulf1	E
Mus musculus	ENSMUSG00000016933	Plcg1	E
Mus musculus	ENSMUSG00000016942	Tmprss6	E
Mus musculus	ENSMUSG00000017002	Slpi	NE
Mus musculus	ENSMUSG00000017007	Rbpjl	NE
Mus musculus	ENSMUSG00000017009	Sdc4	NE
Mus musculus	ENSMUSG00000017057	Il13ra1	NE
Mus musculus	ENSMUSG00000017119	Nbr1	NE
Mus musculus	ENSMUSG00000017144	Rnd3	E
Mus musculus	ENSMUSG00000017146	Brca1	E
Mus musculus	ENSMUSG00000017165	Gast	NE
Mus musculus	ENSMUSG00000017167	Cntnap1	E
Mus musculus	ENSMUSG00000017195	Zpbp2	NE
Mus musculus	ENSMUSG00000017210	Med24	E
Mus musculus	ENSMUSG00000017264	Exosc10	NE
Mus musculus	ENSMUSG00000017288	Vps53	E
Mus musculus	ENSMUSG00000017309	Cd300lg	NE
Mus musculus	ENSMUSG00000017311	Pyy	NE
Mus musculus	ENSMUSG00000017344	Vtn	NE
Mus musculus	ENSMUSG00000017376	Nlk	E
Mus musculus	ENSMUSG00000017386	Traf4	E
Mus musculus	ENSMUSG00000017390	Aldoc	NE
Mus musculus	ENSMUSG00000017405	Nek8	E
Mus musculus	ENSMUSG00000017412	Cacnb4	E
Mus musculus	ENSMUSG00000017421	Zfp207	E
Mus musculus	ENSMUSG00000017453	Pipox	NE
Mus musculus	ENSMUSG00000017466	Timp2	NE
Mus musculus	ENSMUSG00000017485	Top2b	E
Mus musculus	ENSMUSG00000017491	Rarb	NE
Mus musculus	ENSMUSG00000017493	Igfbp4	NE
Mus musculus	ENSMUSG00000017499	Cdc6	E
Mus musculus	ENSMUSG00000017548	Suz12	E
Mus musculus	ENSMUSG00000017550	Atad5	E
Mus musculus	ENSMUSG00000017561	Crlf3	NE
Mus musculus	ENSMUSG00000017588	Krt27	NE
Mus musculus	ENSMUSG00000017615	Tnfaip1	NE
Mus musculus	ENSMUSG00000017631	Abr	NE
Mus musculus	ENSMUSG00000017652	Cd40	NE
Mus musculus	ENSMUSG00000017686	Rhot1	E
Mus musculus	ENSMUSG00000017688	Hnf4g	NE
Mus musculus	ENSMUSG00000017692	Rhbdl3	E
Mus musculus	ENSMUSG00000017697	Ada	E
Mus musculus	ENSMUSG00000017707	Serinc3	NE
Mus musculus	ENSMUSG00000017715	Pgs1	E
Mus musculus	ENSMUSG00000017716	Birc5	E
Mus musculus	ENSMUSG00000017718	Afmid	NE
Mus musculus	ENSMUSG00000017724	Etv4	E
Mus musculus	ENSMUSG00000017734	Dbndd2	NE
Mus musculus	ENSMUSG00000017737	Mmp9	NE
Mus musculus	ENSMUSG00000017740	Slc12a5	E
Mus musculus	ENSMUSG00000017754	Pltp	NE
Mus musculus	ENSMUSG00000017756	Slc12a7	NE
Mus musculus	ENSMUSG00000017760	Ctsa	E
Mus musculus	ENSMUSG00000017767	Spata25	NE
Mus musculus	ENSMUSG00000017774	Myo1c	NE
Mus musculus	ENSMUSG00000017776	Crk	E
Mus musculus	ENSMUSG00000017778	Cox7c	E
Mus musculus	ENSMUSG00000017781	Pitpna	E
Mus musculus	ENSMUSG00000017802	Retreg3	NE
Mus musculus	ENSMUSG00000017817	Jph2	E
Mus musculus	ENSMUSG00000017830	Dhx58	E
Mus musculus	ENSMUSG00000017831	Rab5a	NE
Mus musculus	ENSMUSG00000017837	Nkiras2	NE
Mus musculus	ENSMUSG00000017843	Ppp2r5c	E
Mus musculus	ENSMUSG00000017858	Ift52	E
Mus musculus	ENSMUSG00000017861	Mybl2	E
Mus musculus	ENSMUSG00000017929	B4galt5	E
Mus musculus	ENSMUSG00000017950	Hnf4a	E
Mus musculus	ENSMUSG00000017969	Ptgis	NE
Mus musculus	ENSMUSG00000017978	Cadps2	NE
Mus musculus	ENSMUSG00000017999	Ddx27	E
Mus musculus	ENSMUSG00000018012	Rac3	NE
Mus musculus	ENSMUSG00000018068	Ints2	E
Mus musculus	ENSMUSG00000018126	Baiap2l2	NE
Mus musculus	ENSMUSG00000018160	Med1	E
Mus musculus	ENSMUSG00000018166	Erbb3	E
Mus musculus	ENSMUSG00000018167	Stard3	NE
Mus musculus	ENSMUSG00000018168	Ikzf3	E
Mus musculus	ENSMUSG00000018169	Mfng	NE
Mus musculus	ENSMUSG00000018189	Uchl5	E
Mus musculus	ENSMUSG00000018196	Glrx2	NE
Mus musculus	ENSMUSG00000018199	Ro60	E
Mus musculus	ENSMUSG00000018209	Stk4	NE
Mus musculus	ENSMUSG00000018217	Pmp22	E
Mus musculus	ENSMUSG00000018238	Gdf9	E
Mus musculus	ENSMUSG00000018259	Prl8a2	NE
Mus musculus	ENSMUSG00000018263	Tbx5	E
Mus musculus	ENSMUSG00000018293	Pfn1	E
Mus musculus	ENSMUSG00000018322	Tomm34	NE
Mus musculus	ENSMUSG00000018334	Ksr1	NE
Mus musculus	ENSMUSG00000018339	Gpx3	E
Mus musculus	ENSMUSG00000018340	Anxa6	NE
Mus musculus	ENSMUSG00000018341	Il12rb2	NE
Mus musculus	ENSMUSG00000018363	Smurf2	E
Mus musculus	ENSMUSG00000018377	Vezf1	E
Mus musculus	ENSMUSG00000018379	Srsf1	E
Mus musculus	ENSMUSG00000018395	Kif3a	E
Mus musculus	ENSMUSG00000018398	Sept8	NE
Mus musculus	ENSMUSG00000018405	Mrm1	E
Mus musculus	ENSMUSG00000018411	Mapt	NE
Mus musculus	ENSMUSG00000018412	Kansl1	NE
Mus musculus	ENSMUSG00000018425	Dhx40	NE
Mus musculus	ENSMUSG00000018428	Akap1	NE
Mus musculus	ENSMUSG00000018442	Derl2	E
Mus musculus	ENSMUSG00000018446	C1qbp	E
Mus musculus	ENSMUSG00000018476	Kdm6b	E
Mus musculus	ENSMUSG00000018486	Wnt9b	E
Mus musculus	ENSMUSG00000018500	Adora2b	NE
Mus musculus	ENSMUSG00000018501	Ncor1	E
Mus musculus	ENSMUSG00000018507	Trpv2	NE
Mus musculus	ENSMUSG00000018537	Pcgf2	E
Mus musculus	ENSMUSG00000018547	Pip4k2b	E
Mus musculus	ENSMUSG00000018554	Ybx2	E
Mus musculus	ENSMUSG00000018559	Ctdnep1	E
Mus musculus	ENSMUSG00000018566	Slc2a4	E
Mus musculus	ENSMUSG00000018567	Gabarap	NE
Mus musculus	ENSMUSG00000018569	Cldn7	E
Mus musculus	ENSMUSG00000018570	2810408A11Rik	NE
Mus musculus	ENSMUSG00000018574	Acadvl	E
Mus musculus	ENSMUSG00000018581	Dnah11	NE
Mus musculus	ENSMUSG00000018583	G3bp1	E
Mus musculus	ENSMUSG00000018585	Atox1	E
Mus musculus	ENSMUSG00000018589	Glra2	NE
Mus musculus	ENSMUSG00000018593	Sparc	NE
Mus musculus	ENSMUSG00000018604	Tbx3	E
Mus musculus	ENSMUSG00000018620	Mmp20	NE
Mus musculus	ENSMUSG00000018623	Mmp7	NE
Mus musculus	ENSMUSG00000018634	Crhr1	E
Mus musculus	ENSMUSG00000018654	Ikzf1	E
Mus musculus	ENSMUSG00000018659	Pnpo	E
Mus musculus	ENSMUSG00000018666	Cbx1	E
Mus musculus	ENSMUSG00000018678	Sp2	E
Mus musculus	ENSMUSG00000018697	Aatf	E
Mus musculus	ENSMUSG00000018698	Lhx1	E
Mus musculus	ENSMUSG00000018707	Dync1h1	E
Mus musculus	ENSMUSG00000018736	Ndel1	E
Mus musculus	ENSMUSG00000018750	Zbtb4	NE
Mus musculus	ENSMUSG00000018765	Fxr2	NE
Mus musculus	ENSMUSG00000018774	Cd68	NE
Mus musculus	ENSMUSG00000018800	Abca5	E
Mus musculus	ENSMUSG00000018819	Lsp1	NE
Mus musculus	ENSMUSG00000018822	Sfrp5	NE
Mus musculus	ENSMUSG00000018830	Myh11	E
Mus musculus	ENSMUSG00000018841	Rad51d	E
Mus musculus	ENSMUSG00000018845	Unc45b	E
Mus musculus	ENSMUSG00000018848	Rars	E
Mus musculus	ENSMUSG00000018849	Wwc1	NE
Mus musculus	ENSMUSG00000018862	Otop3	NE
Mus musculus	ENSMUSG00000018893	Mb	E
Mus musculus	ENSMUSG00000018899	Irf1	NE
Mus musculus	ENSMUSG00000018900	Slc22a5	E
Mus musculus	ENSMUSG00000018907	Alox12e	NE
Mus musculus	ENSMUSG00000018909	Arrb1	NE
Mus musculus	ENSMUSG00000018914	Il3	NE
Mus musculus	ENSMUSG00000018916	Csf2	E
Mus musculus	ENSMUSG00000018920	Cxcl16	NE
Mus musculus	ENSMUSG00000018923	Med11	E
Mus musculus	ENSMUSG00000018924	Alox15	E
Mus musculus	ENSMUSG00000018931	Natd1	NE
Mus musculus	ENSMUSG00000018932	Map2k3	NE
Mus musculus	ENSMUSG00000018973	Hoxb1	E
Mus musculus	ENSMUSG00000018983	E2f2	E
Mus musculus	ENSMUSG00000018999	Slc35b4	E
Mus musculus	ENSMUSG00000019027	Dnah1	E
Mus musculus	ENSMUSG00000019055	Plod1	E
Mus musculus	ENSMUSG00000019066	Rab3d	NE
Mus musculus	ENSMUSG00000019087	Atp6ap1	E
Mus musculus	ENSMUSG00000019088	Dnase1l1	NE
Mus musculus	ENSMUSG00000019102	Aldh3a1	NE
Mus musculus	ENSMUSG00000019146	Cacng2	E
Mus musculus	ENSMUSG00000019173	Rab5c	E
Mus musculus	ENSMUSG00000019188	H13	E
Mus musculus	ENSMUSG00000019194	Scn1b	E
Mus musculus	ENSMUSG00000019214	Chtf18	E
Mus musculus	ENSMUSG00000019230	Lhx9	E
Mus musculus	ENSMUSG00000019256	Ahr	E
Mus musculus	ENSMUSG00000019261	Map1s	NE
Mus musculus	ENSMUSG00000019278	Dpep1	NE
Mus musculus	ENSMUSG00000019301	Hsd17b1	NE
Mus musculus	ENSMUSG00000019302	Atp6v0a1	E
Mus musculus	ENSMUSG00000019303	Psmc3ip	E
Mus musculus	ENSMUSG00000019312	Grb7	NE
Mus musculus	ENSMUSG00000019320	Noxo1	NE
Mus musculus	ENSMUSG00000019326	Aoc3	NE
Mus musculus	ENSMUSG00000019373	Cops3	E
Mus musculus	ENSMUSG00000019428	Fkbp8	E
Mus musculus	ENSMUSG00000019429	Ffar3	NE
Mus musculus	ENSMUSG00000019433	Gipc1	NE
Mus musculus	ENSMUSG00000019461	Plscr3	NE
Mus musculus	ENSMUSG00000019464	Ptger1	NE
Mus musculus	ENSMUSG00000019467	Arhgef25	NE
Mus musculus	ENSMUSG00000019470	Xab2	E
Mus musculus	ENSMUSG00000019487	Trip10	NE
Mus musculus	ENSMUSG00000019489	Cd70	NE
Mus musculus	ENSMUSG00000019494	Cops6	E
Mus musculus	ENSMUSG00000019505	Ubb	E
Mus musculus	ENSMUSG00000019518	Ap4m1	NE
Mus musculus	ENSMUSG00000019528	Gyg	E
Mus musculus	ENSMUSG00000019558	Slc6a8	NE
Mus musculus	ENSMUSG00000019564	Arid3a	E
Mus musculus	ENSMUSG00000019577	Pdk4	NE
Mus musculus	ENSMUSG00000019579	Mydgf	NE
Mus musculus	ENSMUSG00000019590	Cyb561	NE
Mus musculus	ENSMUSG00000019647	Sema6a	NE
Mus musculus	ENSMUSG00000019689	Fmc1	E
Mus musculus	ENSMUSG00000019699	Akt3	NE
Mus musculus	ENSMUSG00000019715	Gle1	E
Mus musculus	ENSMUSG00000019726	Lyst	NE
Mus musculus	ENSMUSG00000019732	Calr3	E
Mus musculus	ENSMUSG00000019737	Syne4	NE
Mus musculus	ENSMUSG00000019761	Krt10	E
Mus musculus	ENSMUSG00000019768	Esr1	E
Mus musculus	ENSMUSG00000019772	Vip	E
Mus musculus	ENSMUSG00000019773	Fbxo5	E
Mus musculus	ENSMUSG00000019774	Mtrf1l	E
Mus musculus	ENSMUSG00000019777	Hdac2	E
Mus musculus	ENSMUSG00000019779	Frk	NE
Mus musculus	ENSMUSG00000019787	Trdn	NE
Mus musculus	ENSMUSG00000019789	Hey2	E
Mus musculus	ENSMUSG00000019790	Stxbp5	E
Mus musculus	ENSMUSG00000019795	Pcmt1	E
Mus musculus	ENSMUSG00000019802	Sec63	E
Mus musculus	ENSMUSG00000019803	Nr2e1	NE
Mus musculus	ENSMUSG00000019804	Snx3	E
Mus musculus	ENSMUSG00000019809	Pex3	E
Mus musculus	ENSMUSG00000019817	Plagl1	E
Mus musculus	ENSMUSG00000019820	Utrn	NE
Mus musculus	ENSMUSG00000019822	Smpd2	NE
Mus musculus	ENSMUSG00000019826	Zbtb24	E
Mus musculus	ENSMUSG00000019828	Grm1	E
Mus musculus	ENSMUSG00000019831	Wasf1	E
Mus musculus	ENSMUSG00000019832	Rab32	E
Mus musculus	ENSMUSG00000019838	Slc16a10	NE
Mus musculus	ENSMUSG00000019841	Rev3l	E
Mus musculus	ENSMUSG00000019842	Traf3ip2	E
Mus musculus	ENSMUSG00000019843	Fyn	E
Mus musculus	ENSMUSG00000019846	Lama4	E
Mus musculus	ENSMUSG00000019848	Popdc3	NE
Mus musculus	ENSMUSG00000019849	Prep	E
Mus musculus	ENSMUSG00000019850	Tnfaip3	E
Mus musculus	ENSMUSG00000019851	Perp	E
Mus musculus	ENSMUSG00000019852	Arfgef3	NE
Mus musculus	ENSMUSG00000019857	Asf1a	E
Mus musculus	ENSMUSG00000019861	Gopc	E
Mus musculus	ENSMUSG00000019865	Nmbr	NE
Mus musculus	ENSMUSG00000019866	Crybg1	E
Mus musculus	ENSMUSG00000019867	Gje1	NE
Mus musculus	ENSMUSG00000019874	Fabp7	NE
Mus musculus	ENSMUSG00000019876	Pkib	NE
Mus musculus	ENSMUSG00000019877	Serinc1	NE
Mus musculus	ENSMUSG00000019878	Hsf2	E
Mus musculus	ENSMUSG00000019880	Rspo3	E
Mus musculus	ENSMUSG00000019890	Nts	NE
Mus musculus	ENSMUSG00000019893	Ros1	E
Mus musculus	ENSMUSG00000019894	Slc6a15	NE
Mus musculus	ENSMUSG00000019899	Lama2	E
Mus musculus	ENSMUSG00000019900	Rfx6	E
Mus musculus	ENSMUSG00000019905	Gprc6a	NE
Mus musculus	ENSMUSG00000019906	Lin7a	NE
Mus musculus	ENSMUSG00000019907	Ppp1r12a	E
Mus musculus	ENSMUSG00000019913	Sim1	E
Mus musculus	ENSMUSG00000019916	P4ha1	E
Mus musculus	ENSMUSG00000019917	Sept10	E
Mus musculus	ENSMUSG00000019920	Lims1	E
Mus musculus	ENSMUSG00000019929	Dcn	NE
Mus musculus	ENSMUSG00000019932	Kera	NE
Mus musculus	ENSMUSG00000019933	Mrln	NE
Mus musculus	ENSMUSG00000019935	Slc17a8	NE
Mus musculus	ENSMUSG00000019936	Epyc	NE
Mus musculus	ENSMUSG00000019942	Cdk1	E
Mus musculus	ENSMUSG00000019943	Atp2b1	E
Mus musculus	ENSMUSG00000019947	Arid5b	E
Mus musculus	ENSMUSG00000019948	Actr6	E
Mus musculus	ENSMUSG00000019960	Dusp6	E
Mus musculus	ENSMUSG00000019961	Tmpo	NE
Mus musculus	ENSMUSG00000019966	Kitl	E
Mus musculus	ENSMUSG00000019969	Psen1	E
Mus musculus	ENSMUSG00000019970	Sgk1	NE
Mus musculus	ENSMUSG00000019971	Cep290	E
Mus musculus	ENSMUSG00000019977	Hbs1l	E
Mus musculus	ENSMUSG00000019978	Epb41l2	E
Mus musculus	ENSMUSG00000019979	Apaf1	E
Mus musculus	ENSMUSG00000019982	Myb	E
Mus musculus	ENSMUSG00000019984	Med23	E
Mus musculus	ENSMUSG00000019986	Ahi1	E
Mus musculus	ENSMUSG00000019987	Arg1	E
Mus musculus	ENSMUSG00000019989	Enpp3	NE
Mus musculus	ENSMUSG00000019996	Map7	E
Mus musculus	ENSMUSG00000019997	Ccn2	E
Mus musculus	ENSMUSG00000020000	Moxd1	NE
Mus musculus	ENSMUSG00000020003	Pex7	E
Mus musculus	ENSMUSG00000020007	Il20ra	NE
Mus musculus	ENSMUSG00000020009	Ifngr1	NE
Mus musculus	ENSMUSG00000020017	Hal	NE
Mus musculus	ENSMUSG00000020019	Ntn4	NE
Mus musculus	ENSMUSG00000020020	Usp44	NE
Mus musculus	ENSMUSG00000020027	Socs2	NE
Mus musculus	ENSMUSG00000020032	Nuak1	E
Mus musculus	ENSMUSG00000020037	Rfx4	E
Mus musculus	ENSMUSG00000020038	Cry1	NE
Mus musculus	ENSMUSG00000020044	Timp3	E
Mus musculus	ENSMUSG00000020048	Hsp90b1	E
Mus musculus	ENSMUSG00000020051	Pah	NE
Mus musculus	ENSMUSG00000020052	Ascl1	E
Mus musculus	ENSMUSG00000020053	Igf1	E
Mus musculus	ENSMUSG00000020056	Washc3	E
Mus musculus	ENSMUSG00000020059	Sycp3	E
Mus musculus	ENSMUSG00000020062	Slc5a8	NE
Mus musculus	ENSMUSG00000020063	Sirt1	E
Mus musculus	ENSMUSG00000020064	Herc4	NE
Mus musculus	ENSMUSG00000020070	Rufy2	NE
Mus musculus	ENSMUSG00000020075	Ddx21	E
Mus musculus	ENSMUSG00000020077	Srgn	NE
Mus musculus	ENSMUSG00000020078	Vps26a	E
Mus musculus	ENSMUSG00000020079	Supv3l1	E
Mus musculus	ENSMUSG00000020085	Aifm2	NE
Mus musculus	ENSMUSG00000020087	Tysnd1	E
Mus musculus	ENSMUSG00000020090	Npffr1	NE
Mus musculus	ENSMUSG00000020091	Eif4ebp2	NE
Mus musculus	ENSMUSG00000020096	Tbata	NE
Mus musculus	ENSMUSG00000020097	Sgpl1	E
Mus musculus	ENSMUSG00000020098	Pcbd1	NE
Mus musculus	ENSMUSG00000020099	Unc5b	E
Mus musculus	ENSMUSG00000020100	Slc29a3	E
Mus musculus	ENSMUSG00000020101	Vsir	E
Mus musculus	ENSMUSG00000020105	Lrig3	NE
Mus musculus	ENSMUSG00000020108	Ddit4	NE
Mus musculus	ENSMUSG00000020109	Dnajb12	E
Mus musculus	ENSMUSG00000020115	Tbk1	E
Mus musculus	ENSMUSG00000020116	Pno1	E
Mus musculus	ENSMUSG00000020120	Plek	NE
Mus musculus	ENSMUSG00000020122	Egfr	E
Mus musculus	ENSMUSG00000020123	Avpr1a	NE
Mus musculus	ENSMUSG00000020125	Elane	NE
Mus musculus	ENSMUSG00000020128	Vps54	E
Mus musculus	ENSMUSG00000020131	Pcsk4	NE
Mus musculus	ENSMUSG00000020132	Rab21	E
Mus musculus	ENSMUSG00000020134	Peli1	E
Mus musculus	ENSMUSG00000020135	Apc2	NE
Mus musculus	ENSMUSG00000020140	Lgr5	E
Mus musculus	ENSMUSG00000020143	Dock2	NE
Mus musculus	ENSMUSG00000020150	Gamt	E
Mus musculus	ENSMUSG00000020151	Ptprr	NE
Mus musculus	ENSMUSG00000020153	Ndufs7	E
Mus musculus	ENSMUSG00000020154	Ptprb	E
Mus musculus	ENSMUSG00000020155	Kcnmb1	NE
Mus musculus	ENSMUSG00000020159	Gabrp	NE
Mus musculus	ENSMUSG00000020160	Meis1	E
Mus musculus	ENSMUSG00000020167	Tcf3	E
Mus musculus	ENSMUSG00000020170	Frs2	E
Mus musculus	ENSMUSG00000020173	Cobl	NE
Mus musculus	ENSMUSG00000020175	Rab36	NE
Mus musculus	ENSMUSG00000020176	Grb10	E
Mus musculus	ENSMUSG00000020178	Adora2a	NE
Mus musculus	ENSMUSG00000020182	Ddc	E
Mus musculus	ENSMUSG00000020184	Mdm2	E
Mus musculus	ENSMUSG00000020185	E2f7	NE
Mus musculus	ENSMUSG00000020186	Csrp2	NE
Mus musculus	ENSMUSG00000020189	Osbpl8	NE
Mus musculus	ENSMUSG00000020190	Mknk2	NE
Mus musculus	ENSMUSG00000020193	Zpbp	E
Mus musculus	ENSMUSG00000020196	Cabin1	E
Mus musculus	ENSMUSG00000020198	Ap3d1	E
Mus musculus	ENSMUSG00000020212	Mdm1	NE
Mus musculus	ENSMUSG00000020216	Jsrp1	NE
Mus musculus	ENSMUSG00000020218	Wif1	NE
Mus musculus	ENSMUSG00000020220	Vps13d	E
Mus musculus	ENSMUSG00000020227	Irak3	NE
Mus musculus	ENSMUSG00000020230	Prmt2	NE
Mus musculus	ENSMUSG00000020235	Fzr1	E
Mus musculus	ENSMUSG00000020241	Col6a2	NE
Mus musculus	ENSMUSG00000020250	Txnrd1	E
Mus musculus	ENSMUSG00000020251	Glt8d2	E
Mus musculus	ENSMUSG00000020260	Pofut2	E
Mus musculus	ENSMUSG00000020262	Adarb1	E
Mus musculus	ENSMUSG00000020263	Appl2	NE
Mus musculus	ENSMUSG00000020265	Sumo3	NE
Mus musculus	ENSMUSG00000020267	Hint1	NE
Mus musculus	ENSMUSG00000020272	Stk10	NE
Mus musculus	ENSMUSG00000020275	Rel	E
Mus musculus	ENSMUSG00000020277	Pfkl	E
Mus musculus	ENSMUSG00000020279	Il9r	NE
Mus musculus	ENSMUSG00000020282	Rhbdf1	E
Mus musculus	ENSMUSG00000020283	Pex13	E
Mus musculus	ENSMUSG00000020287	Mpg	NE
Mus musculus	ENSMUSG00000020289	Nprl3	E
Mus musculus	ENSMUSG00000020300	Cpeb4	NE
Mus musculus	ENSMUSG00000020303	Stc2	NE
Mus musculus	ENSMUSG00000020307	Cdc34	E
Mus musculus	ENSMUSG00000020308	Tpgs1	E
Mus musculus	ENSMUSG00000020310	Madcam1	NE
Mus musculus	ENSMUSG00000020312	Shc2	NE
Mus musculus	ENSMUSG00000020315	Sptbn1	E
Mus musculus	ENSMUSG00000020317	Theg	E
Mus musculus	ENSMUSG00000020319	Wdpcp	E
Mus musculus	ENSMUSG00000020321	Mdh1	E
Mus musculus	ENSMUSG00000020325	Fstl3	NE
Mus musculus	ENSMUSG00000020326	Ccng1	NE
Mus musculus	ENSMUSG00000020327	Fgf22	NE
Mus musculus	ENSMUSG00000020330	Hmmr	NE
Mus musculus	ENSMUSG00000020331	Hcn2	E
Mus musculus	ENSMUSG00000020332	Meikin	E
Mus musculus	ENSMUSG00000020334	Slc22a4	NE
Mus musculus	ENSMUSG00000020340	Cyfip2	E
Mus musculus	ENSMUSG00000020346	Mgat1	E
Mus musculus	ENSMUSG00000020349	Ppp2ca	E
Mus musculus	ENSMUSG00000020354	Sgcd	E
Mus musculus	ENSMUSG00000020357	Flt4	E
Mus musculus	ENSMUSG00000020358	Hnrnpab	NE
Mus musculus	ENSMUSG00000020359	Phykpl	NE
Mus musculus	ENSMUSG00000020361	Hspa4	E
Mus musculus	ENSMUSG00000020362	Cnot6	E
Mus musculus	ENSMUSG00000020363	Gfpt2	NE
Mus musculus	ENSMUSG00000020366	Mapk9	NE
Mus musculus	ENSMUSG00000020368	Canx	E
Mus musculus	ENSMUSG00000020377	Ltc4s	NE
Mus musculus	ENSMUSG00000020380	Rad50	E
Mus musculus	ENSMUSG00000020381	Mrnip	NE
Mus musculus	ENSMUSG00000020383	Il13	NE
Mus musculus	ENSMUSG00000020386	Sar1b	E
Mus musculus	ENSMUSG00000020390	Ube2b	E
Mus musculus	ENSMUSG00000020393	Kremen1	NE
Mus musculus	ENSMUSG00000020395	Itk	NE
Mus musculus	ENSMUSG00000020396	Nefh	NE
Mus musculus	ENSMUSG00000020399	Havcr2	NE
Mus musculus	ENSMUSG00000020400	Tnip1	E
Mus musculus	ENSMUSG00000020402	Vdac1	E
Mus musculus	ENSMUSG00000020405	Fabp6	NE
Mus musculus	ENSMUSG00000020407	Upp1	NE
Mus musculus	ENSMUSG00000020409	Slu7	E
Mus musculus	ENSMUSG00000020412	Ascc2	E
Mus musculus	ENSMUSG00000020413	Hus1	E
Mus musculus	ENSMUSG00000020415	Pttg1	NE
Mus musculus	ENSMUSG00000020419	Hormad2	E
Mus musculus	ENSMUSG00000020422	Tns3	E
Mus musculus	ENSMUSG00000020423	Btg2	NE
Mus musculus	ENSMUSG00000020427	Igfbp3	NE
Mus musculus	ENSMUSG00000020428	Gabra6	NE
Mus musculus	ENSMUSG00000020429	Igfbp1	NE
Mus musculus	ENSMUSG00000020430	Pes1	E
Mus musculus	ENSMUSG00000020431	Adcy1	NE
Mus musculus	ENSMUSG00000020435	Osbp2	E
Mus musculus	ENSMUSG00000020436	Gabrg2	E
Mus musculus	ENSMUSG00000020437	Myo1g	NE
Mus musculus	ENSMUSG00000020439	Smtn	E
Mus musculus	ENSMUSG00000020447	Npc1l1	NE
Mus musculus	ENSMUSG00000020451	Limk2	NE
Mus musculus	ENSMUSG00000020453	Patz1	E
Mus musculus	ENSMUSG00000020456	Ogdh	E
Mus musculus	ENSMUSG00000020458	Rtn4	E
Mus musculus	ENSMUSG00000020462	Cfap36	NE
Mus musculus	ENSMUSG00000020464	Pnpt1	E
Mus musculus	ENSMUSG00000020467	Efemp1	E
Mus musculus	ENSMUSG00000020469	Myl7	E
Mus musculus	ENSMUSG00000020471	Pold2	E
Mus musculus	ENSMUSG00000020472	Zkscan17	E
Mus musculus	ENSMUSG00000020473	Aebp1	E
Mus musculus	ENSMUSG00000020474	Polm	NE
Mus musculus	ENSMUSG00000020476	Dbnl	E
Mus musculus	ENSMUSG00000020484	Xbp1	E
Mus musculus	ENSMUSG00000020485	Supt4a	E
Mus musculus	ENSMUSG00000020486	Sept4	E
Mus musculus	ENSMUSG00000020492	Ska2	E
Mus musculus	ENSMUSG00000020516	Rps6kb1	NE
Mus musculus	ENSMUSG00000020520	Galnt10	NE
Mus musculus	ENSMUSG00000020524	Gria1	NE
Mus musculus	ENSMUSG00000020525	Ppm1d	E
Mus musculus	ENSMUSG00000020528	Prpsap2	NE
Mus musculus	ENSMUSG00000020530	Ggnbp2	E
Mus musculus	ENSMUSG00000020532	Acaca	E
Mus musculus	ENSMUSG00000020534	Shmt1	NE
Mus musculus	ENSMUSG00000020536	Llgl1	E
Mus musculus	ENSMUSG00000020537	Drg2	NE
Mus musculus	ENSMUSG00000020538	Srebf1	E
Mus musculus	ENSMUSG00000020542	Myocd	E
Mus musculus	ENSMUSG00000020547	Bzw2	NE
Mus musculus	ENSMUSG00000020549	Elac2	E
Mus musculus	ENSMUSG00000020553	Pctp	NE
Mus musculus	ENSMUSG00000020570	Sypl	NE
Mus musculus	ENSMUSG00000020571	Pdia6	E
Mus musculus	ENSMUSG00000020572	Nampt	E
Mus musculus	ENSMUSG00000020573	Pik3cg	NE
Mus musculus	ENSMUSG00000020580	Rock2	E
Mus musculus	ENSMUSG00000020581	Agr2	E
Mus musculus	ENSMUSG00000020583	Matn3	NE
Mus musculus	ENSMUSG00000020585	Laptm4a	NE
Mus musculus	ENSMUSG00000020590	Snx13	E
Mus musculus	ENSMUSG00000020591	Ntsr2	NE
Mus musculus	ENSMUSG00000020592	Sdc1	NE
Mus musculus	ENSMUSG00000020593	Lpin1	E
Mus musculus	ENSMUSG00000020594	Pum2	NE
Mus musculus	ENSMUSG00000020598	Nrcam	NE
Mus musculus	ENSMUSG00000020599	Rgs9	NE
Mus musculus	ENSMUSG00000020601	Trib2	E
Mus musculus	ENSMUSG00000020604	Arsg	NE
Mus musculus	ENSMUSG00000020608	Smc6	E
Mus musculus	ENSMUSG00000020609	Apob	E
Mus musculus	ENSMUSG00000020611	Gna13	E
Mus musculus	ENSMUSG00000020612	Prkar1a	E
Mus musculus	ENSMUSG00000020614	Fam20a	E
Mus musculus	ENSMUSG00000020623	Map2k6	NE
Mus musculus	ENSMUSG00000020627	Klhl29	E
Mus musculus	ENSMUSG00000020630	Rnaseh1	E
Mus musculus	ENSMUSG00000020633	Dcdc2c	NE
Mus musculus	ENSMUSG00000020635	Fkbp1b	E
Mus musculus	ENSMUSG00000020640	Itsn2	NE
Mus musculus	ENSMUSG00000020641	Rsad2	NE
Mus musculus	ENSMUSG00000020644	Id2	E
Mus musculus	ENSMUSG00000020647	Ncoa1	NE
Mus musculus	ENSMUSG00000020649	Rrm2	E
Mus musculus	ENSMUSG00000020651	Slc26a4	NE
Mus musculus	ENSMUSG00000020652	Cenpo	E
Mus musculus	ENSMUSG00000020653	Klf11	NE
Mus musculus	ENSMUSG00000020654	Adcy3	E
Mus musculus	ENSMUSG00000020656	Grhl1	NE
Mus musculus	ENSMUSG00000020660	Pomc	E
Mus musculus	ENSMUSG00000020661	Dnmt3a	E
Mus musculus	ENSMUSG00000020664	Dld	E
Mus musculus	ENSMUSG00000020668	Kif3c	E
Mus musculus	ENSMUSG00000020673	Tpo	E
Mus musculus	ENSMUSG00000020674	Pxdn	NE
Mus musculus	ENSMUSG00000020676	Ccl11	NE
Mus musculus	ENSMUSG00000020677	Ddx52	NE
Mus musculus	ENSMUSG00000020679	Hnf1b	E
Mus musculus	ENSMUSG00000020681	Ace	E
Mus musculus	ENSMUSG00000020682	Mmp28	NE
Mus musculus	ENSMUSG00000020684	Rasl10b	NE
Mus musculus	ENSMUSG00000020689	Itgb3	E
Mus musculus	ENSMUSG00000020692	Nle1	E
Mus musculus	ENSMUSG00000020695	Mrc2	NE
Mus musculus	ENSMUSG00000020696	Rffl	NE
Mus musculus	ENSMUSG00000020697	Lig3	E
Mus musculus	ENSMUSG00000020700	Map3k3	E
Mus musculus	ENSMUSG00000020702	Ccl1	NE
Mus musculus	ENSMUSG00000020704	Asic2	NE
Mus musculus	ENSMUSG00000020705	Ddx42	E
Mus musculus	ENSMUSG00000020712	Tcam1	NE
Mus musculus	ENSMUSG00000020713	Gh	NE
Mus musculus	ENSMUSG00000020715	Ern1	E
Mus musculus	ENSMUSG00000020716	Nf1	E
Mus musculus	ENSMUSG00000020717	Pecam1	NE
Mus musculus	ENSMUSG00000020718	Polg2	E
Mus musculus	ENSMUSG00000020719	Ddx5	E
Mus musculus	ENSMUSG00000020721	Helz	NE
Mus musculus	ENSMUSG00000020722	Cacng1	NE
Mus musculus	ENSMUSG00000020723	Cacng4	NE
Mus musculus	ENSMUSG00000020733	Slc9a3r1	E
Mus musculus	ENSMUSG00000020734	Grin2c	NE
Mus musculus	ENSMUSG00000020738	Sumo2	E
Mus musculus	ENSMUSG00000020739	Nup85	E
Mus musculus	ENSMUSG00000020740	Gga3	E
Mus musculus	ENSMUSG00000020744	Slc25a19	E
Mus musculus	ENSMUSG00000020745	Pafah1b1	E
Mus musculus	ENSMUSG00000020747	Tmem94	NE
Mus musculus	ENSMUSG00000020752	Recql5	NE
Mus musculus	ENSMUSG00000020755	Sap30bp	NE
Mus musculus	ENSMUSG00000020758	Itgb4	E
Mus musculus	ENSMUSG00000020766	Galk1	NE
Mus musculus	ENSMUSG00000020774	Aspa	E
Mus musculus	ENSMUSG00000020776	Fbf1	NE
Mus musculus	ENSMUSG00000020777	Acox1	E
Mus musculus	ENSMUSG00000020782	Llgl2	E
Mus musculus	ENSMUSG00000020785	Camkk1	NE
Mus musculus	ENSMUSG00000020787	P2rx1	E
Mus musculus	ENSMUSG00000020788	Atp2a3	NE
Mus musculus	ENSMUSG00000020793	Galr2	NE
Mus musculus	ENSMUSG00000020794	Ube2g1	E
Mus musculus	ENSMUSG00000020801	Med31	E
Mus musculus	ENSMUSG00000020802	Ube2o	E
Mus musculus	ENSMUSG00000020804	Aanat	NE
Mus musculus	ENSMUSG00000020805	Slc13a5	NE
Mus musculus	ENSMUSG00000020806	Rhbdf2	NE
Mus musculus	ENSMUSG00000020807	4933427D14Rik	E
Mus musculus	ENSMUSG00000020810	Cygb	NE
Mus musculus	ENSMUSG00000020814	Mxra7	NE
Mus musculus	ENSMUSG00000020821	Kif1c	NE
Mus musculus	ENSMUSG00000020826	Nos2	E
Mus musculus	ENSMUSG00000020828	Pld2	NE
Mus musculus	ENSMUSG00000020829	Slc46a1	NE
Mus musculus	ENSMUSG00000020831	0610010K14Rik	E
Mus musculus	ENSMUSG00000020836	Coro6	NE
Mus musculus	ENSMUSG00000020838	Slc6a4	E
Mus musculus	ENSMUSG00000020840	Blmh	E
Mus musculus	ENSMUSG00000020843	Timm22	E
Mus musculus	ENSMUSG00000020844	Nxn	E
Mus musculus	ENSMUSG00000020846	Rflnb	NE
Mus musculus	ENSMUSG00000020847	Rph3al	NE
Mus musculus	ENSMUSG00000020848	Doc2b	NE
Mus musculus	ENSMUSG00000020849	Ywhae	E
Mus musculus	ENSMUSG00000020850	Prpf8	NE
Mus musculus	ENSMUSG00000020857	Nme2	NE
Mus musculus	ENSMUSG00000020859	Spag9	NE
Mus musculus	ENSMUSG00000020865	Abcc3	NE
Mus musculus	ENSMUSG00000020866	Cacna1g	NE
Mus musculus	ENSMUSG00000020868	Xylt2	NE
Mus musculus	ENSMUSG00000020872	Tac4	NE
Mus musculus	ENSMUSG00000020875	Hoxb9	NE
Mus musculus	ENSMUSG00000020882	Cacnb1	E
Mus musculus	ENSMUSG00000020883	Fbxl20	E
Mus musculus	ENSMUSG00000020884	Asgr1	NE
Mus musculus	ENSMUSG00000020886	Dlg4	E
Mus musculus	ENSMUSG00000020888	Dvl2	E
Mus musculus	ENSMUSG00000020889	Nr1d1	E
Mus musculus	ENSMUSG00000020890	Gucy2e	NE
Mus musculus	ENSMUSG00000020892	Aloxe3	E
Mus musculus	ENSMUSG00000020893	Per1	NE
Mus musculus	ENSMUSG00000020894	Vamp2	E
Mus musculus	ENSMUSG00000020895	Tmem107	E
Mus musculus	ENSMUSG00000020897	Aurkb	E
Mus musculus	ENSMUSG00000020898	Ctc1	E
Mus musculus	ENSMUSG00000020899	Pfas	E
Mus musculus	ENSMUSG00000020900	Myh10	E
Mus musculus	ENSMUSG00000020901	Pik3r5	NE
Mus musculus	ENSMUSG00000020902	Ntn1	E
Mus musculus	ENSMUSG00000020903	Stx8	NE
Mus musculus	ENSMUSG00000020907	Rcvrn	NE
Mus musculus	ENSMUSG00000020911	Krt19	E
Mus musculus	ENSMUSG00000020912	Krt12	NE
Mus musculus	ENSMUSG00000020917	Acly	E
Mus musculus	ENSMUSG00000020918	Kat2a	E
Mus musculus	ENSMUSG00000020919	Stat5b	NE
Mus musculus	ENSMUSG00000020923	Ubtf	E
Mus musculus	ENSMUSG00000020926	Adam11	NE
Mus musculus	ENSMUSG00000020929	Eftud2	E
Mus musculus	ENSMUSG00000020932	Gfap	NE
Mus musculus	ENSMUSG00000020936	Nmt1	E
Mus musculus	ENSMUSG00000020941	Map3k14	E
Mus musculus	ENSMUSG00000020946	Gosr2	E
Mus musculus	ENSMUSG00000020950	Foxg1	E
Mus musculus	ENSMUSG00000020953	Coch	NE
Mus musculus	ENSMUSG00000020954	Strn3	E
Mus musculus	ENSMUSG00000020961	Ston2	NE
Mus musculus	ENSMUSG00000020962	Gtf2a1	E
Mus musculus	ENSMUSG00000020963	Tshr	E
Mus musculus	ENSMUSG00000020964	Sel1l	E
Mus musculus	ENSMUSG00000020973	Dnaaf2	E
Mus musculus	ENSMUSG00000020978	Klhdc2	E
Mus musculus	ENSMUSG00000020982	Nemf	E
Mus musculus	ENSMUSG00000020986	Sec23a	E
Mus musculus	ENSMUSG00000020988	L2hgdh	NE
Mus musculus	ENSMUSG00000020994	Pnn	E
Mus musculus	ENSMUSG00000021003	Galc	E
Mus musculus	ENSMUSG00000021007	Spata7	NE
Mus musculus	ENSMUSG00000021010	Npas3	E
Mus musculus	ENSMUSG00000021013	Ttc8	E
Mus musculus	ENSMUSG00000021018	Polr2h	E
Mus musculus	ENSMUSG00000021025	Nfkbia	E
Mus musculus	ENSMUSG00000021032	Ngb	NE
Mus musculus	ENSMUSG00000021033	Gstz1	E
Mus musculus	ENSMUSG00000021036	Sptlc2	E
Mus musculus	ENSMUSG00000021040	Slirp	E
Mus musculus	ENSMUSG00000021047	Nova1	E
Mus musculus	ENSMUSG00000021048	Mthfd1	E
Mus musculus	ENSMUSG00000021054	Sgpp1	E
Mus musculus	ENSMUSG00000021055	Esr2	E
Mus musculus	ENSMUSG00000021057	Akap5	NE
Mus musculus	ENSMUSG00000021061	Sptb	E
Mus musculus	ENSMUSG00000021062	Rab15	NE
Mus musculus	ENSMUSG00000021065	Fut8	E
Mus musculus	ENSMUSG00000021066	Atl1	NE
Mus musculus	ENSMUSG00000021067	Sav1	E
Mus musculus	ENSMUSG00000021070	Bdkrb2	E
Mus musculus	ENSMUSG00000021071	Trim9	NE
Mus musculus	ENSMUSG00000021078	Tomm20l	NE
Mus musculus	ENSMUSG00000021095	Gsc	E
Mus musculus	ENSMUSG00000021096	Ppm1a	NE
Mus musculus	ENSMUSG00000021097	Clmn	NE
Mus musculus	ENSMUSG00000021099	Six6	NE
Mus musculus	ENSMUSG00000021103	Mnat1	E
Mus musculus	ENSMUSG00000021108	Prkch	E
Mus musculus	ENSMUSG00000021109	Hif1a	E
Mus musculus	ENSMUSG00000021112	Mpp5	NE
Mus musculus	ENSMUSG00000021114	Atp6v1d	E
Mus musculus	ENSMUSG00000021115	Vrk1	E
Mus musculus	ENSMUSG00000021116	Eif2s1	E
Mus musculus	ENSMUSG00000021120	Pigh	E
Mus musculus	ENSMUSG00000021123	Rdh12	NE
Mus musculus	ENSMUSG00000021124	Vti1b	E
Mus musculus	ENSMUSG00000021125	Arg2	NE
Mus musculus	ENSMUSG00000021127	Zfp36l1	E
Mus musculus	ENSMUSG00000021133	Susd6	NE
Mus musculus	ENSMUSG00000021136	Smoc1	E
Mus musculus	ENSMUSG00000021143	Pacs2	NE
Mus musculus	ENSMUSG00000021144	Mta1	NE
Mus musculus	ENSMUSG00000021147	Wdr37	NE
Mus musculus	ENSMUSG00000021171	Esyt2	NE
Mus musculus	ENSMUSG00000021177	Tdp1	NE
Mus musculus	ENSMUSG00000021178	Psmc1	E
Mus musculus	ENSMUSG00000021179	Nrde2	E
Mus musculus	ENSMUSG00000021180	Rps6ka5	NE
Mus musculus	ENSMUSG00000021186	Fbln5	NE
Mus musculus	ENSMUSG00000021188	Trip11	E
Mus musculus	ENSMUSG00000021189	Atxn3	NE
Mus musculus	ENSMUSG00000021190	Lgmn	NE
Mus musculus	ENSMUSG00000021193	Pitrm1	E
Mus musculus	ENSMUSG00000021194	Chga	E
Mus musculus	ENSMUSG00000021198	Unc79	E
Mus musculus	ENSMUSG00000021203	Otub2	NE
Mus musculus	ENSMUSG00000021211	Akr1c12	NE
Mus musculus	ENSMUSG00000021214	Akr1c18	NE
Mus musculus	ENSMUSG00000021215	Net1	NE
Mus musculus	ENSMUSG00000021217	Tshz3	E
Mus musculus	ENSMUSG00000021218	Gdi2	E
Mus musculus	ENSMUSG00000021219	Rgs6	NE
Mus musculus	ENSMUSG00000021221	Dpf3	NE
Mus musculus	ENSMUSG00000021224	Numb	E
Mus musculus	ENSMUSG00000021235	Coq6	E
Mus musculus	ENSMUSG00000021236	Entpd5	E
Mus musculus	ENSMUSG00000021239	Vsx2	E
Mus musculus	ENSMUSG00000021240	Abcd4	NE
Mus musculus	ENSMUSG00000021242	Npc2	E
Mus musculus	ENSMUSG00000021245	Mlh3	E
Mus musculus	ENSMUSG00000021248	Tmed10	E
Mus musculus	ENSMUSG00000021250	Fos	E
Mus musculus	ENSMUSG00000021253	Tgfb3	E
Mus musculus	ENSMUSG00000021255	Esrrb	E
Mus musculus	ENSMUSG00000021256	Vash1	NE
Mus musculus	ENSMUSG00000021258	Ccnk	E
Mus musculus	ENSMUSG00000021259	Cyp46a1	NE
Mus musculus	ENSMUSG00000021260	Hhipl1	NE
Mus musculus	ENSMUSG00000021262	Evl	NE
Mus musculus	ENSMUSG00000021264	Yy1	E
Mus musculus	ENSMUSG00000021266	Wars	E
Mus musculus	ENSMUSG00000021268	-	E
Mus musculus	ENSMUSG00000021270	Hsp90aa1	E
Mus musculus	ENSMUSG00000021273	Fdft1	E
Mus musculus	ENSMUSG00000021276	Cinp	E
Mus musculus	ENSMUSG00000021277	Traf3	E
Mus musculus	ENSMUSG00000021278	Amn	E
Mus musculus	ENSMUSG00000021285	Ppp1r13b	NE
Mus musculus	ENSMUSG00000021287	Xrcc3	E
Mus musculus	ENSMUSG00000021288	Klc1	NE
Mus musculus	ENSMUSG00000021294	Kif26a	E
Mus musculus	ENSMUSG00000021298	Gpr132	NE
Mus musculus	ENSMUSG00000021302	Ggps1	E
Mus musculus	ENSMUSG00000021311	Mtr	E
Mus musculus	ENSMUSG00000021313	Ryr2	E
Mus musculus	ENSMUSG00000021314	Amph	E
Mus musculus	ENSMUSG00000021318	Gli3	E
Mus musculus	ENSMUSG00000021319	Sfrp4	NE
Mus musculus	ENSMUSG00000021322	Aoah	NE
Mus musculus	ENSMUSG00000021326	Trim27	NE
Mus musculus	ENSMUSG00000021340	Gpld1	NE
Mus musculus	ENSMUSG00000021342	Prl	E
Mus musculus	ENSMUSG00000021356	Irf4	NE
Mus musculus	ENSMUSG00000021359	Tfap2a	E
Mus musculus	ENSMUSG00000021360	Gcnt2	NE
Mus musculus	ENSMUSG00000021361	Tmem14c	E
Mus musculus	ENSMUSG00000021362	Gcm2	E
Mus musculus	ENSMUSG00000021363	Mak	NE
Mus musculus	ENSMUSG00000021364	Elovl2	E
Mus musculus	ENSMUSG00000021365	Nedd9	NE
Mus musculus	ENSMUSG00000021367	Edn1	E
Mus musculus	ENSMUSG00000021373	Cap2	E
Mus musculus	ENSMUSG00000021375	Kif13a	NE
Mus musculus	ENSMUSG00000021376	Tpmt	NE
Mus musculus	ENSMUSG00000021377	Dek	NE
Mus musculus	ENSMUSG00000021379	Id4	E
Mus musculus	ENSMUSG00000021381	Barx1	E
Mus musculus	ENSMUSG00000021385	Ippk	E
Mus musculus	ENSMUSG00000021388	Aspn	NE
Mus musculus	ENSMUSG00000021390	Ogn	NE
Mus musculus	ENSMUSG00000021392	Nol8	E
Mus musculus	ENSMUSG00000021395	Spin1	E
Mus musculus	ENSMUSG00000021396	Nxnl2	NE
Mus musculus	ENSMUSG00000021408	Ripk1	E
Mus musculus	ENSMUSG00000021423	Ly86	NE
Mus musculus	ENSMUSG00000021427	Ssr1	E
Mus musculus	ENSMUSG00000021441	Cts6	NE
Mus musculus	ENSMUSG00000021451	Sema4d	NE
Mus musculus	ENSMUSG00000021453	Gadd45g	E
Mus musculus	ENSMUSG00000021456	Fbp2	E
Mus musculus	ENSMUSG00000021457	Syk	E
Mus musculus	ENSMUSG00000021458	Aopep	NE
Mus musculus	ENSMUSG00000021461	Fancc	E
Mus musculus	ENSMUSG00000021464	Ror2	E
Mus musculus	ENSMUSG00000021466	Ptch1	E
Mus musculus	ENSMUSG00000021468	Sptlc1	E
Mus musculus	ENSMUSG00000021469	Msx2	NE
Mus musculus	ENSMUSG00000021477	Ctsl	E
Mus musculus	ENSMUSG00000021478	Drd1	E
Mus musculus	ENSMUSG00000021481	Zfp346	E
Mus musculus	ENSMUSG00000021485	Mxd3	NE
Mus musculus	ENSMUSG00000021488	Nsd1	E
Mus musculus	ENSMUSG00000021490	Slc34a1	E
Mus musculus	ENSMUSG00000021492	F12	NE
Mus musculus	ENSMUSG00000021493	Pdlim7	E
Mus musculus	ENSMUSG00000021494	Ddx41	E
Mus musculus	ENSMUSG00000021499	Catsper3	E
Mus musculus	ENSMUSG00000021501	Caml	E
Mus musculus	ENSMUSG00000021506	Pitx1	E
Mus musculus	ENSMUSG00000021508	Cxcl14	E
Mus musculus	ENSMUSG00000021518	Ptdss1	NE
Mus musculus	ENSMUSG00000021519	Mterf3	E
Mus musculus	ENSMUSG00000021520	Uqcrb	E
Mus musculus	ENSMUSG00000021538	Il9	NE
Mus musculus	ENSMUSG00000021539	Lect2	NE
Mus musculus	ENSMUSG00000021540	Smad5	E
Mus musculus	ENSMUSG00000021541	Trpc7	NE
Mus musculus	ENSMUSG00000021549	Rasa1	E
Mus musculus	ENSMUSG00000021556	Golm1	E
Mus musculus	ENSMUSG00000021557	Agtpbp1	E
Mus musculus	ENSMUSG00000021559	Dapk1	NE
Mus musculus	ENSMUSG00000021565	Slc6a19	NE
Mus musculus	ENSMUSG00000021567	Nkd2	NE
Mus musculus	ENSMUSG00000021569	Trip13	E
Mus musculus	ENSMUSG00000021573	Tppp	NE
Mus musculus	ENSMUSG00000021575	Ahrr	NE
Mus musculus	ENSMUSG00000021576	Pdcd6	NE
Mus musculus	ENSMUSG00000021577	Sdha	E
Mus musculus	ENSMUSG00000021583	Erap1	NE
Mus musculus	ENSMUSG00000021585	Cast	NE
Mus musculus	ENSMUSG00000021587	Pcsk1	E
Mus musculus	ENSMUSG00000021589	Rhobtb3	E
Mus musculus	ENSMUSG00000021591	Glrx	NE
Mus musculus	ENSMUSG00000021594	Srd5a1	NE
Mus musculus	ENSMUSG00000021595	Nsun2	E
Mus musculus	ENSMUSG00000021597	Slf1	NE
Mus musculus	ENSMUSG00000021604	Irx4	NE
Mus musculus	ENSMUSG00000021606	Ndufs6	E
Mus musculus	ENSMUSG00000021608	Lpcat1	E
Mus musculus	ENSMUSG00000021609	Slc6a3	E
Mus musculus	ENSMUSG00000021611	Tert	E
Mus musculus	ENSMUSG00000021612	Slc6a18	NE
Mus musculus	ENSMUSG00000021613	Hapln1	E
Mus musculus	ENSMUSG00000021614	Vcan	E
Mus musculus	ENSMUSG00000021615	Xrcc4	E
Mus musculus	ENSMUSG00000021622	Ckmt2	NE
Mus musculus	ENSMUSG00000021624	Cd180	NE
Mus musculus	ENSMUSG00000021629	Slc30a5	E
Mus musculus	ENSMUSG00000021635	Rad17	E
Mus musculus	ENSMUSG00000021636	Marveld2	NE
Mus musculus	ENSMUSG00000021638	Ocln	E
Mus musculus	ENSMUSG00000021639	Gtf2h2	E
Mus musculus	ENSMUSG00000021640	Naip1	NE
Mus musculus	ENSMUSG00000021643	Serf1	NE
Mus musculus	ENSMUSG00000021645	Smn1	E
Mus musculus	ENSMUSG00000021647	Cartpt	NE
Mus musculus	ENSMUSG00000021650	Ptcd2	NE
Mus musculus	ENSMUSG00000021660	Btf3	E
Mus musculus	ENSMUSG00000021662	Arhgef28	NE
Mus musculus	ENSMUSG00000021665	Hexb	E
Mus musculus	ENSMUSG00000021668	Polk	NE
Mus musculus	ENSMUSG00000021669	Col4a3bp	E
Mus musculus	ENSMUSG00000021670	Hmgcr	E
Mus musculus	ENSMUSG00000021675	F2rl2	NE
Mus musculus	ENSMUSG00000021676	Iqgap2	E
Mus musculus	ENSMUSG00000021678	F2rl1	E
Mus musculus	ENSMUSG00000021680	Crhbp	NE
Mus musculus	ENSMUSG00000021684	Pde8b	NE
Mus musculus	ENSMUSG00000021685	Otp	E
Mus musculus	ENSMUSG00000021686	Ap3b1	E
Mus musculus	ENSMUSG00000021687	Scamp1	NE
Mus musculus	ENSMUSG00000021693	Kif2a	E
Mus musculus	ENSMUSG00000021694	Ercc8	NE
Mus musculus	ENSMUSG00000021699	Pde4d	E
Mus musculus	ENSMUSG00000021701	Plk2	E
Mus musculus	ENSMUSG00000021702	Thbs4	NE
Mus musculus	ENSMUSG00000021707	Dhfr	E
Mus musculus	ENSMUSG00000021708	Rasgrf2	NE
Mus musculus	ENSMUSG00000021709	Erbin	NE
Mus musculus	ENSMUSG00000021710	Nln	NE
Mus musculus	ENSMUSG00000021715	Cwc27	E
Mus musculus	ENSMUSG00000021719	Rgs7bp	NE
Mus musculus	ENSMUSG00000021721	Htr1a	NE
Mus musculus	ENSMUSG00000021725	Parp8	NE
Mus musculus	ENSMUSG00000021728	Emb	E
Mus musculus	ENSMUSG00000021730	Hcn1	NE
Mus musculus	ENSMUSG00000021732	Fgf10	E
Mus musculus	ENSMUSG00000021733	Slc4a7	E
Mus musculus	ENSMUSG00000021738	Atxn7	E
Mus musculus	ENSMUSG00000021743	Fezf2	E
Mus musculus	ENSMUSG00000021745	Ptprg	NE
Mus musculus	ENSMUSG00000021749	Oit1	NE
Mus musculus	ENSMUSG00000021751	Acox2	NE
Mus musculus	ENSMUSG00000021754	Map3k1	E
Mus musculus	ENSMUSG00000021756	Il6st	E
Mus musculus	ENSMUSG00000021758	Ddx4	E
Mus musculus	ENSMUSG00000021759	Plpp1	NE
Mus musculus	ENSMUSG00000021764	Ndufs4	E
Mus musculus	ENSMUSG00000021765	Fst	E
Mus musculus	ENSMUSG00000021767	Kat6b	E
Mus musculus	ENSMUSG00000021775	Nr1d2	E
Mus musculus	ENSMUSG00000021779	Thrb	E
Mus musculus	ENSMUSG00000021782	Dlg5	E
Mus musculus	ENSMUSG00000021785	Ngly1	E
Mus musculus	ENSMUSG00000021789	Sftpa1	E
Mus musculus	ENSMUSG00000021795	Sftpd	NE
Mus musculus	ENSMUSG00000021796	Bmpr1a	E
Mus musculus	ENSMUSG00000021798	Ldb3	E
Mus musculus	ENSMUSG00000021799	Opn4	NE
Mus musculus	ENSMUSG00000021803	Cdhr1	NE
Mus musculus	ENSMUSG00000021804	Rgr	NE
Mus musculus	ENSMUSG00000021806	Nid2	NE
Mus musculus	ENSMUSG00000021810	Ecd	E
Mus musculus	ENSMUSG00000021811	Dnajc9	E
Mus musculus	ENSMUSG00000021814	Anxa7	E
Mus musculus	ENSMUSG00000021816	Ppp3cb	NE
Mus musculus	ENSMUSG00000021820	Camk2g	E
Mus musculus	ENSMUSG00000021822	Plau	E
Mus musculus	ENSMUSG00000021823	Vcl	E
Mus musculus	ENSMUSG00000021831	Ero1l	NE
Mus musculus	ENSMUSG00000021835	Bmp4	E
Mus musculus	ENSMUSG00000021838	Samd4	E
Mus musculus	ENSMUSG00000021843	Ktn1	NE
Mus musculus	ENSMUSG00000021848	Otx2	E
Mus musculus	ENSMUSG00000021868	Ppif	NE
Mus musculus	ENSMUSG00000021870	Slmap	NE
Mus musculus	ENSMUSG00000021871	-	E
Mus musculus	ENSMUSG00000021872	Rnase10	NE
Mus musculus	ENSMUSG00000021877	Arf4	E
Mus musculus	ENSMUSG00000021886	Gpr65	NE
Mus musculus	ENSMUSG00000021890	Eaf1	E
Mus musculus	ENSMUSG00000021892	Sh3bp5	NE
Mus musculus	ENSMUSG00000021893	Capn7	E
Mus musculus	ENSMUSG00000021900	Btd	NE
Mus musculus	ENSMUSG00000021901	Bap1	E
Mus musculus	ENSMUSG00000021904	Sema3g	NE
Mus musculus	ENSMUSG00000021905	Dph3	E
Mus musculus	ENSMUSG00000021907	Msmb	NE
Mus musculus	ENSMUSG00000021911	Parg	E
Mus musculus	ENSMUSG00000021916	Glt8d1	NE
Mus musculus	ENSMUSG00000021919	Chat	E
Mus musculus	ENSMUSG00000021922	Itih4	NE
Mus musculus	ENSMUSG00000021929	Kpna3	NE
Mus musculus	ENSMUSG00000021932	Rnaseh2b	E
Mus musculus	ENSMUSG00000021936	Mapk8	NE
Mus musculus	ENSMUSG00000021939	Ctsb	NE
Mus musculus	ENSMUSG00000021943	Gdf10	NE
Mus musculus	ENSMUSG00000021944	Gata4	E
Mus musculus	ENSMUSG00000021945	Zmym2	E
Mus musculus	ENSMUSG00000021948	Prkcd	E
[truncated: 7,042 more rows]

## Sheet: Human_Func
sciName	Ensembl ID	Gene Symbol	essential	Func	Edit
Homo sapiens	ENSG00000128274	A4GALT	NE	synonymous	Yes
Homo sapiens	ENSG00000109576	AADAT	NE	synonymous	Yes
Homo sapiens	ENSG00000107331	ABCA2	NE	synonymous	Yes
Homo sapiens	ENSG00000198691	ABCA4	NE	synonymous	Yes
Homo sapiens	ENSG00000108846	ABCC3	NE	synonymous	Yes
Homo sapiens	ENSG00000125257	ABCC4	NE	synonymous	Yes
Homo sapiens	ENSG00000114770	ABCC5	NE	synonymous	Yes
Homo sapiens	ENSG00000099204	ABLIM1	NE	synonymous	Yes
Homo sapiens	ENSG00000166016	ABTB2	NE	synonymous	Yes
Homo sapiens	ENSG00000164398	ACSL6	NE	synonymous	Yes
Homo sapiens	ENSG00000077522	ACTN2	NE	synonymous	Yes
Homo sapiens	ENSG00000184378	ACTRT3	NE	synonymous	Yes
Homo sapiens	ENSG00000168803	ADAL	NE	synonymous	Yes
Homo sapiens	ENSG00000143537	ADAM15	NE	synonymous	Yes
Homo sapiens	ENSG00000178031	ADAMTSL1	NE	synonymous	Yes
Homo sapiens	ENSG00000173175	ADCY5	NE	synonymous	Yes
Homo sapiens	ENSG00000148700	ADD3	NE	synonymous	Yes
Homo sapiens	ENSG00000121753	ADGRB2	NE	synonymous	Yes
Homo sapiens	ENSG00000112414	ADGRG6	NE	synonymous	Yes
Homo sapiens	ENSG00000150471	ADGRL3	NE	synonymous	Yes
Homo sapiens	ENSG00000144218	AFF3	NE	synonymous	Yes
Homo sapiens	ENSG00000188234	AGAP4	NE	synonymous	Yes
Homo sapiens	ENSG00000186094	AGBL4	NE	synonymous	Yes
Homo sapiens	ENSG00000158467	AHCYL2	NE	synonymous	Yes
Homo sapiens	ENSG00000126705	AHDC1	NE	synonymous	Yes
Homo sapiens	ENSG00000124942	AHNAK	NE	synonymous	Yes
Homo sapiens	ENSG00000197976	AKAP17A	NE	synonymous	Yes
Homo sapiens	ENSG00000151320	AKAP6	NE	synonymous	Yes
Homo sapiens	ENSG00000127914	AKAP9	NE	synonymous	Yes
Homo sapiens	ENSG00000003393	ALS2	NE	synonymous	Yes
Homo sapiens	ENSG00000126016	AMOT	NE	synonymous	Yes
Homo sapiens	ENSG00000116337	AMPD2	NE	synonymous	Yes
Homo sapiens	ENSG00000053900	ANAPC4	E	synonymous	Yes
Homo sapiens	ENSG00000013523	ANGEL1	NE	synonymous	Yes
Homo sapiens	ENSG00000174606	ANGEL2	NE	synonymous	Yes
Homo sapiens	ENSG00000154188	ANGPT1	NE	synonymous	Yes
Homo sapiens	ENSG00000151150	ANK3	NE	synonymous	Yes
Homo sapiens	ENSG00000189045	ANKDD1B	NE	synonymous	Yes
Homo sapiens	ENSG00000101745	ANKRD12	NE	synonymous	Yes
Homo sapiens	ENSG00000172014	ANKRD20A4	NE	synonymous	Yes
Homo sapiens	ENSG00000148513	ANKRD30A	NE	synonymous	Yes
Homo sapiens	ENSG00000135976	ANKRD36	NE	synonymous	Yes
Homo sapiens	ENSG00000135299	ANKRD6	NE	synonymous	Yes
Homo sapiens	ENSG00000181626	ANKRD62	NE	synonymous	Yes
Homo sapiens	ENSG00000165138	ANKS6	NE	synonymous	Yes
Homo sapiens	ENSG00000177119	ANO6	NE	synonymous	Yes
Homo sapiens	ENSG00000166747	AP1G1	NE	synonymous	Yes
Homo sapiens	ENSG00000213983	AP1G2	NE	synonymous	Yes
Homo sapiens	ENSG00000185009	AP3M1	NE	synonymous	Yes
Homo sapiens	ENSG00000053770	AP5M1	NE	synonymous	Yes
Homo sapiens	ENSG00000164062	APEH	NE	synonymous	Yes
Homo sapiens	ENSG00000169621	APLF	NE	synonymous	Yes
Homo sapiens	ENSG00000047365	ARAP2	NE	synonymous	Yes
Homo sapiens	ENSG00000124198	ARFGEF2	NE	synonymous	Yes
Homo sapiens	ENSG00000137962	ARHGAP29	NE	synonymous	Yes
Homo sapiens	ENSG00000134909	ARHGAP32	NE	synonymous	Yes
Homo sapiens	ENSG00000113966	ARL6	NE	synonymous	Yes
Homo sapiens	ENSG00000165309	ARMC3	NE	synonymous	Yes
Homo sapiens	ENSG00000143437	ARNT	NE	synonymous	Yes
Homo sapiens	ENSG00000205667	ARSH	NE	synonymous	Yes
Homo sapiens	ENSG00000183876	ARSI	NE	synonymous	Yes
Homo sapiens	ENSG00000104763	ASAH1	NE	synonymous	Yes
Homo sapiens	ENSG00000188611	ASAH2	NE	synonymous	Yes
Homo sapiens	ENSG00000116539	ASH1L	NE	synonymous	Yes
Homo sapiens	ENSG00000169093	ASMTL	NE	synonymous	Yes
Homo sapiens	ENSG00000174939	ASPHD1	NE	synonymous	Yes
Homo sapiens	ENSG00000141431	ASXL3	NE	synonymous	Yes
Homo sapiens	ENSG00000154438	ASZ1	NE	synonymous	Yes
Homo sapiens	ENSG00000215915	ATAD3C	NE	synonymous	Yes
Homo sapiens	ENSG00000166669	ATF7IP2	NE	synonymous	Yes
Homo sapiens	ENSG00000066739	ATG2B	NE	synonymous	Yes
Homo sapiens	ENSG00000196296	ATP2A1	NE	synonymous	Yes
Homo sapiens	ENSG00000033627	ATP6V0A1	NE	synonymous	Yes
Homo sapiens	ENSG00000105929	ATP6V0A4	NE	synonymous	Yes
Homo sapiens	ENSG00000171130	ATP6V0E2	NE	synonymous	Yes
Homo sapiens	ENSG00000124406	ATP8A1	NE	synonymous	Yes
Homo sapiens	ENSG00000104043	ATP8B4	NE	synonymous	Yes
Homo sapiens	ENSG00000166377	ATP9B	NE	synonymous	Yes
Homo sapiens	ENSG00000204842	ATXN2	NE	synonymous	Yes
Homo sapiens	ENSG00000142920	AZIN2	NE	synonymous	Yes
Homo sapiens	ENSG00000176383	B3GNT4	NE	synonymous	Yes
Homo sapiens	ENSG00000176597	B3GNT5	NE	synonymous	Yes
Homo sapiens	ENSG00000186318	BACE1	NE	synonymous	Yes
Homo sapiens	ENSG00000156735	BAG4	NE	synonymous	Yes
Homo sapiens	ENSG00000123636	BAZ2B	NE	synonymous	Yes
Homo sapiens	ENSG00000181004	BBS12	NE	synonymous	Yes
Homo sapiens	ENSG00000114439	BBX	NE	synonymous	Yes
Homo sapiens	ENSG00000083123	BCKDHB	NE	synonymous	Yes
Homo sapiens	ENSG00000085185	BCORL1	NE	synonymous	Yes
Homo sapiens	ENSG00000176697	BDNF	NE	synonymous	Yes
Homo sapiens	ENSG00000166681	BEX3	NE	synonymous	Yes
Homo sapiens	ENSG00000112624	BICRAL	NE	synonymous	Yes
Homo sapiens	ENSG00000110934	BIN2	NE	synonymous	Yes
Homo sapiens	ENSG00000117475	BLZF1	NE	synonymous	Yes
Homo sapiens	ENSG00000164619	BMPER	NE	synonymous	Yes
Homo sapiens	ENSG00000254901	BORCS8	NE	synonymous	Yes
Homo sapiens	ENSG00000185515	BRCC3	NE	synonymous	Yes
Homo sapiens	ENSG00000078725	BRINP1	NE	synonymous	Yes
Homo sapiens	ENSG00000185658	BRWD1	NE	synonymous	Yes
Homo sapiens	ENSG00000165288	BRWD3	NE	synonymous	Yes
Homo sapiens	ENSG00000119411	BSPRY	NE	synonymous	Yes
Homo sapiens	ENSG00000148925	BTBD10	NE	synonymous	Yes
Homo sapiens	ENSG00000233436	BTBD18	NE	synonymous	Yes
Homo sapiens	ENSG00000133243	BTBD2	NE	synonymous	Yes
Homo sapiens	ENSG00000132640	BTBD3	NE	synonymous	Yes
Homo sapiens	ENSG00000165805	C12orf50	NE	synonymous	Yes
Homo sapiens	ENSG00000174206	C12orf66	NE	synonymous	Yes
Homo sapiens	ENSG00000100802	C14orf93	NE	synonymous	Yes
Homo sapiens	ENSG00000214212	C19orf38	NE	synonymous	Yes
Homo sapiens	ENSG00000131591	C1orf159	NE	synonymous	Yes
Homo sapiens	ENSG00000116667	C1orf21	NE	synonymous	Yes
Homo sapiens	ENSG00000155754	C2CD6	NE	synonymous	Yes
Homo sapiens	ENSG00000106804	C5	NE	synonymous	Yes
Homo sapiens	ENSG00000178776	C5orf46	NE	synonymous	Yes
Homo sapiens	ENSG00000112308	C6orf62	NE	synonymous	Yes
Homo sapiens	ENSG00000149679	CABLES2	NE	synonymous	Yes
Homo sapiens	ENSG00000157388	CACNA1D	NE	synonymous	Yes
Homo sapiens	ENSG00000153956	CACNA2D1	NE	synonymous	Yes
Homo sapiens	ENSG00000081803	CADPS2	NE	synonymous	Yes
Homo sapiens	ENSG00000136436	CALCOCO2	NE	synonymous	Yes
Homo sapiens	ENSG00000171735	CAMTA1	NE	synonymous	Yes
Homo sapiens	ENSG00000131375	CAPN7	NE	synonymous	Yes
Homo sapiens	ENSG00000110888	CAPRIN2	NE	synonymous	Yes
Homo sapiens	ENSG00000105483	CARD8	NE	synonymous	Yes
Homo sapiens	ENSG00000274070	CASTOR2	NE	synonymous	Yes
Homo sapiens	ENSG00000168497	CAVIN2	NE	synonymous	Yes
Homo sapiens	ENSG00000114423	CBLB	NE	synonymous	Yes
Homo sapiens	ENSG00000215126	CBWD6	NE	synonymous	Yes
Homo sapiens	ENSG00000153237	CCDC148	NE	synonymous	Yes
Homo sapiens	ENSG00000149548	CCDC15	NE	synonymous	Yes
Homo sapiens	ENSG00000122483	CCDC18	NE	synonymous	Yes
Homo sapiens	ENSG00000213213	CCDC183	NE	synonymous	Yes
Homo sapiens	ENSG00000165813	CCDC186	NE	synonymous	Yes
Homo sapiens	ENSG00000109881	CCDC34	NE	synonymous	Yes
Homo sapiens	ENSG00000182791	CCDC87	NE	synonymous	Yes
Homo sapiens	ENSG00000015133	CCDC88C	NE	synonymous	Yes
Homo sapiens	ENSG00000147082	CCNB3	NE	synonymous	Yes
Homo sapiens	ENSG00000108100	CCNY	NE	synonymous	Yes
Homo sapiens	ENSG00000132141	CCT6B	NE	synonymous	Yes
Homo sapiens	ENSG00000101017	CD40	NE	synonymous	Yes
Homo sapiens	ENSG00000196352	CD55	NE	synonymous	Yes
Homo sapiens	ENSG00000002586	CD99	NE	synonymous	Yes
Homo sapiens	ENSG00000102543	CDADC1	NE	synonymous	Yes
Homo sapiens	ENSG00000079112	CDH17	NE	synonymous	Yes
Homo sapiens	ENSG00000150394	CDH8	NE	synonymous	Yes
Homo sapiens	ENSG00000117266	CDK18	NE	synonymous	Yes
Homo sapiens	ENSG00000108465	CDK5RAP3	NE	synonymous	Yes
Homo sapiens	ENSG00000099954	CECR2	NE	synonymous	Yes
Homo sapiens	ENSG00000142615	CELA2A	NE	synonymous	Yes
Homo sapiens	ENSG00000177946	CENPBD1	NE	synonymous	Yes
Homo sapiens	ENSG00000135315	CEP162	NE	synonymous	Yes
Homo sapiens	ENSG00000110274	CEP164	NE	synonymous	Yes
Homo sapiens	ENSG00000198707	CEP290	NE	synonymous	Yes
Homo sapiens	ENSG00000114107	CEP70	NE	synonymous	Yes
Homo sapiens	ENSG00000139624	CERS5	NE	synonymous	Yes
Homo sapiens	ENSG00000163001	CFAP36	NE	synonymous	Yes
Homo sapiens	ENSG00000197748	CFAP43	NE	synonymous	Yes
Homo sapiens	ENSG00000172361	CFAP53	NE	synonymous	Yes
Homo sapiens	ENSG00000243710	CFAP57	NE	synonymous	Yes
Homo sapiens	ENSG00000128849	CGNL1	NE	synonymous	Yes
Homo sapiens	ENSG00000177200	CHD9	NE	synonymous	Yes
Homo sapiens	ENSG00000131873	CHSY1	NE	synonymous	Yes
Homo sapiens	ENSG00000217555	CKLF	NE	synonymous	Yes
Homo sapiens	ENSG00000038532	CLEC16A	NE	synonymous	Yes
Homo sapiens	ENSG00000153132	CLGN	NE	synonymous	Yes
Homo sapiens	ENSG00000106665	CLIP2	NE	synonymous	Yes
Homo sapiens	ENSG00000115295	CLIP4	NE	synonymous	Yes
Homo sapiens	ENSG00000134852	CLOCK	NE	synonymous	Yes
Homo sapiens	ENSG00000158258	CLSTN2	NE	synonymous	Yes
Homo sapiens	ENSG00000162852	CNST	NE	synonymous	Yes
Homo sapiens	ENSG00000134115	CNTN6	NE	synonymous	Yes
Homo sapiens	ENSG00000119397	CNTRL	NE	synonymous	Yes
Homo sapiens	ENSG00000206384	COL6A6	NE	synonymous	Yes
Homo sapiens	ENSG00000021826	CPS1	NE	synonymous	Yes
Homo sapiens	ENSG00000157184	CPT2	NE	synonymous	Yes
Homo sapiens	ENSG00000106066	CPVL	NE	synonymous	Yes
Homo sapiens	ENSG00000176390	CRLF3	NE	synonymous	Yes
Homo sapiens	ENSG00000112297	CRYBG1	NE	synonymous	Yes
Homo sapiens	ENSG00000080200	CRYBG3	NE	synonymous	Yes
Homo sapiens	ENSG00000198223	CSF2RA	NE	synonymous	Yes
Homo sapiens	ENSG00000180138	CSNK1A1L	NE	synonymous	Yes
Homo sapiens	ENSG00000101439	CST3	NE	synonymous	Yes
Homo sapiens	ENSG00000177613	CSTF2T	NE	synonymous	Yes
Homo sapiens	ENSG00000268940	CT45A1	NE	synonymous	Yes
Homo sapiens	ENSG00000271321	CTAGE6	E	synonymous	Yes
Homo sapiens	ENSG00000169862	CTNND2	NE	synonymous	Yes
Homo sapiens	ENSG00000130649	CYP2E1	NE	synonymous	Yes
Homo sapiens	ENSG00000142973	CYP4B1	NE	synonymous	Yes
Homo sapiens	ENSG00000070190	DAPP1	NE	synonymous	Yes
Homo sapiens	ENSG00000123454	DBH	NE	synonymous	Yes
Homo sapiens	ENSG00000136279	DBNL	NE	synonymous	Yes
Homo sapiens	ENSG00000115827	DCAF17	NE	synonymous	Yes
Homo sapiens	ENSG00000172992	DCAKD	NE	synonymous	Yes
Homo sapiens	ENSG00000151065	DCP1B	NE	synonymous	Yes
Homo sapiens	ENSG00000177030	DEAF1	NE	synonymous	Yes
Homo sapiens	ENSG00000213047	DENND1B	NE	synonymous	Yes
Homo sapiens	ENSG00000137145	DENND4C	NE	synonymous	Yes
Homo sapiens	ENSG00000155792	DEPTOR	NE	synonymous	Yes
Homo sapiens	ENSG00000144535	DIS3L2	NE	synonymous	Yes
Homo sapiens	ENSG00000080845	DLGAP4	NE	synonymous	Yes
Homo sapiens	ENSG00000198947	DMD	NE	synonymous	Yes
Homo sapiens	ENSG00000132837	DMGDH	NE	synonymous	Yes
Homo sapiens	ENSG00000104093	DMXL2	NE	synonymous	Yes
Homo sapiens	ENSG00000164818	DNAAF5	NE	synonymous	Yes
Homo sapiens	ENSG00000105877	DNAH11	NE	synonymous	Yes
Homo sapiens	ENSG00000174844	DNAH12	NE	synonymous	Yes
Homo sapiens	ENSG00000158486	DNAH3	NE	synonymous	Yes
Homo sapiens	ENSG00000115423	DNAH6	NE	synonymous	Yes
Homo sapiens	ENSG00000122735	DNAI1	NE	synonymous	Yes
Homo sapiens	ENSG00000148719	DNAJB12	NE	synonymous	Yes
Homo sapiens	ENSG00000107554	DNMBP	NE	synonymous	Yes
Homo sapiens	ENSG00000088387	DOCK9	NE	synonymous	Yes
Homo sapiens	ENSG00000205683	DPF3	NE	synonymous	Yes
Homo sapiens	ENSG00000142002	DPP9	NE	synonymous	Yes
Homo sapiens	ENSG00000173852	DPY19L1	NE	synonymous	Yes
Homo sapiens	ENSG00000151914	DST	NE	synonymous	Yes
Homo sapiens	ENSG00000004975	DVL2	NE	synonymous	Yes
Homo sapiens	ENSG00000089091	DZANK1	NE	synonymous	Yes
Homo sapiens	ENSG00000088298	EDEM2	NE	synonymous	Yes
Homo sapiens	ENSG00000107938	EDRF1	NE	synonymous	Yes
Homo sapiens	ENSG00000176927	EFCAB5	NE	synonymous	Yes
Homo sapiens	ENSG00000115504	EHBP1	NE	synonymous	Yes
Homo sapiens	ENSG00000013016	EHD3	NE	synonymous	Yes
Homo sapiens	ENSG00000118985	ELL2	NE	synonymous	Yes
Homo sapiens	ENSG00000143924	EML4	NE	synonymous	Yes
Homo sapiens	ENSG00000138185	ENTPD1	NE	synonymous	Yes
Homo sapiens	ENSG00000197217	ENTPD4	NE	synonymous	Yes
Homo sapiens	ENSG00000197586	ENTPD6	NE	synonymous	Yes
Homo sapiens	ENSG00000159023	EPB41	NE	synonymous	Yes
Homo sapiens	ENSG00000088367	EPB41L1	NE	synonymous	Yes
Homo sapiens	ENSG00000082397	EPB41L3	NE	synonymous	Yes
Homo sapiens	ENSG00000070886	EPHA8	NE	synonymous	Yes
Homo sapiens	ENSG00000082805	ERC1	NE	synonymous	Yes
Homo sapiens	ENSG00000196678	ERI2	NE	synonymous	Yes
Homo sapiens	ENSG00000141446	ESCO1	NE	synonymous	Yes
Homo sapiens	ENSG00000139684	ESD	NE	synonymous	Yes
Homo sapiens	ENSG00000117868	ESYT2	NE	synonymous	Yes
Homo sapiens	ENSG00000105379	ETFB	NE	synonymous	Yes
Homo sapiens	ENSG00000006468	ETV1	NE	synonymous	Yes
Homo sapiens	ENSG00000182518	FAM104B	NE	synonymous	Yes
Homo sapiens	ENSG00000156504	FAM122B	NE	synonymous	Yes
Homo sapiens	ENSG00000175182	FAM131A	NE	synonymous	Yes
Homo sapiens	ENSG00000164142	FAM160A1	NE	synonymous	Yes
Homo sapiens	ENSG00000144369	FAM171B	NE	synonymous	Yes
Homo sapiens	ENSG00000111879	FAM184A	NE	synonymous	Yes
Homo sapiens	ENSG00000221909	FAM200A	NE	synonymous	Yes
Homo sapiens	ENSG00000237765	FAM200B	NE	synonymous	Yes
Homo sapiens	ENSG00000047346	FAM214A	NE	synonymous	Yes
Homo sapiens	ENSG00000219626	FAM228B	NE	synonymous	Yes
Homo sapiens	ENSG00000167930	FAM234A	NE	synonymous	Yes
Homo sapiens	ENSG00000168143	FAM83B	NE	synonymous	Yes
Homo sapiens	ENSG00000119812	FAM98A	NE	synonymous	Yes
Homo sapiens	ENSG00000083857	FAT1	NE	synonymous	Yes
Homo sapiens	ENSG00000146267	FAXC	NE	synonymous	Yes
Homo sapiens	ENSG00000127452	FBXL12	NE	synonymous	Yes
Homo sapiens	ENSG00000155034	FBXL18	NE	synonymous	Yes
Homo sapiens	ENSG00000103264	FBXO31	NE	synonymous	Yes
Homo sapiens	ENSG00000037637	FBXO42	NE	synonymous	Yes
Homo sapiens	ENSG00000169018	FEM1B	NE	synonymous	Yes
Homo sapiens	ENSG00000214814	FER1L6	NE	synonymous	Yes
Homo sapiens	ENSG00000127084	FGD3	NE	synonymous	Yes
Homo sapiens	ENSG00000139132	FGD4	NE	synonymous	Yes
Homo sapiens	ENSG00000142621	FHAD1	NE	synonymous	Yes
Homo sapiens	ENSG00000112367	FIG4	NE	synonymous	Yes
Homo sapiens	ENSG00000196924	FLNA	NE	synonymous	Yes
Homo sapiens	ENSG00000155816	FMN2	NE	synonymous	Yes
Homo sapiens	ENSG00000184922	FMNL1	NE	synonymous	Yes
Homo sapiens	ENSG00000157827	FMNL2	NE	synonymous	Yes
Homo sapiens	ENSG00000052795	FNIP2	NE	synonymous	Yes
Homo sapiens	ENSG00000188352	FOCAD	NE	synonymous	Yes
Homo sapiens	ENSG00000225899	FRG2B	NE	synonymous	Yes
Homo sapiens	ENSG00000001036	FUCA2	NE	synonymous	Yes
Homo sapiens	ENSG00000106648	GALNTL5	NE	synonymous	Yes
Homo sapiens	ENSG00000165219	GAPVD1	NE	synonymous	Yes
Homo sapiens	ENSG00000139354	GAS2L3	NE	synonymous	Yes
Homo sapiens	ENSG00000117228	GBP1	NE	synonymous	Yes
Homo sapiens	ENSG00000137878	GCOM1	NE	synonymous	Yes
Homo sapiens	ENSG00000183208	GDPGP1	NE	synonymous	Yes
Homo sapiens	ENSG00000149328	GLB1L2	NE	synonymous	Yes
Homo sapiens	ENSG00000139278	GLIPR1	NE	synonymous	Yes
Homo sapiens	ENSG00000016864	GLT8D1	NE	synonymous	Yes
Homo sapiens	ENSG00000087258	GNAO1	NE	synonymous	Yes
Homo sapiens	ENSG00000090615	GOLGA3	NE	synonymous	Yes
Homo sapiens	ENSG00000167195	GOLGA6C	NE	synonymous	Yes
Homo sapiens	ENSG00000140478	GOLGA6D	NE	synonymous	Yes
Homo sapiens	ENSG00000133114	GPALPP1	NE	synonymous	Yes
Homo sapiens	ENSG00000119927	GPAM	NE	synonymous	Yes
Homo sapiens	ENSG00000076716	GPC4	NE	synonymous	Yes
Homo sapiens	ENSG00000149735	GPHA2	NE	synonymous	Yes
Homo sapiens	ENSG00000125734	GPR108	NE	synonymous	Yes
Homo sapiens	ENSG00000143147	GPR161	NE	synonymous	Yes
Homo sapiens	ENSG00000183150	GPR19	NE	synonymous	Yes
Homo sapiens	ENSG00000166123	GPT2	NE	synonymous	Yes
Homo sapiens	ENSG00000141449	GREB1L	NE	synonymous	Yes
Homo sapiens	ENSG00000068400	GRIPAP1	NE	synonymous	Yes
Homo sapiens	ENSG00000124493	GRM4	NE	synonymous	Yes
Homo sapiens	ENSG00000189369	GSPT2	NE	synonymous	Yes
Homo sapiens	ENSG00000100226	GTPBP1	NE	synonymous	Yes
Homo sapiens	ENSG00000178605	GTPBP6	NE	synonymous	Yes
Homo sapiens	ENSG00000144366	GULP1	NE	synonymous	Yes
Homo sapiens	ENSG00000074696	HACD3	NE	synonymous	Yes
Homo sapiens	ENSG00000103044	HAS3	NE	synonymous	Yes
Homo sapiens	ENSG00000129493	HEATR5A	NE	synonymous	Yes
Homo sapiens	ENSG00000008869	HEATR5B	NE	synonymous	Yes
Homo sapiens	ENSG00000112406	HECA	NE	synonymous	Yes
Homo sapiens	ENSG00000165338	HECTD2	NE	synonymous	Yes
Homo sapiens	ENSG00000173064	HECTD4	NE	synonymous	Yes
Homo sapiens	ENSG00000198265	HELZ	NE	synonymous	Yes
Homo sapiens	ENSG00000103657	HERC1	NE	synonymous	Yes
Homo sapiens	ENSG00000138641	HERC3	NE	synonymous	Yes
Homo sapiens	ENSG00000148634	HERC4	NE	synonymous	Yes
Homo sapiens	ENSG00000122557	HERPUD2	NE	synonymous	Yes
Homo sapiens	ENSG00000135547	HEY2	NE	synonymous	Yes
Homo sapiens	ENSG00000127946	HIP1	NE	synonymous	Yes
Homo sapiens	ENSG00000277075	HIST1H2AE	NE	synonymous	Yes
Homo sapiens	ENSG00000095951	HIVEP1	NE	synonymous	Yes
Homo sapiens	ENSG00000010818	HIVEP2	NE	synonymous	Yes
Homo sapiens	ENSG00000108924	HLF	NE	synonymous	Yes
Homo sapiens	ENSG00000143341	HMCN1	NE	synonymous	Yes
Homo sapiens	ENSG00000150540	HNMT	NE	synonymous	Yes
Homo sapiens	ENSG00000139675	HNRNPA1L2	NE	synonymous	Yes
Homo sapiens	ENSG00000105323	HNRNPUL1	NE	synonymous	Yes
Homo sapiens	ENSG00000163755	HPS3	NE	synonymous	Yes
Homo sapiens	ENSG00000132196	HSD17B7	NE	synonymous	Yes
Homo sapiens	ENSG00000025156	HSF2	NE	synonymous	Yes
Homo sapiens	ENSG00000231555	HSPA1B	NE	synonymous	Yes
Homo sapiens	ENSG00000163596	ICA1L	NE	synonymous	Yes
Homo sapiens	ENSG00000160223	ICOSLG	NE	synonymous	Yes
Homo sapiens	ENSG00000163565	IFI16	NE	synonymous	Yes
Homo sapiens	ENSG00000163913	IFT122	NE	synonymous	Yes
Homo sapiens	ENSG00000032742	IFT88	NE	synonymous	Yes
Homo sapiens	ENSG00000183067	IGSF5	NE	synonymous	Yes
Homo sapiens	ENSG00000166130	IKBIP	NE	synonymous	Yes
Homo sapiens	ENSG00000095574	IKZF5	NE	synonymous	Yes
Homo sapiens	ENSG00000131724	IL13RA1	NE	synonymous	Yes
Homo sapiens	ENSG00000123496	IL13RA2	NE	synonymous	Yes
Homo sapiens	ENSG00000016402	IL20RA	NE	synonymous	Yes
Homo sapiens	ENSG00000134352	IL6ST	NE	synonymous	Yes
Homo sapiens	ENSG00000133731	IMPA1	NE	synonymous	Yes
Homo sapiens	ENSG00000168918	INPP5D	E	synonymous	Yes
Homo sapiens	ENSG00000171105	INSR	NE	synonymous	Yes
Homo sapiens	ENSG00000132321	IQCA1	NE	synonymous	Yes
Homo sapiens	ENSG00000164675	IQUB	NE	synonymous	Yes
Homo sapiens	ENSG00000137809	ITGA11	NE	synonymous	Yes
Homo sapiens	ENSG00000123104	ITPR2	NE	synonymous	Yes
Homo sapiens	ENSG00000198399	ITSN2	NE	synonymous	Yes
Homo sapiens	ENSG00000184916	JAG2	NE	synonymous	Yes
Homo sapiens	ENSG00000166086	JAM3	NE	synonymous	Yes
Homo sapiens	ENSG00000153814	JAZF1	NE	synonymous	Yes
Homo sapiens	ENSG00000132465	JCHAIN	NE	synonymous	Yes
Homo sapiens	ENSG00000050130	JKAMP	NE	synonymous	Yes
Homo sapiens	ENSG00000171988	JMJD1C	NE	synonymous	Yes
Homo sapiens	ENSG00000183340	JRKL	NE	synonymous	Yes
Homo sapiens	ENSG00000121361	KCNJ8	NE	synonymous	Yes
Homo sapiens	ENSG00000132510	KDM6B	NE	synonymous	Yes
Homo sapiens	ENSG00000170871	KIAA0232	NE	synonymous	Yes
Homo sapiens	ENSG00000138688	KIAA1109	NE	synonymous	Yes
Homo sapiens	ENSG00000197077	KIAA1671	NE	synonymous	Yes
Homo sapiens	ENSG00000183354	KIAA2026	NE	synonymous	Yes
Homo sapiens	ENSG00000134313	KIDINS220	NE	synonymous	Yes
Homo sapiens	ENSG00000197892	KIF13B	NE	synonymous	Yes
Homo sapiens	ENSG00000054523	KIF1B	NE	synonymous	Yes
Homo sapiens	ENSG00000139116	KIF21A	NE	synonymous	Yes
Homo sapiens	ENSG00000165115	KIF27	NE	synonymous	Yes
Homo sapiens	ENSG00000101350	KIF3B	NE	synonymous	Yes
Homo sapiens	ENSG00000226650	KIF4B	NE	synonymous	Yes
Homo sapiens	ENSG00000117153	KLHL12	NE	synonymous	Yes
Homo sapiens	ENSG00000170423	KRT78	NE	synonymous	Yes
Homo sapiens	ENSG00000171435	KSR2	NE	synonymous	Yes
Homo sapiens	ENSG00000240563	L1TD1	NE	synonymous	Yes
Homo sapiens	ENSG00000196569	LAMA2	NE	synonymous	Yes
Homo sapiens	ENSG00000053747	LAMA3	NE	synonymous	Yes
Homo sapiens	ENSG00000135862	LAMC1	NE	synonymous	Yes
Homo sapiens	ENSG00000133424	LARGE1	NE	synonymous	Yes
Homo sapiens	ENSG00000043462	LCP2	NE	synonymous	Yes
Homo sapiens	ENSG00000118961	LDAH	NE	synonymous	Yes
Homo sapiens	ENSG00000166800	LDHAL6A	NE	synonymous	Yes
Homo sapiens	ENSG00000213625	LEPROT	NE	synonymous	Yes
Homo sapiens	ENSG00000113594	LIFR	NE	synonymous	Yes
Homo sapiens	ENSG00000140471	LINS1	NE	synonymous	Yes
Homo sapiens	ENSG00000189067	LITAF	NE	synonymous	Yes
Homo sapiens	ENSG00000105983	LMBR1	NE	synonymous	Yes
Homo sapiens	ENSG00000164187	LMBRD2	NE	synonymous	Yes
Homo sapiens	ENSG00000185621	LMLN	NE	synonymous	Yes
Homo sapiens	ENSG00000166407	LMO1	NE	synonymous	Yes
Homo sapiens	ENSG00000163431	LMOD1	NE	synonymous	Yes
Homo sapiens	ENSG00000139517	LNX2	NE	synonymous	Yes
Homo sapiens	ENSG00000145012	LPP	NE	synonymous	Yes
Homo sapiens	ENSG00000126243	LRFN3	NE	synonymous	Yes
Homo sapiens	ENSG00000109771	LRP2BP	NE	synonymous	Yes
Homo sapiens	ENSG00000134569	LRP4	NE	synonymous	Yes
Homo sapiens	ENSG00000157193	LRP8	NE	synonymous	Yes
Homo sapiens	ENSG00000137269	LRRC1	NE	synonymous	Yes
Homo sapiens	ENSG00000160959	LRRC14	NE	synonymous	Yes
Homo sapiens	ENSG00000171757	LRRC34	NE	synonymous	Yes
Homo sapiens	ENSG00000185158	LRRC37B	NE	synonymous	Yes
Homo sapiens	ENSG00000066557	LRRC40	NE	synonymous	Yes
Homo sapiens	ENSG00000180979	LRRC57	NE	synonymous	Yes
Homo sapiens	ENSG00000214954	LRRC69	NE	synonymous	Yes
Homo sapiens	ENSG00000033122	LRRC7	NE	synonymous	Yes
Homo sapiens	ENSG00000197147	LRRC8B	NE	synonymous	Yes
Homo sapiens	ENSG00000171488	LRRC8C	NE	synonymous	Yes
Homo sapiens	ENSG00000171017	LRRC8E	NE	synonymous	Yes
Homo sapiens	ENSG00000149657	LSM14B	NE	synonymous	Yes
Homo sapiens	ENSG00000049323	LTBP1	NE	synonymous	Yes
Homo sapiens	ENSG00000169641	LUZP1	NE	synonymous	Yes
Homo sapiens	ENSG00000124466	LYPD3	NE	synonymous	Yes
Homo sapiens	ENSG00000127603	MACF1	NE	synonymous	Yes
Homo sapiens	ENSG00000214107	MAGEB1	NE	synonymous	Yes
Homo sapiens	ENSG00000081026	MAGI3	NE	synonymous	Yes
Homo sapiens	ENSG00000111885	MAN1A1	NE	synonymous	Yes
Homo sapiens	ENSG00000104774	MAN2B1	NE	synonymous	Yes
Homo sapiens	ENSG00000205693	MANSC4	NE	synonymous	Yes
Homo sapiens	ENSG00000130479	MAP1S	NE	synonymous	Yes
Homo sapiens	ENSG00000078018	MAP2	NE	synonymous	Yes
Homo sapiens	ENSG00000135525	MAP7	NE	synonymous	Yes
Homo sapiens	ENSG00000184368	MAP7D2	NE	synonymous	Yes
Homo sapiens	ENSG00000007264	MATK	NE	synonymous	Yes
Homo sapiens	ENSG00000166987	MBD6	NE	synonymous	Yes
Homo sapiens	ENSG00000090674	MCOLN1	NE	synonymous	Yes
Homo sapiens	ENSG00000138400	MDH1B	NE	synonymous	Yes
Homo sapiens	ENSG00000144893	MED12L	NE	synonymous	Yes
Homo sapiens	ENSG00000167077	MEI1	NE	synonymous	Yes
Homo sapiens	ENSG00000143995	MEIS1	NE	synonymous	Yes
Homo sapiens	ENSG00000197006	METTL9	NE	synonymous	Yes
Homo sapiens	ENSG00000174514	MFSD4A	NE	synonymous	Yes
Homo sapiens	ENSG00000174197	MGA	NE	synonymous	Yes
Homo sapiens	ENSG00000170430	MGMT	NE	synonymous	Yes
Homo sapiens	ENSG00000102858	MGRN1	NE	synonymous	Yes
Homo sapiens	ENSG00000165487	MICU2	NE	synonymous	Yes
Homo sapiens	ENSG00000106125	MINDY4	NE	synonymous	Yes
Homo sapiens	ENSG00000075643	MOCOS	NE	synonymous	Yes
Homo sapiens	ENSG00000103111	MON1B	NE	synonymous	Yes
Homo sapiens	ENSG00000159256	MORC3	NE	synonymous	Yes
Homo sapiens	ENSG00000133131	MORC4	NE	synonymous	Yes
Homo sapiens	ENSG00000073146	MOV10L1	NE	synonymous	Yes
Homo sapiens	ENSG00000051825	MPHOSPH9	NE	synonymous	Yes
Homo sapiens	ENSG00000008382	MPND	NE	synonymous	Yes
Homo sapiens	ENSG00000260314	MRC1	NE	synonymous	Yes
Homo sapiens	ENSG00000071203	MS4A12	NE	synonymous	Yes
Homo sapiens	ENSG00000120458	MSANTD2	NE	synonymous	Yes
Homo sapiens	ENSG00000113318	MSH3	NE	synonymous	Yes
Homo sapiens	ENSG00000120832	MTERF2	NE	synonymous	Yes
Homo sapiens	ENSG00000171100	MTM1	NE	synonymous	Yes
Homo sapiens	ENSG00000063601	MTMR1	NE	synonymous	Yes
Homo sapiens	ENSG00000139505	MTMR6	NE	synonymous	Yes
Homo sapiens	ENSG00000120662	MTRF1	NE	synonymous	Yes
Homo sapiens	ENSG00000005810	MYCBP2	NE	synonymous	Yes
Homo sapiens	ENSG00000133026	MYH10	NE	synonymous	Yes
Homo sapiens	ENSG00000091536	MYO15A	NE	synonymous	Yes
Homo sapiens	ENSG00000041515	MYO16	NE	synonymous	Yes
Homo sapiens	ENSG00000197879	MYO1C	NE	synonymous	Yes
Homo sapiens	ENSG00000136286	MYO1G	NE	synonymous	Yes
Homo sapiens	ENSG00000167306	MYO5B	NE	synonymous	Yes
Homo sapiens	ENSG00000066933	MYO9A	NE	synonymous	Yes
Homo sapiens	ENSG00000099331	MYO9B	NE	synonymous	Yes
Homo sapiens	ENSG00000141052	MYOCD	NE	synonymous	Yes
Homo sapiens	ENSG00000139579	NABP2	NE	synonymous	Yes
Homo sapiens	ENSG00000172890	NADSYN1	NE	synonymous	Yes
Homo sapiens	ENSG00000172915	NBEA	NE	synonymous	Yes
Homo sapiens	ENSG00000144426	NBEAL1	NE	synonymous	Yes
Homo sapiens	ENSG00000266338	NBPF15	NE	synonymous	Yes
Homo sapiens	ENSG00000124160	NCOA5	NE	synonymous	Yes
Homo sapiens	ENSG00000111912	NCOA7	NE	synonymous	Yes
Homo sapiens	ENSG00000166579	NDEL1	NE	synonymous	Yes
Homo sapiens	ENSG00000166507	NDST2	NE	synonymous	Yes
Homo sapiens	ENSG00000277586	NEFL	E	synonymous	Yes
Homo sapiens	ENSG00000140398	NEIL1	NE	synonymous	Yes
Homo sapiens	ENSG00000165973	NELL1	NE	synonymous	Yes
Homo sapiens	ENSG00000131196	NFATC1	NE	synonymous	Yes
Homo sapiens	ENSG00000147862	NFIB	NE	synonymous	Yes
Homo sapiens	ENSG00000141905	NFIC	NE	synonymous	Yes
Homo sapiens	ENSG00000066248	NGEF	NE	synonymous	Yes
Homo sapiens	ENSG00000116962	NID1	NE	synonymous	Yes
Homo sapiens	ENSG00000177453	NIM1K	NE	synonymous	Yes
Homo sapiens	ENSG00000100503	NIN	NE	synonymous	Yes
Homo sapiens	ENSG00000010322	NISCH	NE	synonymous	Yes
Homo sapiens	ENSG00000167034	NKX3-1	NE	synonymous	Yes
Homo sapiens	ENSG00000169760	NLGN1	NE	synonymous	Yes
Homo sapiens	ENSG00000196338	NLGN3	NE	synonymous	Yes
Homo sapiens	ENSG00000091592	NLRP1	NE	synonymous	Yes
Homo sapiens	ENSG00000142405	NLRP12	NE	synonymous	Yes
Homo sapiens	ENSG00000160505	NLRP4	NE	synonymous	Yes
Homo sapiens	ENSG00000185792	NLRP9	NE	synonymous	Yes
Homo sapiens	ENSG00000106100	NOD1	NE	synonymous	Yes
Homo sapiens	ENSG00000103512	NOMO1	NE	synonymous	Yes
Homo sapiens	ENSG00000134250	NOTCH2	NE	synonymous	Yes
Homo sapiens	ENSG00000151322	NPAS3	NE	synonymous	Yes
Homo sapiens	ENSG00000214967	NPIPA7	NE	synonymous	Yes
Homo sapiens	ENSG00000198064	NPIPB13	NE	synonymous	Yes
Homo sapiens	ENSG00000255524	NPIPB8	NE	synonymous	Yes
Homo sapiens	ENSG00000196993	NPIPB9	NE	synonymous	Yes
Homo sapiens	ENSG00000103148	NPRL3	NE	synonymous	Yes
Homo sapiens	ENSG00000110076	NRXN2	NE	synonymous	Yes
Homo sapiens	ENSG00000122417	ODF2L	NE	synonymous	Yes
Homo sapiens	ENSG00000130558	OLFM1	NE	synonymous	Yes
Homo sapiens	ENSG00000112038	OPRM1	NE	synonymous	Yes
Homo sapiens	ENSG00000168131	OR2B2	NE	synonymous	Yes
Homo sapiens	ENSG00000184792	OSBP2	NE	synonymous	Yes
Homo sapiens	ENSG00000141447	OSBPL1A	NE	synonymous	Yes
Homo sapiens	ENSG00000145623	OSMR	NE	synonymous	Yes
Homo sapiens	ENSG00000165899	OTOGL	NE	synonymous	Yes
Homo sapiens	ENSG00000264522	OTUD7B	NE	synonymous	Yes
Homo sapiens	ENSG00000187950	OVCH1	NE	synonymous	Yes
Homo sapiens	ENSG00000122884	P4HA1	NE	synonymous	Yes
Homo sapiens	ENSG00000151846	PABPC3	NE	synonymous	Yes
Homo sapiens	ENSG00000163138	PACRGL	NE	synonymous	Yes
Homo sapiens	ENSG00000158006	PAFAH2	NE	synonymous	Yes
Homo sapiens	ENSG00000101349	PAK5	NE	synonymous	Yes
Homo sapiens	ENSG00000129116	PALLD	NE	synonymous	Yes
Homo sapiens	ENSG00000152782	PANK1	NE	synonymous	Yes
Homo sapiens	ENSG00000227345	PARG	NE	synonymous	Yes
Homo sapiens	ENSG00000132849	PATJ	NE	synonymous	Yes
Homo sapiens	ENSG00000099715	PCDH11Y	NE	synonymous	Yes
Homo sapiens	ENSG00000118946	PCDH17	NE	synonymous	Yes
Homo sapiens	ENSG00000113205	PCDHB3	NE	synonymous	Yes
Homo sapiens	ENSG00000253159	PCDHGA12	NE	synonymous	Yes
Homo sapiens	ENSG00000186472	PCLO	NE	synonymous	Yes
Homo sapiens	ENSG00000197136	PCNX3	NE	synonymous	Yes
Homo sapiens	ENSG00000126773	PCNX4	NE	synonymous	Yes
Homo sapiens	ENSG00000065485	PDIA5	NE	synonymous	Yes
Homo sapiens	ENSG00000120913	PDLIM2	NE	synonymous	Yes
Homo sapiens	ENSG00000172840	PDP2	NE	synonymous	Yes
Homo sapiens	ENSG00000133401	PDZD2	NE	synonymous	Yes
Homo sapiens	ENSG00000121440	PDZRN3	NE	synonymous	Yes
Homo sapiens	ENSG00000089220	PEBP1	NE	synonymous	Yes
Homo sapiens	ENSG00000124299	PEPD	NE	synonymous	Yes
Homo sapiens	ENSG00000179094	PER1	NE	synonymous	Yes
Homo sapiens	ENSG00000229183	PGA4	NE	synonymous	Yes
Homo sapiens	ENSG00000247077	PGAM5	NE	synonymous	Yes
Homo sapiens	ENSG00000182405	PGBD4	NE	synonymous	Yes
Homo sapiens	ENSG00000129292	PHF20L1	NE	synonymous	Yes
Homo sapiens	ENSG00000054148	PHPT1	NE	synonymous	Yes
Homo sapiens	ENSG00000070047	PHRF1	NE	synonymous	Yes
Homo sapiens	ENSG00000083535	PIBF1	NE	synonymous	Yes
Homo sapiens	ENSG00000177595	PIDD1	NE	synonymous	Yes
Homo sapiens	ENSG00000155629	PIK3AP1	NE	synonymous	Yes
Homo sapiens	ENSG00000180957	PITPNB	NE	synonymous	Yes
Homo sapiens	ENSG00000091622	PITPNM3	NE	synonymous	Yes
Homo sapiens	ENSG00000181191	PJA1	NE	synonymous	Yes
Homo sapiens	ENSG00000198961	PJA2	NE	synonymous	Yes
Homo sapiens	ENSG00000277481	PKD1L3	E	synonymous	Yes
Homo sapiens	ENSG00000181690	PLAG1	NE	synonymous	Yes
Homo sapiens	ENSG00000182378	PLCXD1	NE	synonymous	Yes
Homo sapiens	ENSG00000180287	PLD5	NE	synonymous	Yes
Homo sapiens	ENSG00000105559	PLEKHA4	NE	synonymous	Yes
Homo sapiens	ENSG00000166689	PLEKHA7	NE	synonymous	Yes
Homo sapiens	ENSG00000008323	PLEKHG6	NE	synonymous	Yes
Homo sapiens	ENSG00000214456	PLIN5	NE	synonymous	Yes
Homo sapiens	ENSG00000120756	PLS1	NE	synonymous	Yes
Homo sapiens	ENSG00000114554	PLXNA1	NE	synonymous	Yes
Homo sapiens	ENSG00000198883	PNMA5	NE	synonymous	Yes
Homo sapiens	ENSG00000125630	POLR1B	E	synonymous	Yes
Homo sapiens	ENSG00000196313	POM121	NE	synonymous	Yes
Homo sapiens	ENSG00000009830	POMT2	NE	synonymous	Yes
Homo sapiens	ENSG00000132429	POPDC3	NE	synonymous	Yes
Homo sapiens	ENSG00000166351	POTED	NE	synonymous	Yes
Homo sapiens	ENSG00000188219	POTEE	NE	synonymous	Yes
Homo sapiens	ENSG00000196834	POTEI	NE	synonymous	Yes
Homo sapiens	ENSG00000222038	POTEJ	NE	synonymous	Yes
Homo sapiens	ENSG00000212993	POU5F1B	NE	synonymous	Yes
Homo sapiens	ENSG00000109819	PPARGC1A	NE	synonymous	Yes
Homo sapiens	ENSG00000139220	PPFIA2	NE	synonymous	Yes
Homo sapiens	ENSG00000166387	PPFIBP2	NE	synonymous	Yes
Homo sapiens	ENSG00000168938	PPIC	NE	synonymous	Yes
Homo sapiens	ENSG00000168781	PPIP5K1	NE	synonymous	Yes
Homo sapiens	ENSG00000125503	PPP1R12C	NE	synonymous	Yes
Homo sapiens	ENSG00000158528	PPP1R9A	NE	synonymous	Yes
Homo sapiens	ENSG00000105063	PPP6R1	NE	synonymous	Yes
Homo sapiens	ENSG00000100239	PPP6R2	NE	synonymous	Yes
Homo sapiens	ENSG00000116721	PRAMEF1	NE	synonymous	Yes
Homo sapiens	ENSG00000187545	PRAMEF10	NE	synonymous	Yes
Homo sapiens	ENSG00000204481	PRAMEF14	NE	synonymous	Yes
Homo sapiens	ENSG00000204501	PRAMEF15	NE	synonymous	Yes
Homo sapiens	ENSG00000204478	PRAMEF20	NE	synonymous	Yes
Homo sapiens	ENSG00000229571	PRAMEF25	NE	synonymous	Yes
Homo sapiens	ENSG00000182330	PRAMEF8	NE	synonymous	Yes
Homo sapiens	ENSG00000147596	PRDM14	NE	synonymous	Yes
Homo sapiens	ENSG00000116731	PRDM2	NE	synonymous	Yes
Homo sapiens	ENSG00000146143	PRIM2	NE	synonymous	Yes
Homo sapiens	ENSG00000164306	PRIMPOL	NE	synonymous	Yes
Homo sapiens	ENSG00000253729	PRKDC	E	synonymous	Yes
Homo sapiens	ENSG00000163421	PROK2	NE	synonymous	Yes
Homo sapiens	ENSG00000110844	PRPF40B	NE	synonymous	Yes
Homo sapiens	ENSG00000255251	PRR23D1	NE	synonymous	Yes
Homo sapiens	ENSG00000186654	PRR5	NE	synonymous	Yes
Homo sapiens	ENSG00000156011	PSD3	NE	synonymous	Yes
Homo sapiens	ENSG00000049883	PTCD2	NE	synonymous	Yes
Homo sapiens	ENSG00000250254	PTTG2	NE	synonymous	Yes
Homo sapiens	ENSG00000172733	PURG	NE	synonymous	Yes
Homo sapiens	ENSG00000129317	PUS7L	NE	synonymous	Yes
Homo sapiens	ENSG00000171813	PWWP2B	NE	synonymous	Yes
Homo sapiens	ENSG00000060749	QSER1	NE	synonymous	Yes
Homo sapiens	ENSG00000132698	RAB25	NE	synonymous	Yes
Homo sapiens	ENSG00000069974	RAB27A	NE	synonymous	Yes
Homo sapiens	ENSG00000134594	RAB33A	NE	synonymous	Yes
Homo sapiens	ENSG00000152061	RABGAP1L	NE	synonymous	Yes
Homo sapiens	ENSG00000039560	RAI14	NE	synonymous	Yes
Homo sapiens	ENSG00000137040	RANBP6	NE	synonymous	Yes
Homo sapiens	ENSG00000105808	RASA4	NE	synonymous	Yes
Homo sapiens	ENSG00000170667	RASA4B	NE	synonymous	Yes
Homo sapiens	ENSG00000172575	RASGRP1	NE	synonymous	Yes
Homo sapiens	ENSG00000213516	RBMXL1	NE	synonymous	Yes
Homo sapiens	ENSG00000135870	RC3H1	NE	synonymous	Yes
Homo sapiens	ENSG00000056586	RC3H2	NE	synonymous	Yes
Homo sapiens	ENSG00000136144	RCBTB1	NE	synonymous	Yes
Homo sapiens	ENSG00000198771	RCSD1	NE	synonymous	Yes
Homo sapiens	ENSG00000108469	RECQL5	NE	synonymous	Yes
Homo sapiens	ENSG00000168476	REEP4	NE	synonymous	Yes
Homo sapiens	ENSG00000115255	REEP6	NE	synonymous	Yes
Homo sapiens	ENSG00000162924	REL	NE	synonymous	Yes
Homo sapiens	ENSG00000142599	RERE	NE	synonymous	Yes
Homo sapiens	ENSG00000154153	RETREG1	NE	synonymous	Yes
Homo sapiens	ENSG00000144567	RETREG2	NE	synonymous	Yes
Homo sapiens	ENSG00000042445	RETSAT	NE	synonymous	Yes
Homo sapiens	ENSG00000187627	RGPD1	NE	synonymous	Yes
Homo sapiens	ENSG00000169220	RGS14	NE	synonymous	Yes
Homo sapiens	ENSG00000182901	RGS7	NE	synonymous	Yes
Homo sapiens	ENSG00000129667	RHBDF2	NE	synonymous	Yes
Homo sapiens	ENSG00000171792	RHNO1	NE	synonymous	Yes
Homo sapiens	ENSG00000131941	RHPN2	NE	synonymous	Yes
Homo sapiens	ENSG00000107036	RIC1	NE	synonymous	Yes
Homo sapiens	ENSG00000177181	RIMKLA	NE	synonymous	Yes
Homo sapiens	ENSG00000107018	RLN1	NE	synonymous	Yes
Homo sapiens	ENSG00000176623	RMDN1	NE	synonymous	Yes
Homo sapiens	ENSG00000145860	RNF145	NE	synonymous	Yes
Homo sapiens	ENSG00000132972	RNF17	NE	synonymous	Yes
Homo sapiens	ENSG00000180537	RNF182	NE	synonymous	Yes
Homo sapiens	ENSG00000173456	RNF26	NE	synonymous	Yes
Homo sapiens	ENSG00000137075	RNF38	NE	synonymous	Yes
Homo sapiens	ENSG00000189050	RNFT1	NE	synonymous	Yes
Homo sapiens	ENSG00000169855	ROBO1	NE	synonymous	Yes
Homo sapiens	ENSG00000185008	ROBO2	NE	synonymous	Yes
Homo sapiens	ENSG00000102218	RP2	NE	synonymous	Yes
Homo sapiens	ENSG00000165496	RPL10L	NE	synonymous	Yes
Homo sapiens	ENSG00000048649	RSF1	NE	synonymous	Yes
Homo sapiens	ENSG00000155026	RSPH10B	NE	synonymous	Yes
Homo sapiens	ENSG00000111834	RSPH4A	NE	synonymous	Yes
Homo sapiens	ENSG00000156253	RWDD2B	NE	synonymous	Yes
Homo sapiens	ENSG00000198838	RYR3	NE	synonymous	Yes
Homo sapiens	ENSG00000173432	SAA1	NE	synonymous	Yes
Homo sapiens	ENSG00000165821	SALL2	NE	synonymous	Yes
Homo sapiens	ENSG00000020577	SAMD4A	NE	synonymous	Yes
Homo sapiens	ENSG00000141504	SAT2	NE	synonymous	Yes
Homo sapiens	ENSG00000143653	SCCPDH	NE	synonymous	Yes
Homo sapiens	ENSG00000151967	SCHIP1	NE	synonymous	Yes
Homo sapiens	ENSG00000151466	SCLT1	NE	synonymous	Yes
Homo sapiens	ENSG00000144285	SCN1A	NE	synonymous	Yes
Homo sapiens	ENSG00000116171	SCP2	NE	synonymous	Yes
Homo sapiens	ENSG00000144306	SCRN3	NE	synonymous	Yes
Homo sapiens	ENSG00000125775	SDCBP2	NE	synonymous	Yes
Homo sapiens	ENSG00000138802	SEC24B	NE	synonymous	Yes
Homo sapiens	ENSG00000187742	SECISBP2	NE	synonymous	Yes
Homo sapiens	ENSG00000095539	SEMA4G	NE	synonymous	Yes
Homo sapiens	ENSG00000161956	SENP3	NE	synonymous	Yes
Homo sapiens	ENSG00000138468	SENP7	NE	synonymous	Yes
Homo sapiens	ENSG00000129158	SERGEF	NE	synonymous	Yes
Homo sapiens	ENSG00000164300	SERINC5	NE	synonymous	Yes
Homo sapiens	ENSG00000166401	SERPINB8	NE	synonymous	Yes
Homo sapiens	ENSG00000135919	SERPINE2	NE	synonymous	Yes
Homo sapiens	ENSG00000185917	SETD4	NE	synonymous	Yes
Homo sapiens	ENSG00000155542	SETD9	NE	synonymous	Yes
Homo sapiens	ENSG00000107290	SETX	NE	synonymous	Yes
Homo sapiens	ENSG00000160999	SH2B2	E	synonymous	Yes
Homo sapiens	ENSG00000148341	SH3GLB2	NE	synonymous	Yes
Homo sapiens	ENSG00000147010	SH3KBP1	NE	synonymous	Yes
Homo sapiens	ENSG00000162105	SHANK2	NE	synonymous	Yes
Homo sapiens	ENSG00000147955	SIGMAR1	NE	synonymous	Yes
Homo sapiens	ENSG00000127511	SIN3B	NE	synonymous	Yes
Homo sapiens	ENSG00000116991	SIPA1L2	NE	synonymous	Yes
Homo sapiens	ENSG00000124067	SLC12A4	NE	synonymous	Yes
Homo sapiens	ENSG00000140199	SLC12A6	NE	synonymous	Yes
Homo sapiens	ENSG00000168575	SLC20A2	NE	synonymous	Yes
Homo sapiens	ENSG00000075303	SLC25A40	NE	synonymous	Yes
Homo sapiens	ENSG00000169100	SLC25A6	NE	synonymous	Yes
Homo sapiens	ENSG00000140284	SLC27A2	NE	synonymous	Yes
Homo sapiens	ENSG00000164638	SLC29A4	NE	synonymous	Yes
Homo sapiens	ENSG00000173262	SLC2A14	NE	synonymous	Yes
Homo sapiens	ENSG00000136856	SLC2A8	NE	synonymous	Yes
Homo sapiens	ENSG00000164756	SLC30A8	NE	synonymous	Yes
Homo sapiens	ENSG00000123643	SLC36A1	NE	synonymous	Yes
Homo sapiens	ENSG00000103042	SLC38A7	NE	synonymous	Yes
Homo sapiens	ENSG00000162426	SLC45A1	NE	synonymous	Yes
Homo sapiens	ENSG00000158865	SLC5A11	NE	synonymous	Yes
Homo sapiens	ENSG00000003989	SLC7A2	NE	synonymous	Yes
Homo sapiens	ENSG00000065923	SLC9A7	NE	synonymous	Yes
Homo sapiens	ENSG00000181804	SLC9A9	NE	synonymous	Yes
Homo sapiens	ENSG00000154760	SLFN13	NE	synonymous	Yes
Homo sapiens	ENSG00000145147	SLIT2	NE	synonymous	Yes
Homo sapiens	ENSG00000149346	SLX4IP	NE	synonymous	Yes
Homo sapiens	ENSG00000163104	SMARCAD1	NE	synonymous	Yes
Homo sapiens	ENSG00000157106	SMG1	E	synonymous	Yes
Homo sapiens	ENSG00000186532	SMYD4	NE	synonymous	Yes
Homo sapiens	ENSG00000071189	SNX13	NE	synonymous	Yes
Homo sapiens	ENSG00000135317	SNX14	NE	synonymous	Yes
Homo sapiens	ENSG00000184557	SOCS3	NE	synonymous	Yes
Homo sapiens	ENSG00000108018	SORCS1	NE	synonymous	Yes
Homo sapiens	ENSG00000137642	SORL1	NE	synonymous	Yes
Homo sapiens	ENSG00000077327	SPAG6	NE	synonymous	Yes
Homo sapiens	ENSG00000008294	SPAG9	NE	synonymous	Yes
Homo sapiens	ENSG00000123352	SPATS2	NE	synonymous	Yes
Homo sapiens	ENSG00000152582	SPEF2	NE	synonymous	Yes
Homo sapiens	ENSG00000104133	SPG11	NE	synonymous	Yes
Homo sapiens	ENSG00000197912	SPG7	NE	synonymous	Yes
Homo sapiens	ENSG00000133710	SPINK5	NE	synonymous	Yes
Homo sapiens	ENSG00000197694	SPTAN1	NE	synonymous	Yes
Homo sapiens	ENSG00000070182	SPTB	NE	synonymous	Yes
Homo sapiens	ENSG00000115306	SPTBN1	NE	synonymous	Yes
Homo sapiens	ENSG00000173898	SPTBN2	NE	synonymous	Yes
Homo sapiens	ENSG00000172296	SPTLC3	NE	synonymous	Yes
Homo sapiens	ENSG00000196220	SRGAP3	NE	synonymous	Yes
Homo sapiens	ENSG00000241476	SSX2	NE	synonymous	Yes
Homo sapiens	ENSG00000165584	SSX3	NE	synonymous	Yes
Homo sapiens	ENSG00000166444	ST5	NE	synonymous	Yes
Homo sapiens	ENSG00000136011	STAB2	NE	synonymous	Yes
Homo sapiens	ENSG00000131748	STARD3	NE	synonymous	Yes
Homo sapiens	ENSG00000170581	STAT2	NE	synonymous	Yes
Homo sapiens	ENSG00000115107	STEAP3	NE	synonymous	Yes
Homo sapiens	ENSG00000072786	STK10	NE	synonymous	Yes
Homo sapiens	ENSG00000243244	STON1	NE	synonymous	Yes
Homo sapiens	ENSG00000163116	STPG2	NE	synonymous	Yes
Homo sapiens	ENSG00000164506	STXBP5	NE	synonymous	Yes
Homo sapiens	ENSG00000127952	STYXL1	NE	synonymous	Yes
Homo sapiens	ENSG00000175600	SUGCT	NE	synonymous	Yes
Homo sapiens	ENSG00000129103	SUMF2	NE	synonymous	Yes
Homo sapiens	ENSG00000185518	SV2B	NE	synonymous	Yes
Homo sapiens	ENSG00000197321	SVIL	NE	synonymous	Yes
Homo sapiens	ENSG00000116668	SWT1	NE	synonymous	Yes
Homo sapiens	ENSG00000169895	SYAP1	NE	synonymous	Yes
Homo sapiens	ENSG00000157152	SYN2	NE	synonymous	Yes
Homo sapiens	ENSG00000185666	SYN3	NE	synonymous	Yes
Homo sapiens	ENSG00000054654	SYNE2	NE	synonymous	Yes
Homo sapiens	ENSG00000159082	SYNJ1	NE	synonymous	Yes
Homo sapiens	ENSG00000275066	SYNRG	NE	synonymous	Yes
Homo sapiens	ENSG00000103528	SYT17	NE	synonymous	Yes
Homo sapiens	ENSG00000143858	SYT2	NE	synonymous	Yes
Homo sapiens	ENSG00000102362	SYTL4	NE	synonymous	Yes
Homo sapiens	ENSG00000185418	TARSL2	NE	synonymous	Yes
Homo sapiens	ENSG00000108239	TBC1D12	NE	synonymous	Yes
Homo sapiens	ENSG00000132405	TBC1D14	NE	synonymous	Yes
Homo sapiens	ENSG00000204634	TBC1D8	NE	synonymous	Yes
Homo sapiens	ENSG00000198933	TBKBP1	NE	synonymous	Yes
Homo sapiens	ENSG00000101849	TBL1X	NE	synonymous	Yes
Homo sapiens	ENSG00000182521	TBPL2	NE	synonymous	Yes
Homo sapiens	ENSG00000154144	TBRG1	NE	synonymous	Yes
Homo sapiens	ENSG00000121068	TBX2	NE	synonymous	Yes
Homo sapiens	ENSG00000140262	TCF12	NE	synonymous	Yes
Homo sapiens	ENSG00000124678	TCP11	NE	synonymous	Yes
Homo sapiens	ENSG00000095627	TDRD1	NE	synonymous	Yes
Homo sapiens	ENSG00000173809	TDRD12	NE	synonymous	Yes
Homo sapiens	ENSG00000145934	TENM2	NE	synonymous	Yes
Homo sapiens	ENSG00000149256	TENM4	NE	synonymous	Yes
Homo sapiens	ENSG00000133863	TEX15	NE	synonymous	Yes
Homo sapiens	ENSG00000164081	TEX264	NE	synonymous	Yes
Homo sapiens	ENSG00000072274	TFRC	E	synonymous	Yes
Homo sapiens	ENSG00000168152	THAP9	NE	synonymous	Yes
Homo sapiens	ENSG00000187720	THSD4	NE	synonymous	Yes
Homo sapiens	ENSG00000005108	THSD7A	NE	synonymous	Yes
Homo sapiens	ENSG00000156299	TIAM1	NE	synonymous	Yes
Homo sapiens	ENSG00000265354	TIMM23	E	synonymous	Yes
Homo sapiens	ENSG00000204152	TIMM23B	NE	synonymous	Yes
Homo sapiens	ENSG00000171914	TLN2	NE	synonymous	Yes
Homo sapiens	ENSG00000187554	TLR5	NE	synonymous	Yes
Homo sapiens	ENSG00000196664	TLR7	NE	synonymous	Yes
Homo sapiens	ENSG00000100926	TM9SF1	NE	synonymous	Yes
Homo sapiens	ENSG00000170537	TMC7	NE	synonymous	Yes
Homo sapiens	ENSG00000172765	TMCC1	NE	synonymous	Yes
Homo sapiens	ENSG00000171204	TMEM126B	NE	synonymous	Yes
Homo sapiens	ENSG00000075568	TMEM131	NE	synonymous	Yes
Homo sapiens	ENSG00000121210	TMEM131L	NE	synonymous	Yes
Homo sapiens	ENSG00000163449	TMEM169	NE	synonymous	Yes
Homo sapiens	ENSG00000205084	TMEM231	NE	synonymous	Yes
Homo sapiens	ENSG00000196187	TMEM63A	NE	synonymous	Yes
Homo sapiens	ENSG00000164983	TMEM65	NE	synonymous	Yes
Homo sapiens	ENSG00000006042	TMEM98	NE	synonymous	Yes
Homo sapiens	ENSG00000144747	TMF1	NE	synonymous	Yes
Homo sapiens	ENSG00000154646	TMPRSS15	NE	synonymous	Yes
Homo sapiens	ENSG00000133687	TMTC1	NE	synonymous	Yes
Homo sapiens	ENSG00000149115	TNKS1BP1	NE	synonymous	Yes
Homo sapiens	ENSG00000114854	TNNC1	NE	synonymous	Yes
Homo sapiens	ENSG00000105576	TNPO2	NE	synonymous	Yes
Homo sapiens	ENSG00000100354	TNRC6B	NE	synonymous	Yes
Homo sapiens	ENSG00000189350	TOGARAM2	NE	synonymous	Yes
Homo sapiens	ENSG00000175662	TOM1L2	NE	synonymous	Yes
Homo sapiens	ENSG00000173769	TOPAZ1	NE	synonymous	Yes
Homo sapiens	ENSG00000186283	TOR3A	NE	synonymous	Yes
Homo sapiens	ENSG00000143514	TP53BP2	NE	synonymous	Yes
Homo sapiens	ENSG00000073282	TP63	NE	synonymous	Yes
Homo sapiens	ENSG00000174599	TRAM1L1	NE	synonymous	Yes
Homo sapiens	ENSG00000196459	TRAPPC2	NE	synonymous	Yes
Homo sapiens	ENSG00000146063	TRIM41	NE	synonymous	Yes
Homo sapiens	ENSG00000124900	TRIM51	NE	synonymous	Yes
Homo sapiens	ENSG00000213186	TRIM59	NE	synonymous	Yes
Homo sapiens	ENSG00000100815	TRIP11	NE	synonymous	Yes
Homo sapiens	ENSG00000153827	TRIP12	NE	synonymous	Yes
Homo sapiens	ENSG00000165275	TRMT10B	NE	synonymous	Yes
Homo sapiens	ENSG00000104321	TRPA1	NE	synonymous	Yes
Homo sapiens	ENSG00000100991	TRPC4AP	NE	synonymous	Yes
Homo sapiens	ENSG00000196367	TRRAP	E	synonymous	Yes
Homo sapiens	ENSG00000179981	TSHZ1	NE	synonymous	Yes
Homo sapiens	ENSG00000182463	TSHZ2	NE	synonymous	Yes
Homo sapiens	ENSG00000156298	TSPAN7	NE	synonymous	Yes
Homo sapiens	ENSG00000189241	TSPYL1	NE	synonymous	Yes
Homo sapiens	ENSG00000136319	TTC5	NE	synonymous	Yes
Homo sapiens	ENSG00000135912	TTLL4	NE	synonymous	Yes
Homo sapiens	ENSG00000075886	TUBA3D	NE	synonymous	Yes
Homo sapiens	ENSG00000137285	TUBB2B	NE	synonymous	Yes
Homo sapiens	ENSG00000114383	TUSC2	NE	synonymous	Yes
Homo sapiens	ENSG00000166676	TVP23A	NE	synonymous	Yes
Homo sapiens	ENSG00000128791	TWSG1	NE	synonymous	Yes
Homo sapiens	ENSG00000265972	TXNIP	NE	synonymous	Yes
Homo sapiens	ENSG00000198874	TYW1	NE	synonymous	Yes
Homo sapiens	ENSG00000162971	TYW5	NE	synonymous	Yes
Homo sapiens	ENSG00000130560	UBAC1	NE	synonymous	Yes
Homo sapiens	ENSG00000009335	UBE3C	NE	synonymous	Yes
Homo sapiens	ENSG00000135018	UBQLN1	NE	synonymous	Yes
Homo sapiens	ENSG00000024048	UBR2	NE	synonymous	Yes
Homo sapiens	ENSG00000144357	UBR3	NE	synonymous	Yes
Homo sapiens	ENSG00000102595	UGGT2	NE	synonymous	Yes
Homo sapiens	ENSG00000111647	UHRF1BP1L	NE	synonymous	Yes
Homo sapiens	ENSG00000168038	ULK4	NE	synonymous	Yes
Homo sapiens	ENSG00000092929	UNC13D	NE	synonymous	Yes
Homo sapiens	ENSG00000115446	UNC50	NE	synonymous	Yes
Homo sapiens	ENSG00000176542	USF3	NE	synonymous	Yes
Homo sapiens	ENSG00000172046	USP19	NE	synonymous	Yes
Homo sapiens	ENSG00000162402	USP24	NE	synonymous	Yes
Homo sapiens	ENSG00000103404	USP31	NE	synonymous	Yes
Homo sapiens	ENSG00000085982	USP40	NE	synonymous	Yes
Homo sapiens	ENSG00000148429	USP6NL	NE	synonymous	Yes
Homo sapiens	ENSG00000120800	UTP20	E	synonymous	Yes
Homo sapiens	ENSG00000160293	VAV2	NE	synonymous	Yes
Homo sapiens	ENSG00000197415	VEPH1	NE	synonymous	Yes
Homo sapiens	ENSG00000144560	VGLL4	NE	synonymous	Yes
Homo sapiens	ENSG00000197969	VPS13A	NE	synonymous	Yes
Homo sapiens	ENSG00000132549	VPS13B	NE	synonymous	Yes
Homo sapiens	ENSG00000156931	VPS8	NE	synonymous	Yes
Homo sapiens	ENSG00000099290	WASHC2A	NE	synonymous	Yes
Homo sapiens	ENSG00000172661	WASHC2C	NE	synonymous	Yes
Homo sapiens	ENSG00000120860	WASHC3	NE	synonymous	Yes
Homo sapiens	ENSG00000163625	WDFY3	NE	synonymous	Yes
Homo sapiens	ENSG00000184465	WDR27	NE	synonymous	Yes
Homo sapiens	ENSG00000148225	WDR31	NE	synonymous	Yes
Homo sapiens	ENSG00000118965	WDR35	NE	synonymous	Yes
Homo sapiens	ENSG00000166415	WDR72	NE	synonymous	Yes
Homo sapiens	ENSG00000105875	WDR91	NE	synonymous	Yes
Homo sapiens	ENSG00000171475	WIPF2	NE	synonymous	Yes
Homo sapiens	ENSG00000165238	WNK2	NE	synonymous	Yes
Homo sapiens	ENSG00000130227	XPO7	NE	synonymous	Yes
Homo sapiens	ENSG00000173950	XXYLT1	NE	synonymous	Yes
Homo sapiens	ENSG00000214717	ZBED1	NE	synonymous	Yes
Homo sapiens	ENSG00000100426	ZBED4	NE	synonymous	Yes
Homo sapiens	ENSG00000204859	ZBTB48	NE	synonymous	Yes
Homo sapiens	ENSG00000168826	ZBTB49	NE	synonymous	Yes
Homo sapiens	ENSG00000186130	ZBTB6	NE	synonymous	Yes
Homo sapiens	ENSG00000188177	ZC3H6	NE	synonymous	Yes
Homo sapiens	ENSG00000247315	ZCCHC3	NE	synonymous	Yes
Homo sapiens	ENSG00000180787	ZFP3	NE	synonymous	Yes
Homo sapiens	ENSG00000020256	ZFP64	NE	synonymous	Yes
Homo sapiens	ENSG00000165156	ZHX1	NE	synonymous	Yes
Homo sapiens	ENSG00000106261	ZKSCAN1	NE	synonymous	Yes
Homo sapiens	ENSG00000198315	ZKSCAN8	NE	synonymous	Yes
Homo sapiens	ENSG00000121741	ZMYM2	NE	synonymous	Yes
Homo sapiens	ENSG00000163867	ZMYM6	NE	synonymous	Yes
Homo sapiens	ENSG00000181896	ZNF101	NE	synonymous	Yes
Homo sapiens	ENSG00000164631	ZNF12	NE	synonymous	Yes
Homo sapiens	ENSG00000105708	ZNF14	NE	synonymous	Yes
Homo sapiens	ENSG00000115568	ZNF142	NE	synonymous	Yes
Homo sapiens	ENSG00000170631	ZNF16	NE	synonymous	Yes
Homo sapiens	ENSG00000175787	ZNF169	NE	synonymous	Yes
Homo sapiens	ENSG00000197841	ZNF181	NE	synonymous	Yes
Homo sapiens	ENSG00000160321	ZNF208	NE	synonymous	Yes
Homo sapiens	ENSG00000170260	ZNF212	NE	synonymous	Yes
Homo sapiens	ENSG00000131115	ZNF227	NE	synonymous	Yes
Homo sapiens	ENSG00000159882	ZNF230	NE	synonymous	Yes
Homo sapiens	ENSG00000263002	ZNF234	NE	synonymous	Yes
Homo sapiens	ENSG00000159917	ZNF235	NE	synonymous	Yes
Homo sapiens	ENSG00000196150	ZNF250	NE	synonymous	Yes
Homo sapiens	ENSG00000198538	ZNF28	NE	synonymous	Yes
Homo sapiens	ENSG00000056277	ZNF280C	NE	synonymous	Yes
Homo sapiens	ENSG00000141040	ZNF287	NE	synonymous	Yes
Homo sapiens	ENSG00000131845	ZNF304	NE	synonymous	Yes
Homo sapiens	ENSG00000178338	ZNF354B	NE	synonymous	Yes
Homo sapiens	ENSG00000147124	ZNF41	NE	synonymous	Yes
Homo sapiens	ENSG00000173480	ZNF417	NE	synonymous	Yes
Homo sapiens	ENSG00000197050	ZNF420	NE	synonymous	Yes
Homo sapiens	ENSG00000196705	ZNF431	NE	synonymous	Yes
Homo sapiens	ENSG00000148143	ZNF462	NE	synonymous	Yes
Homo sapiens	ENSG00000256229	ZNF486	NE	synonymous	Yes
Homo sapiens	ENSG00000162714	ZNF496	NE	synonymous	Yes
Homo sapiens	ENSG00000196653	ZNF502	NE	synonymous	Yes
Homo sapiens	ENSG00000178163	ZNF518B	NE	synonymous	Yes
Homo sapiens	ENSG00000175322	ZNF519	NE	synonymous	Yes
Homo sapiens	ENSG00000189164	ZNF527	NE	synonymous	Yes
Homo sapiens	ENSG00000118156	ZNF541	NE	synonymous	Yes
Homo sapiens	ENSG00000121406	ZNF549	NE	synonymous	Yes
Homo sapiens	ENSG00000198028	ZNF560	NE	synonymous	Yes
Homo sapiens	ENSG00000188868	ZNF563	NE	synonymous	Yes
Homo sapiens	ENSG00000189144	ZNF573	NE	synonymous	Yes
Homo sapiens	ENSG00000196967	ZNF585A	NE	synonymous	Yes
Homo sapiens	ENSG00000122482	ZNF644	NE	synonymous	Yes
Homo sapiens	ENSG00000175105	ZNF654	NE	synonymous	Yes
Homo sapiens	ENSG00000179195	ZNF664	NE	synonymous	Yes
Homo sapiens	ENSG00000197497	ZNF665	NE	synonymous	Yes
Homo sapiens	ENSG00000188295	ZNF669	NE	synonymous	Yes
Homo sapiens	ENSG00000196172	ZNF681	NE	synonymous	Yes
Homo sapiens	ENSG00000164684	ZNF704	NE	synonymous	Yes
Homo sapiens	ENSG00000196417	ZNF765	NE	synonymous	Yes
Homo sapiens	ENSG00000175691	ZNF77	NE	synonymous	Yes
Homo sapiens	ENSG00000197128	ZNF772	NE	synonymous	Yes
Homo sapiens	ENSG00000196597	ZNF782	NE	synonymous	Yes
Homo sapiens	ENSG00000197362	ZNF786	NE	synonymous	Yes
Homo sapiens	ENSG00000278129	ZNF8	NE	synonymous	Yes
Homo sapiens	ENSG00000048405	ZNF800	NE	synonymous	Yes
Homo sapiens	ENSG00000198346	ZNF813	NE	synonymous	Yes
Homo sapiens	ENSG00000267041	ZNF850	NE	synonymous	Yes
Homo sapiens	ENSG00000197385	ZNF860	NE	synonymous	Yes
Homo sapiens	ENSG00000234284	ZNF879	NE	synonymous	Yes
Homo sapiens	ENSG00000213793	ZNF888	NE	synonymous	Yes
Homo sapiens	ENSG00000167232	ZNF91	NE	synonymous	Yes
Homo sapiens	ENSG00000124201	ZNFX1	NE	synonymous	Yes
Homo sapiens	ENSG00000186814	ZSCAN30	NE	synonymous	Yes
Homo sapiens	ENSG00000070476	ZXDC	NE	synonymous	Yes
Homo sapiens	ENSG00000135776	ABCB10	unknown	synonymous	Yes
Homo sapiens	ENSG00000115657	ABCB6	unknown	synonymous	Yes
Homo sapiens	ENSG00000278183	ABCC1	unknown	synonymous	Yes
Homo sapiens	ENSG00000106077	ABHD11	unknown	synonymous	Yes
Homo sapiens	ENSG00000140526	ABHD2	unknown	synonymous	Yes
Homo sapiens	ENSG00000060971	ACAA1	unknown	synonymous	Yes
Homo sapiens	ENSG00000102977	ACD	unknown	synonymous	Yes
Homo sapiens	ENSG00000100813	ACIN1	unknown	synonymous	Yes
Homo sapiens	ENSG00000162836	ACP6	unknown	synonymous	Yes
Homo sapiens	ENSG00000072110	ACTN1	unknown	synonymous	Yes
Homo sapiens	ENSG00000140873	ADAMTS18	unknown	synonymous	Yes
Homo sapiens	ENSG00000196526	AFAP1	unknown	synonymous	Yes
Homo sapiens	ENSG00000271880	AGAP11	unknown	synonymous	Yes
Homo sapiens	ENSG00000204149	AGAP6	unknown	synonymous	Yes
Homo sapiens	ENSG00000204172	AGAP9	unknown	synonymous	Yes
Homo sapiens	ENSG00000135049	AGTPBP1	unknown	synonymous	Yes
Homo sapiens	ENSG00000168710	AHCYL1	unknown	synonymous	Yes
Homo sapiens	ENSG00000023330	ALAS1	unknown	synonymous	Yes
Homo sapiens	ENSG00000159063	ALG8	unknown	synonymous	Yes
Homo sapiens	ENSG00000166199	ALKBH3	unknown	synonymous	Yes
Homo sapiens	ENSG00000116127	ALMS1	unknown	synonymous	Yes
Homo sapiens	ENSG00000159461	AMFR	unknown	synonymous	Yes
Homo sapiens	ENSG00000153107	ANAPC1	unknown	synonymous	Yes
Homo sapiens	ENSG00000166839	ANKDD1A	unknown	synonymous	Yes
Homo sapiens	ENSG00000176915	ANKLE2	unknown	synonymous	Yes
Homo sapiens	ENSG00000167522	ANKRD11	unknown	synonymous	Yes
Homo sapiens	ENSG00000118454	ANKRD13C	unknown	synonymous	Yes
Homo sapiens	ENSG00000107890	ANKRD26	unknown	synonymous	Yes
Homo sapiens	ENSG00000196912	ANKRD36B	unknown	synonymous	Yes
Homo sapiens	ENSG00000072958	AP1M1	unknown	synonymous	Yes
Homo sapiens	ENSG00000113108	APBB3	unknown	synonymous	Yes
Homo sapiens	ENSG00000165895	ARHGAP42	unknown	synonymous	Yes
Homo sapiens	ENSG00000100852	ARHGAP5	unknown	synonymous	Yes
Homo sapiens	ENSG00000132694	ARHGEF11	unknown	synonymous	Yes
Homo sapiens	ENSG00000117713	ARID1A	unknown	synonymous	Yes
Homo sapiens	ENSG00000188042	ARL4C	unknown	synonymous	Yes
Homo sapiens	ENSG00000066279	ASPM	unknown	synonymous	Yes
Homo sapiens	ENSG00000143970	ASXL2	unknown	synonymous	Yes
Homo sapiens	ENSG00000119778	ATAD2B	unknown	synonymous	Yes
Homo sapiens	ENSG00000170653	ATF7	unknown	synonymous	Yes
Homo sapiens	ENSG00000126775	ATG14	unknown	synonymous	Yes
Homo sapiens	ENSG00000149311	ATM	unknown	synonymous	Yes
Homo sapiens	ENSG00000105726	ATP13A1	unknown	synonymous	Yes
Homo sapiens	ENSG00000185344	ATP6V0A2	unknown	synonymous	Yes
Homo sapiens	ENSG00000107518	ATRNL1	unknown	synonymous	Yes
Homo sapiens	ENSG00000085224	ATRX	unknown	synonymous	Yes
Homo sapiens	ENSG00000128298	BAIAP2L2	unknown	synonymous	Yes
Homo sapiens	ENSG00000115760	BIRC6	unknown	synonymous	Yes
Homo sapiens	ENSG00000270181	BIVM-ERCC5	unknown	synonymous	Yes
Homo sapiens	ENSG00000261236	BOP1	unknown	synonymous	Yes
Homo sapiens	ENSG00000171634	BPTF	unknown	synonymous	Yes
Homo sapiens	ENSG00000106009	BRAT1	unknown	synonymous	Yes
Homo sapiens	ENSG00000100425	BRD1	unknown	synonymous	Yes
Homo sapiens	ENSG00000136492	BRIP1	unknown	synonymous	Yes
Homo sapiens	ENSG00000064726	BTBD1	unknown	synonymous	Yes
Homo sapiens	ENSG00000277222	BTBD7	unknown	synonymous	Yes
Homo sapiens	ENSG00000281484	BTG3	unknown	synonymous	Yes
Homo sapiens	ENSG00000156970	BUB1B	unknown	synonymous	Yes
Homo sapiens	ENSG00000186073	C15orf41	unknown	synonymous	Yes
Homo sapiens	ENSG00000166246	C16orf71	unknown	synonymous	Yes
Homo sapiens	ENSG00000168887	C2orf68	unknown	synonymous	Yes
Homo sapiens	ENSG00000135932	CAB39	unknown	synonymous	Yes
Homo sapiens	ENSG00000157445	CACNA2D3	unknown	synonymous	Yes
Homo sapiens	ENSG00000111530	CAND1	unknown	synonymous	Yes
Homo sapiens	ENSG00000131236	CAP1	unknown	synonymous	Yes
Homo sapiens	ENSG00000142453	CARM1	unknown	synonymous	Yes
Homo sapiens	ENSG00000156017	CARNMT1	unknown	synonymous	Yes
Homo sapiens	ENSG00000153113	CAST	unknown	synonymous	Yes
Homo sapiens	ENSG00000196873	CBWD3	unknown	synonymous	Yes
Homo sapiens	ENSG00000185972	CCIN	unknown	synonymous	Yes
Homo sapiens	ENSG00000162063	CCNF	unknown	synonymous	Yes
Homo sapiens	ENSG00000103540	CCP110	unknown	synonymous	Yes
Homo sapiens	ENSG00000107771	CCSER2	unknown	synonymous	Yes
Homo sapiens	ENSG00000140326	CDAN1	unknown	synonymous	Yes
Homo sapiens	ENSG00000168438	CDC40	unknown	synonymous	Yes
Homo sapiens	ENSG00000198752	CDC42BPB	unknown	synonymous	Yes
Homo sapiens	ENSG00000039068	CDH1	unknown	synonymous	Yes
Homo sapiens	ENSG00000170558	CDH2	unknown	synonymous	Yes
Homo sapiens	ENSG00000135446	CDK4	unknown	synonymous	Yes
Homo sapiens	ENSG00000136861	CDK5RAP2	unknown	synonymous	Yes
Homo sapiens	ENSG00000105810	CDK6	unknown	synonymous	Yes
Homo sapiens	ENSG00000132964	CDK8	unknown	synonymous	Yes
Homo sapiens	ENSG00000008086	CDKL5	unknown	synonymous	Yes
Homo sapiens	ENSG00000149187	CELF1	unknown	synonymous	Yes
Homo sapiens	ENSG00000117724	CENPF	unknown	synonymous	Yes
Homo sapiens	ENSG00000102384	CENPI	unknown	synonymous	Yes
Homo sapiens	ENSG00000151849	CENPJ	unknown	synonymous	Yes
Homo sapiens	ENSG00000123219	CENPK	unknown	synonymous	Yes
Homo sapiens	ENSG00000174799	CEP135	unknown	synonymous	Yes
Homo sapiens	ENSG00000103995	CEP152	unknown	synonymous	Yes
Homo sapiens	ENSG00000143702	CEP170	unknown	synonymous	Yes
Homo sapiens	ENSG00000101639	CEP192	unknown	synonymous	Yes
Homo sapiens	ENSG00000166004	CEP295	unknown	synonymous	Yes
Homo sapiens	ENSG00000272514	CFAP206	unknown	synonymous	Yes
Homo sapiens	ENSG00000198824	CHAMP1	unknown	synonymous	Yes
Homo sapiens	ENSG00000153922	CHD1	unknown	synonymous	Yes
Homo sapiens	ENSG00000111642	CHD4	unknown	synonymous	Yes
Homo sapiens	ENSG00000171316	CHD7	unknown	synonymous	Yes
Homo sapiens	ENSG00000100888	CHD8	unknown	synonymous	Yes
Homo sapiens	ENSG00000101421	CHMP4B	unknown	synonymous	Yes
Homo sapiens	ENSG00000122966	CIT	unknown	synonymous	Yes
Homo sapiens	ENSG00000169607	CKAP2L	unknown	synonymous	Yes
Homo sapiens	ENSG00000074054	CLASP1	unknown	synonymous	Yes
Homo sapiens	ENSG00000121940	CLCC1	unknown	synonymous	Yes
Homo sapiens	ENSG00000113240	CLK4	unknown	synonymous	Yes
Homo sapiens	ENSG00000120885	CLU	unknown	synonymous	Yes
Homo sapiens	ENSG00000103351	CLUAP1	unknown	synonymous	Yes
Homo sapiens	ENSG00000144619	CNTN4	unknown	synonymous	Yes
Homo sapiens	ENSG00000213380	COG8	unknown	synonymous	Yes
Homo sapiens	ENSG00000148444	COMMD3	unknown	synonymous	Yes
Homo sapiens	ENSG00000093010	COMT	unknown	synonymous	Yes
Homo sapiens	ENSG00000123815	COQ8B	unknown	synonymous	Yes
Homo sapiens	ENSG00000106789	CORO2A	unknown	synonymous	Yes
Homo sapiens	ENSG00000014919	COX15	unknown	synonymous	Yes
Homo sapiens	ENSG00000104324	CPQ	unknown	synonymous	Yes
Homo sapiens	ENSG00000005339	CREBBP	unknown	synonymous	Yes
Homo sapiens	ENSG00000277354	CRIM1	unknown	synonymous	Yes
Homo sapiens	ENSG00000269586	CT45A10	unknown	synonymous	Yes
Homo sapiens	ENSG00000271079	CTAGE15	unknown	synonymous	Yes
Homo sapiens	ENSG00000225932	CTAGE4	unknown	synonymous	Yes
Homo sapiens	ENSG00000178971	CTC1	unknown	synonymous	Yes
Homo sapiens	ENSG00000085733	CTTN	unknown	synonymous	Yes
Homo sapiens	ENSG00000163510	CWC22	unknown	synonymous	Yes
Homo sapiens	ENSG00000215115	CXorf49	unknown	synonymous	Yes
Homo sapiens	ENSG00000154832	CXXC1	unknown	synonymous	Yes
Homo sapiens	ENSG00000001630	CYP51A1	unknown	synonymous	Yes
Homo sapiens	ENSG00000108669	CYTH1	unknown	synonymous	Yes
Homo sapiens	ENSG00000136848	DAB2IP	unknown	synonymous	Yes
Homo sapiens	ENSG00000276644	DACH1	unknown	synonymous	Yes
Homo sapiens	ENSG00000178149	DALRD3	unknown	synonymous	Yes
Homo sapiens	ENSG00000196730	DAPK1	unknown	synonymous	Yes
Homo sapiens	ENSG00000006634	DBF4	unknown	synonymous	Yes
Homo sapiens	ENSG00000145041	DCAF1	unknown	synonymous	Yes
Homo sapiens	ENSG00000204843	DCTN1	unknown	synonymous	Yes
Homo sapiens	ENSG00000167986	DDB1	unknown	synonymous	Yes
Homo sapiens	ENSG00000013573	DDX11	unknown	synonymous	Yes
Homo sapiens	ENSG00000157349	DDX19B	unknown	synonymous	Yes
Homo sapiens	ENSG00000111364	DDX55	unknown	synonymous	Yes
Homo sapiens	ENSG00000174485	DENND4A	unknown	synonymous	Yes
Homo sapiens	ENSG00000101452	DHX35	unknown	synonymous	Yes
Homo sapiens	ENSG00000147202	DIAPH2	unknown	synonymous	Yes
Homo sapiens	ENSG00000150672	DLG2	unknown	synonymous	Yes
Homo sapiens	ENSG00000172869	DMXL1	unknown	synonymous	Yes
Homo sapiens	ENSG00000135392	DNAJC14	unknown	synonymous	Yes
Homo sapiens	ENSG00000102580	DNAJC3	unknown	synonymous	Yes
Homo sapiens	ENSG00000088305	DNMT3B	unknown	synonymous	Yes
Homo sapiens	ENSG00000150760	DOCK1	unknown	synonymous	Yes
Homo sapiens	ENSG00000129518	EAPP	unknown	synonymous	Yes
Homo sapiens	ENSG00000122882	ECD	unknown	synonymous	Yes
Homo sapiens	ENSG00000102189	EEA1	unknown	synonymous	Yes
Homo sapiens	ENSG00000101210	EEF1A2	unknown	synonymous	Yes
Homo sapiens	ENSG00000254772	EEF1G	unknown	synonymous	Yes
Homo sapiens	ENSG00000132394	EEFSEC	unknown	synonymous	Yes
Homo sapiens	ENSG00000122547	EEPD1	unknown	synonymous	Yes
Homo sapiens	ENSG00000178852	EFCAB13	unknown	synonymous	Yes
Homo sapiens	ENSG00000128829	EIF2AK4	unknown	synonymous	Yes
Homo sapiens	ENSG00000145191	EIF2B5	unknown	synonymous	Yes
Homo sapiens	ENSG00000151247	EIF4E	unknown	synonymous	Yes
Homo sapiens	ENSG00000100664	EIF5	unknown	synonymous	Yes
Homo sapiens	ENSG00000006744	ELAC2	unknown	synonymous	Yes
Homo sapiens	ENSG00000126767	ELK1	unknown	synonymous	Yes
Homo sapiens	ENSG00000178607	ERN1	unknown	synonymous	Yes
Homo sapiens	ENSG00000139163	ETNK1	unknown	synonymous	Yes
Homo sapiens	ENSG00000117036	ETV3	unknown	synonymous	Yes
Homo sapiens	ENSG00000180104	EXOC3	unknown	synonymous	Yes
Homo sapiens	ENSG00000182473	EXOC7	unknown	synonymous	Yes
Homo sapiens	ENSG00000275333	FAM120B	unknown	synonymous	Yes
Homo sapiens	ENSG00000138286	FAM149B1	unknown	synonymous	Yes
Homo sapiens	ENSG00000187741	FANCA	unknown	synonymous	Yes
Homo sapiens	ENSG00000187790	FANCM	unknown	synonymous	Yes
Homo sapiens	ENSG00000156860	FBRS	unknown	synonymous	Yes
Homo sapiens	ENSG00000161040	FBXL13	unknown	synonymous	Yes
Homo sapiens	ENSG00000145743	FBXL17	unknown	synonymous	Yes
Homo sapiens	ENSG00000156509	FBXO43	unknown	synonymous	Yes
Homo sapiens	ENSG00000112146	FBXO9	unknown	synonymous	Yes
Homo sapiens	ENSG00000161513	FDXR	unknown	synonymous	Yes
Homo sapiens	ENSG00000078579	FGF20	unknown	synonymous	Yes
Homo sapiens	ENSG00000172456	FGGY	unknown	synonymous	Yes
Homo sapiens	ENSG00000134775	FHOD3	unknown	synonymous	Yes
Homo sapiens	ENSG00000197296	FITM2	unknown	synonymous	Yes
Homo sapiens	ENSG00000096060	FKBP5	unknown	synonymous	Yes
Homo sapiens	ENSG00000177731	FLII	unknown	synonymous	Yes
Homo sapiens	ENSG00000111206	FOXM1	unknown	synonymous	Yes
Homo sapiens	ENSG00000136877	FPGS	unknown	synonymous	Yes
Homo sapiens	ENSG00000275145	FRG1	unknown	synonymous	Yes
Homo sapiens	ENSG00000107164	FUBP3	unknown	synonymous	Yes
Homo sapiens	ENSG00000160211	G6PD	unknown	synonymous	Yes
Homo sapiens	ENSG00000178950	GAK	unknown	synonymous	Yes
Homo sapiens	ENSG00000108479	GALK1	unknown	synonymous	Yes
Homo sapiens	ENSG00000158089	GALNT14	unknown	synonymous	Yes
Homo sapiens	ENSG00000109586	GALNT7	unknown	synonymous	Yes
Homo sapiens	ENSG00000007237	GAS7	unknown	synonymous	Yes
Homo sapiens	ENSG00000178795	GDPD4	unknown	synonymous	Yes
Homo sapiens	ENSG00000082516	GEMIN5	unknown	synonymous	Yes
Homo sapiens	ENSG00000261949	GFY	unknown	synonymous	Yes
Homo sapiens	ENSG00000162419	GMEB1	unknown	synonymous	Yes
Homo sapiens	ENSG00000116580	GON4L	unknown	synonymous	Yes
Homo sapiens	ENSG00000138678	GPAT3	unknown	synonymous	Yes
Homo sapiens	ENSG00000076650	GPATCH1	unknown	synonymous	Yes
Homo sapiens	ENSG00000100077	GRK3	unknown	synonymous	Yes
Homo sapiens	ENSG00000125388	GRK4	unknown	synonymous	Yes
Homo sapiens	ENSG00000198873	GRK5	unknown	synonymous	Yes
Homo sapiens	ENSG00000105447	GRWD1	unknown	synonymous	Yes
Homo sapiens	ENSG00000077235	GTF3C1	unknown	synonymous	Yes
Homo sapiens	ENSG00000099822	HCN2	unknown	synonymous	Yes
Homo sapiens	ENSG00000171720	HDAC3	unknown	synonymous	Yes
Homo sapiens	ENSG00000147099	HDAC8	unknown	synonymous	Yes
Homo sapiens	ENSG00000048052	HDAC9	unknown	synonymous	Yes
Homo sapiens	ENSG00000115677	HDLBP	unknown	synonymous	Yes
Homo sapiens	ENSG00000155393	HEATR3	unknown	synonymous	Yes
Homo sapiens	ENSG00000092148	HECTD1	unknown	synonymous	Yes
Homo sapiens	ENSG00000277278	HERC2	unknown	synonymous	Yes
Homo sapiens	ENSG00000185359	HGS	unknown	synonymous	Yes
Homo sapiens	ENSG00000167861	HID1	unknown	synonymous	Yes
Homo sapiens	ENSG00000175202	HIGD2B	unknown	synonymous	Yes
Homo sapiens	ENSG00000064393	HIPK2	unknown	synonymous	Yes
Homo sapiens	ENSG00000100084	HIRA	unknown	synonymous	Yes
Homo sapiens	ENSG00000197153	HIST1H3J	unknown	synonymous	Yes
Homo sapiens	ENSG00000203812	HIST2H2AA3	unknown	synonymous	Yes
Homo sapiens	ENSG00000071794	HLTF	unknown	synonymous	Yes
Homo sapiens	ENSG00000147421	HMBOX1	unknown	synonymous	Yes
Homo sapiens	ENSG00000277058	HNRNPCL3	unknown	synonymous	Yes
Homo sapiens	ENSG00000102241	HTATSF1	unknown	synonymous	Yes
Homo sapiens	ENSG00000142149	HUNK	unknown	synonymous	Yes
Homo sapiens	ENSG00000086758	HUWE1	unknown	synonymous	Yes
Homo sapiens	ENSG00000067704	IARS2	unknown	synonymous	Yes
Homo sapiens	ENSG00000128915	ICE2	unknown	synonymous	Yes
Homo sapiens	ENSG00000067064	IDI1	unknown	synonymous	Yes
Homo sapiens	ENSG00000188676	IDO2	unknown	synonymous	Yes
Homo sapiens	ENSG00000140443	IGF1R	unknown	synonymous	Yes
Homo sapiens	ENSG00000197081	IGF2R	unknown	synonymous	Yes
Homo sapiens	ENSG00000132740	IGHMBP2	unknown	synonymous	Yes
Homo sapiens	ENSG00000152580	IGSF10	unknown	synonymous	Yes
Homo sapiens	ENSG00000172349	IL16	unknown	synonymous	Yes
Homo sapiens	ENSG00000115274	INO80B	unknown	synonymous	Yes
Homo sapiens	ENSG00000109452	INPP4B	unknown	synonymous	Yes
Homo sapiens	ENSG00000068383	INPP5A	unknown	synonymous	Yes
Homo sapiens	ENSG00000164880	INTS1	unknown	synonymous	Yes
Homo sapiens	ENSG00000108506	INTS2	unknown	synonymous	Yes
Homo sapiens	ENSG00000262826	INTS3	unknown	synonymous	Yes
Homo sapiens	ENSG00000102786	INTS6	unknown	synonymous	Yes
Homo sapiens	ENSG00000164066	INTU	unknown	synonymous	Yes
Homo sapiens	ENSG00000127080	IPPK	unknown	synonymous	Yes
Homo sapiens	ENSG00000090376	IRAK3	unknown	synonymous	Yes
Homo sapiens	ENSG00000140968	IRF8	unknown	synonymous	Yes
Homo sapiens	ENSG00000091409	ITGA6	unknown	synonymous	Yes
Homo sapiens	ENSG00000162434	JAK1	unknown	synonymous	Yes
Homo sapiens	ENSG00000096968	JAK2	unknown	synonymous	Yes
Homo sapiens	ENSG00000154721	JAM2	unknown	synonymous	Yes
Homo sapiens	ENSG00000083168	KAT6A	unknown	synonymous	Yes
Homo sapiens	ENSG00000156650	KAT6B	unknown	synonymous	Yes
Homo sapiens	ENSG00000103510	KAT8	unknown	synonymous	Yes
Homo sapiens	ENSG00000143603	KCNN3	unknown	synonymous	Yes
Homo sapiens	ENSG00000173120	KDM2A	unknown	synonymous	Yes
Homo sapiens	ENSG00000126012	KDM5C	unknown	synonymous	Yes
Homo sapiens	ENSG00000100578	KIAA0586	unknown	synonymous	Yes
Homo sapiens	ENSG00000118193	KIF14	unknown	synonymous	Yes
Homo sapiens	ENSG00000163808	KIF15	unknown	synonymous	Yes
Homo sapiens	ENSG00000121621	KIF18A	unknown	synonymous	Yes
Homo sapiens	ENSG00000168280	KIF5C	unknown	synonymous	Yes
Homo sapiens	ENSG00000136826	KLF4	unknown	synonymous	Yes
Homo sapiens	ENSG00000118058	KMT2A	unknown	synonymous	Yes
Homo sapiens	ENSG00000272333	KMT2B	unknown	synonymous	Yes
Homo sapiens	ENSG00000167548	KMT2D	unknown	synonymous	Yes
Homo sapiens	ENSG00000183955	KMT5A	unknown	synonymous	Yes
Homo sapiens	ENSG00000137812	KNL1	unknown	synonymous	Yes
Homo sapiens	ENSG00000001631	KRIT1	unknown	synonymous	Yes
Homo sapiens	ENSG00000161813	LARP4	unknown	synonymous	Yes
Homo sapiens	ENSG00000198728	LDB1	unknown	synonymous	Yes
Homo sapiens	ENSG00000174405	LIG4	unknown	synonymous	Yes
Homo sapiens	ENSG00000189308	LIN54	unknown	synonymous	Yes
Homo sapiens	ENSG00000198589	LRBA	unknown	synonymous	Yes
Homo sapiens	ENSG00000168702	LRP1B	unknown	synonymous	Yes
Homo sapiens	ENSG00000138095	LRPPRC	unknown	synonymous	Yes
Homo sapiens	ENSG00000158113	LRRC43	unknown	synonymous	Yes
Homo sapiens	ENSG00000124831	LRRFIP1	unknown	synonymous	Yes
Homo sapiens	ENSG00000154237	LRRK1	unknown	synonymous	Yes
Homo sapiens	ENSG00000198862	LTN1	unknown	synonymous	Yes
Homo sapiens	ENSG00000198909	MAP3K3	unknown	synonymous	Yes
Homo sapiens	ENSG00000085511	MAP3K4	unknown	synonymous	Yes
Homo sapiens	ENSG00000197442	MAP3K5	unknown	synonymous	Yes
Homo sapiens	ENSG00000114738	MAPKAPK3	unknown	synonymous	Yes
Homo sapiens	ENSG00000274671	MARVELD2	unknown	synonymous	Yes
Homo sapiens	ENSG00000086015	MAST2	unknown	synonymous	Yes
Homo sapiens	ENSG00000069020	MAST4	unknown	synonymous	Yes
Homo sapiens	ENSG00000129933	MAU2	unknown	synonymous	Yes
Homo sapiens	ENSG00000088888	MAVS	unknown	synonymous	Yes
Homo sapiens	ENSG00000134046	MBD2	unknown	synonymous	Yes
Homo sapiens	ENSG00000143797	MBOAT2	unknown	synonymous	Yes
Homo sapiens	ENSG00000160294	MCM3AP	unknown	synonymous	Yes
Homo sapiens	ENSG00000125885	MCM8	unknown	synonymous	Yes
Homo sapiens	ENSG00000135679	MDM2	unknown	synonymous	Yes
Homo sapiens	ENSG00000112159	MDN1	unknown	synonymous	Yes
Homo sapiens	ENSG00000125686	MED1	unknown	synonymous	Yes
Homo sapiens	ENSG00000108510	MED13	unknown	synonymous	Yes
Homo sapiens	ENSG00000123066	MED13L	unknown	synonymous	Yes
Homo sapiens	ENSG00000042429	MED17	unknown	synonymous	Yes
Homo sapiens	ENSG00000124641	MED20	unknown	synonymous	Yes
Homo sapiens	ENSG00000112282	MED23	unknown	synonymous	Yes
Homo sapiens	ENSG00000008838	MED24	unknown	synonymous	Yes
Homo sapiens	ENSG00000239642	MEIKIN	unknown	synonymous	Yes
Homo sapiens	ENSG00000105419	MEIS3	unknown	synonymous	Yes
Homo sapiens	ENSG00000171806	METTL18	unknown	synonymous	Yes
Homo sapiens	ENSG00000101574	METTL4	unknown	synonymous	Yes
Homo sapiens	ENSG00000148773	MKI67	unknown	synonymous	Yes
Homo sapiens	ENSG00000078403	MLLT10	unknown	synonymous	Yes
Homo sapiens	ENSG00000172081	MOB3A	unknown	synonymous	Yes
Homo sapiens	ENSG00000061987	MON2	unknown	synonymous	Yes
Homo sapiens	ENSG00000124383	MPHOSPH10	unknown	synonymous	Yes
Homo sapiens	ENSG00000072415	MPP5	unknown	synonymous	Yes
Homo sapiens	ENSG00000105926	MPP6	unknown	synonymous	Yes
Homo sapiens	ENSG00000020922	MRE11	unknown	synonymous	Yes
Homo sapiens	ENSG00000184313	MROH7	unknown	synonymous	Yes
Homo sapiens	ENSG00000239789	MRPS17	unknown	synonymous	Yes
Homo sapiens	ENSG00000214787	MS4A4E	unknown	synonymous	Yes
Homo sapiens	ENSG00000263639	MSMB	unknown	synonymous	Yes
Homo sapiens	ENSG00000125459	MSTO1	unknown	synonymous	Yes
Homo sapiens	ENSG00000057935	MTA3	unknown	synonymous	Yes
Homo sapiens	ENSG00000122085	MTERF4	unknown	synonymous	Yes
Homo sapiens	ENSG00000198793	MTOR	unknown	synonymous	Yes
Homo sapiens	ENSG00000276480	MYH11	unknown	synonymous	Yes
Homo sapiens	ENSG00000145555	MYO10	unknown	synonymous	Yes
Homo sapiens	ENSG00000137474	MYO7A	unknown	synonymous	Yes
Homo sapiens	ENSG00000170191	NANP	unknown	synonymous	Yes
Homo sapiens	ENSG00000095380	NANS	unknown	synonymous	Yes
Homo sapiens	ENSG00000067798	NAV3	unknown	synonymous	Yes
Homo sapiens	ENSG00000151779	NBAS	unknown	synonymous	Yes
Homo sapiens	ENSG00000271425	NBPF10	unknown	synonymous	Yes
Homo sapiens	ENSG00000268043	NBPF12	unknown	synonymous	Yes
Homo sapiens	ENSG00000271383	NBPF19	unknown	synonymous	Yes
Homo sapiens	ENSG00000273136	NBPF26	unknown	synonymous	Yes
Homo sapiens	ENSG00000270231	NBPF8	unknown	synonymous	Yes
Homo sapiens	ENSG00000269713	NBPF9	unknown	synonymous	Yes
Homo sapiens	ENSG00000010292	NCAPD2	unknown	synonymous	Yes
Homo sapiens	ENSG00000146918	NCAPG2	unknown	synonymous	Yes
Homo sapiens	ENSG00000061676	NCKAP1	unknown	synonymous	Yes
Homo sapiens	ENSG00000124151	NCOA3	unknown	synonymous	Yes
Homo sapiens	ENSG00000198646	NCOA6	unknown	synonymous	Yes
Homo sapiens	ENSG00000162736	NCSTN	unknown	synonymous	Yes
Homo sapiens	ENSG00000111859	NEDD9	unknown	synonymous	Yes
Homo sapiens	ENSG00000114904	NEK4	unknown	synonymous	Yes
Homo sapiens	ENSG00000101158	NELFCD	unknown	synonymous	Yes
Homo sapiens	ENSG00000196712	NF1	unknown	synonymous	Yes
Homo sapiens	ENSG00000102908	NFAT5	unknown	synonymous	Yes
Homo sapiens	ENSG00000116044	NFE2L2	unknown	synonymous	Yes
Homo sapiens	ENSG00000170322	NFRKB	unknown	synonymous	Yes
Homo sapiens	ENSG00000086102	NFX1	unknown	synonymous	Yes
Homo sapiens	ENSG00000164190	NIPBL	unknown	synonymous	Yes
Homo sapiens	ENSG00000112981	NME5	unknown	synonymous	Yes
Homo sapiens	ENSG00000112992	NNT	unknown	synonymous	Yes
Homo sapiens	ENSG00000087269	NOP14	unknown	synonymous	Yes
Homo sapiens	ENSG00000196943	NOP9	unknown	synonymous	Yes
Homo sapiens	ENSG00000130751	NPAS1	unknown	synonymous	Yes
Homo sapiens	ENSG00000141458	NPC1	unknown	synonymous	Yes
Homo sapiens	ENSG00000113580	NR3C1	unknown	synonymous	Yes
Homo sapiens	ENSG00000119720	NRDE2	unknown	synonymous	Yes
Homo sapiens	ENSG00000109685	NSD2	unknown	synonymous	Yes
Homo sapiens	ENSG00000117697	NSL1	unknown	synonymous	Yes
Homo sapiens	ENSG00000117481	NSUN4	unknown	synonymous	Yes
Homo sapiens	ENSG00000179299	NSUN7	unknown	synonymous	Yes
Homo sapiens	ENSG00000140538	NTRK3	unknown	synonymous	Yes
Homo sapiens	ENSG00000275074	NUDT18	unknown	synonymous	Yes
Homo sapiens	ENSG00000124789	NUP153	unknown	synonymous	Yes
Homo sapiens	ENSG00000155561	NUP205	unknown	synonymous	Yes
Homo sapiens	ENSG00000143748	NVL	unknown	synonymous	Yes
Homo sapiens	ENSG00000115758	ODC1	unknown	synonymous	Yes
Homo sapiens	ENSG00000172939	OXSR1	unknown	synonymous	Yes
Homo sapiens	ENSG00000149269	PAK1	unknown	synonymous	Yes
Homo sapiens	ENSG00000152520	PAN3	unknown	synonymous	Yes
Homo sapiens	ENSG00000090060	PAPOLA	unknown	synonymous	Yes
Homo sapiens	ENSG00000115421	PAPOLG	unknown	synonymous	Yes
Homo sapiens	ENSG00000166889	PATL1	unknown	synonymous	Yes
Homo sapiens	ENSG00000165494	PCF11	unknown	synonymous	Yes
Homo sapiens	ENSG00000078674	PCM1	unknown	synonymous	Yes
Homo sapiens	ENSG00000170248	PDCD6IP	unknown	synonymous	Yes
Homo sapiens	ENSG00000172572	PDE3A	unknown	synonymous	Yes
Homo sapiens	ENSG00000186862	PDZD7	unknown	synonymous	Yes
Homo sapiens	ENSG00000173517	PEAK1	unknown	synonymous	Yes
Homo sapiens	ENSG00000127980	PEX1	unknown	synonymous	Yes
Homo sapiens	ENSG00000087157	PGS1	unknown	synonymous	Yes
Homo sapiens	ENSG00000025293	PHF20	unknown	synonymous	Yes
Homo sapiens	ENSG00000156873	PHKG2	unknown	synonymous	Yes
Homo sapiens	ENSG00000105851	PIK3CG	unknown	synonymous	Yes
Homo sapiens	ENSG00000164093	PITX2	unknown	synonymous	Yes
Homo sapiens	ENSG00000160199	PKNOX1	unknown	synonymous	Yes
Homo sapiens	ENSG00000154822	PLCL2	unknown	synonymous	Yes
Homo sapiens	ENSG00000178209	PLEC	unknown	synonymous	Yes
Homo sapiens	ENSG00000104886	PLEKHJ1	unknown	synonymous	Yes
Homo sapiens	ENSG00000173846	PLK3	unknown	synonymous	Yes
Homo sapiens	ENSG00000142731	PLK4	unknown	synonymous	Yes
Homo sapiens	ENSG00000185664	PMEL	unknown	synonymous	Yes
Homo sapiens	ENSG00000064933	PMS1	unknown	synonymous	Yes
Homo sapiens	ENSG00000152359	POC5	unknown	synonymous	Yes
Homo sapiens	ENSG00000177084	POLE	unknown	synonymous	Yes
Homo sapiens	ENSG00000140521	POLG	unknown	synonymous	Yes
Homo sapiens	ENSG00000068654	POLR1A	unknown	synonymous	Yes
Homo sapiens	ENSG00000285437	POLR2J3	unknown	synonymous	Yes
Homo sapiens	ENSG00000148606	POLR3A	unknown	synonymous	Yes
Homo sapiens	ENSG00000105854	PON2	unknown	synonymous	Yes
Homo sapiens	ENSG00000104356	POP1	unknown	synonymous	Yes
Homo sapiens	ENSG00000127948	POR	unknown	synonymous	Yes
Homo sapiens	ENSG00000110841	PPFIBP1	unknown	synonymous	Yes
Homo sapiens	ENSG00000256374	PPIAL4D	unknown	synonymous	Yes
Homo sapiens	ENSG00000100023	PPIL2	unknown	synonymous	Yes
Homo sapiens	ENSG00000100614	PPM1A	unknown	synonymous	Yes
Homo sapiens	ENSG00000173281	PPP1R3B	unknown	synonymous	Yes
Homo sapiens	ENSG00000073711	PPP2R3A	unknown	synonymous	Yes
Homo sapiens	ENSG00000167393	PPP2R3B	unknown	synonymous	Yes
Homo sapiens	ENSG00000120910	PPP3CC	unknown	synonymous	Yes
Homo sapiens	ENSG00000154845	PPP4R1	unknown	synonymous	Yes
Homo sapiens	ENSG00000279169	PRAMEF13	unknown	synonymous	Yes
Homo sapiens	ENSG00000274764	PRAMEF27	unknown	synonymous	Yes
Homo sapiens	ENSG00000232423	PRAMEF6	unknown	synonymous	Yes
Homo sapiens	ENSG00000170325	PRDM10	unknown	synonymous	Yes
Homo sapiens	ENSG00000138073	PREB	unknown	synonymous	Yes
Homo sapiens	ENSG00000278224	PRICKLE4	unknown	synonymous	Yes
Homo sapiens	ENSG00000108946	PRKAR1A	unknown	synonymous	Yes
Homo sapiens	ENSG00000185532	PRKG1	unknown	synonymous	Yes
Homo sapiens	ENSG00000113494	PRLR	unknown	synonymous	Yes
Homo sapiens	ENSG00000185246	PRPF39	unknown	synonymous	Yes
Homo sapiens	ENSG00000174231	PRPF8	unknown	synonymous	Yes
Homo sapiens	ENSG00000135406	PRPH	unknown	synonymous	Yes
Homo sapiens	ENSG00000197746	PSAP	unknown	synonymous	Yes
Homo sapiens	ENSG00000146733	PSPH	unknown	synonymous	Yes
Homo sapiens	ENSG00000011304	PTBP1	unknown	synonymous	Yes
Homo sapiens	ENSG00000127947	PTPN12	unknown	synonymous	Yes
Homo sapiens	ENSG00000152104	PTPN14	unknown	synonymous	Yes
Homo sapiens	ENSG00000088179	PTPN4	unknown	synonymous	Yes
Homo sapiens	ENSG00000132670	PTPRA	unknown	synonymous	Yes
Homo sapiens	ENSG00000144724	PTPRG	unknown	synonymous	Yes
Homo sapiens	ENSG00000273993	PTPRK	unknown	synonymous	Yes
Homo sapiens	ENSG00000134644	PUM1	unknown	synonymous	Yes
Homo sapiens	ENSG00000055917	PUM2	unknown	synonymous	Yes
Homo sapiens	ENSG00000136045	PWP1	unknown	synonymous	Yes
Homo sapiens	ENSG00000241945	PWP2	unknown	synonymous	Yes
Homo sapiens	ENSG00000172053	QARS	unknown	synonymous	Yes
Homo sapiens	ENSG00000127328	RAB3IP	unknown	synonymous	Yes
Homo sapiens	ENSG00000222014	RAB6C	unknown	synonymous	Yes
Homo sapiens	ENSG00000011454	RABGAP1	unknown	synonymous	Yes
Homo sapiens	ENSG00000154710	RABGEF1	unknown	synonymous	Yes
Homo sapiens	ENSG00000276618	RAD17	unknown	synonymous	Yes
Homo sapiens	ENSG00000002016	RAD52	unknown	synonymous	Yes
Homo sapiens	ENSG00000085999	RAD54L	unknown	synonymous	Yes
Homo sapiens	ENSG00000174373	RALGAPA1	unknown	synonymous	Yes
Homo sapiens	ENSG00000182872	RBM10	unknown	synonymous	Yes
Homo sapiens	ENSG00000106344	RBM28	unknown	synonymous	Yes
Homo sapiens	ENSG00000088320	REM1	unknown	synonymous	Yes
Homo sapiens	ENSG00000079313	REXO1	unknown	synonymous	Yes
Homo sapiens	ENSG00000111445	RFC5	unknown	synonymous	Yes
Homo sapiens	ENSG00000015568	RGPD5	unknown	synonymous	Yes
Homo sapiens	ENSG00000132554	RGS22	unknown	synonymous	Yes
Homo sapiens	ENSG00000164292	RHOBTB3	unknown	synonymous	Yes
Homo sapiens	ENSG00000164327	RICTOR	unknown	synonymous	Yes
Homo sapiens	ENSG00000080345	RIF1	unknown	synonymous	Yes
Homo sapiens	ENSG00000167257	RNF214	unknown	synonymous	Yes
Homo sapiens	ENSG00000103549	RNF40	unknown	synonymous	Yes
Homo sapiens	ENSG00000101654	RNMT	unknown	synonymous	Yes
Homo sapiens	ENSG00000132383	RPA1	unknown	synonymous	Yes
Homo sapiens	ENSG00000265681	RPL17	unknown	synonymous	Yes
Homo sapiens	ENSG00000163125	RPRD2	unknown	synonymous	Yes
Homo sapiens	ENSG00000124782	RREB1	unknown	synonymous	Yes
Homo sapiens	ENSG00000167325	RRM1	unknown	synonymous	Yes
Homo sapiens	ENSG00000048392	RRM2B	unknown	synonymous	Yes
Homo sapiens	ENSG00000052749	RRP12	unknown	synonymous	Yes
Homo sapiens	ENSG00000081019	RSBN1	unknown	synonymous	Yes
Homo sapiens	ENSG00000187257	RSBN1L	unknown	synonymous	Yes
Homo sapiens	ENSG00000159216	RUNX1	unknown	synonymous	Yes
Homo sapiens	ENSG00000198626	RYR2	unknown	synonymous	Yes
Homo sapiens	ENSG00000196754	S100A2	unknown	synonymous	Yes
Homo sapiens	ENSG00000265808	SEC22B	unknown	synonymous	Yes
Homo sapiens	ENSG00000071537	SEL1L	unknown	synonymous	Yes
Homo sapiens	ENSG00000112701	SENP6	unknown	synonymous	Yes
Homo sapiens	ENSG00000111897	SERINC1	unknown	synonymous	Yes
Homo sapiens	ENSG00000080546	SESN1	unknown	synonymous	Yes
Homo sapiens	ENSG00000139718	SETD1B	unknown	synonymous	Yes
Homo sapiens	ENSG00000103037	SETD6	unknown	synonymous	Yes
Homo sapiens	ENSG00000230667	SETSIP	unknown	synonymous	Yes
Homo sapiens	ENSG00000061936	SFSWAP	unknown	synonymous	Yes
Homo sapiens	ENSG00000179526	SHARPIN	unknown	synonymous	Yes
Homo sapiens	ENSG00000160410	SHKBP1	unknown	synonymous	Yes
Homo sapiens	ENSG00000144736	SHQ1	unknown	synonymous	Yes
Homo sapiens	ENSG00000110446	SLC15A3	unknown	synonymous	Yes
Homo sapiens	ENSG00000155380	SLC16A1	unknown	synonymous	Yes
Homo sapiens	ENSG00000162383	SLC1A7	unknown	synonymous	Yes
Homo sapiens	ENSG00000148339	SLC25A25	unknown	synonymous	Yes
Homo sapiens	ENSG00000164933	SLC25A32	unknown	synonymous	Yes
Homo sapiens	ENSG00000225697	SLC26A6	unknown	synonymous	Yes
Homo sapiens	ENSG00000175782	SLC35E3	unknown	synonymous	Yes
Homo sapiens	ENSG00000139974	SLC38A6	unknown	synonymous	Yes
Homo sapiens	ENSG00000196950	SLC39A10	unknown	synonymous	Yes
Homo sapiens	ENSG00000165349	SLC7A3	unknown	synonymous	Yes
Homo sapiens	ENSG00000099960	SLC7A4	unknown	synonymous	Yes
Homo sapiens	ENSG00000119906	SLF2	unknown	synonymous	Yes
Homo sapiens	ENSG00000065613	SLK	unknown	synonymous	Yes
Homo sapiens	ENSG00000141646	SMAD4	unknown	synonymous	Yes
Homo sapiens	ENSG00000127616	SMARCA4	unknown	synonymous	Yes
Homo sapiens	ENSG00000108604	SMARCD2	unknown	synonymous	Yes
Homo sapiens	ENSG00000198952	SMG5	unknown	synonymous	Yes
Homo sapiens	ENSG00000172062	SMN1	unknown	synonymous	Yes
Homo sapiens	ENSG00000165684	SNAPC4	unknown	synonymous	Yes
Homo sapiens	ENSG00000168566	SNRNP48	unknown	synonymous	Yes
Homo sapiens	ENSG00000125870	SNRPB2	unknown	synonymous	Yes
Homo sapiens	ENSG00000159140	SON	unknown	synonymous	Yes
Homo sapiens	ENSG00000064199	SPA17	unknown	synonymous	Yes
Homo sapiens	ENSG00000113140	SPARC	unknown	synonymous	Yes
Homo sapiens	ENSG00000040275	SPDL1	unknown	synonymous	Yes
Homo sapiens	ENSG00000065526	SPEN	unknown	synonymous	Yes
Homo sapiens	ENSG00000080603	SRCAP	unknown	synonymous	Yes
Homo sapiens	ENSG00000198911	SREBF2	unknown	synonymous	Yes
Homo sapiens	ENSG00000112658	SRF	unknown	synonymous	Yes
Homo sapiens	ENSG00000196369	SRGAP2B	unknown	synonymous	Yes
Homo sapiens	ENSG00000144867	SRPRB	unknown	synonymous	Yes
Homo sapiens	ENSG00000167978	SRRM2	unknown	synonymous	Yes
Homo sapiens	ENSG00000157216	SSBP3	unknown	synonymous	Yes
Homo sapiens	ENSG00000004866	ST7	unknown	synonymous	Yes
Homo sapiens	ENSG00000066923	STAG3	unknown	synonymous	Yes
Homo sapiens	ENSG00000196335	STK31	unknown	synonymous	Yes
Homo sapiens	ENSG00000125834	STK35	unknown	synonymous	Yes
Homo sapiens	ENSG00000211455	STK38L	unknown	synonymous	Yes
Homo sapiens	ENSG00000266173	STRADA	unknown	synonymous	Yes
Homo sapiens	ENSG00000143093	STRIP1	unknown	synonymous	Yes
Homo sapiens	ENSG00000105705	SUGP1	unknown	synonymous	Yes
Homo sapiens	ENSG00000064607	SUGP2	unknown	synonymous	Yes
Homo sapiens	ENSG00000261052	SULT1A3	unknown	synonymous	Yes
Homo sapiens	ENSG00000109111	SUPT6H	unknown	synonymous	Yes
Homo sapiens	ENSG00000280627	SURF1	unknown	synonymous	Yes
Homo sapiens	ENSG00000165124	SVEP1	unknown	synonymous	Yes
Homo sapiens	ENSG00000125755	SYMPK	unknown	synonymous	Yes
Homo sapiens	ENSG00000143469	SYT14	unknown	synonymous	Yes
Homo sapiens	ENSG00000162298	SYVN1	unknown	synonymous	Yes
Homo sapiens	ENSG00000147133	TAF1	unknown	synonymous	Yes
Homo sapiens	ENSG00000064313	TAF2	unknown	synonymous	Yes
Homo sapiens	ENSG00000143374	TARS2	unknown	synonymous	Yes
Homo sapiens	ENSG00000156787	TBC1D31	unknown	synonymous	Yes
Homo sapiens	ENSG00000284770	TBCE	unknown	synonymous	Yes
Homo sapiens	ENSG00000145348	TBCK	unknown	synonymous	Yes
Homo sapiens	ENSG00000249961	TERB1	unknown	synonymous	Yes
Homo sapiens	ENSG00000147601	TERF1	unknown	synonymous	Yes
Homo sapiens	ENSG00000107140	TESK1	unknown	synonymous	Yes
Homo sapiens	ENSG00000054118	THRAP3	unknown	synonymous	Yes
Homo sapiens	ENSG00000111602	TIMELESS	unknown	synonymous	Yes
Homo sapiens	ENSG00000163659	TIPARP	unknown	synonymous	Yes
Homo sapiens	ENSG00000240849	TMEM189	unknown	synonymous	Yes
Homo sapiens	ENSG00000146842	TMEM209	unknown	synonymous	Yes
Homo sapiens	ENSG00000284701	TMEM247	unknown	synonymous	Yes
Homo sapiens	ENSG00000154310	TNIK	unknown	synonymous	Yes
Homo sapiens	ENSG00000173273	TNKS	unknown	synonymous	Yes
Homo sapiens	ENSG00000100216	TOMM22	unknown	synonymous	Yes
Homo sapiens	ENSG00000077097	TOP2B	unknown	synonymous	Yes
Homo sapiens	ENSG00000100038	TOP3B	unknown	synonymous	Yes
Homo sapiens	ENSG00000067369	TP53BP1	unknown	synonymous	Yes
Homo sapiens	ENSG00000134779	TPGS2	unknown	synonymous	Yes
Homo sapiens	ENSG00000140416	TPM1	unknown	synonymous	Yes
Homo sapiens	ENSG00000168538	TRAPPC11	unknown	synonymous	Yes
Homo sapiens	ENSG00000122779	TRIM24	unknown	synonymous	Yes
Homo sapiens	ENSG00000108395	TRIM37	unknown	synonymous	Yes
Homo sapiens	ENSG00000166326	TRIM44	unknown	synonymous	Yes
Homo sapiens	ENSG00000163462	TRIM46	unknown	synonymous	Yes
Homo sapiens	ENSG00000183718	TRIM52	unknown	synonymous	Yes
Homo sapiens	ENSG00000089195	TRMT6	unknown	synonymous	Yes
Homo sapiens	ENSG00000167112	TRUB2	unknown	synonymous	Yes
Homo sapiens	ENSG00000154743	TSEN2	unknown	synonymous	Yes
Homo sapiens	ENSG00000135951	TSGA10	unknown	synonymous	Yes
Homo sapiens	ENSG00000123607	TTC21B	unknown	synonymous	Yes
Homo sapiens	ENSG00000068724	TTC7A	unknown	synonymous	Yes
Homo sapiens	ENSG00000125482	TTF1	unknown	synonymous	Yes
Homo sapiens	ENSG00000155657	TTN	unknown	synonymous	Yes
Homo sapiens	ENSG00000258947	TUBB3	unknown	synonymous	Yes
Homo sapiens	ENSG00000126216	TUBGCP3	unknown	synonymous	Yes
Homo sapiens	ENSG00000276856	TUBGCP5	unknown	synonymous	Yes
Homo sapiens	ENSG00000184470	TXNRD2	unknown	synonymous	Yes
Homo sapiens	ENSG00000277149	TYW1B	unknown	synonymous	Yes
Homo sapiens	ENSG00000163714	U2SURP	unknown	synonymous	Yes
Homo sapiens	ENSG00000130985	UBA1	unknown	synonymous	Yes
Homo sapiens	ENSG00000143569	UBAP2L	unknown	synonymous	Yes
Homo sapiens	ENSG00000138629	UBL7	unknown	synonymous	Yes
Homo sapiens	ENSG00000127481	UBR4	unknown	synonymous	Yes
Homo sapiens	ENSG00000108312	UBTF	unknown	synonymous	Yes
Homo sapiens	ENSG00000147854	UHRF2	unknown	synonymous	Yes
Homo sapiens	ENSG00000198722	UNC13B	unknown	synonymous	Yes
Homo sapiens	ENSG00000107731	UNC5B	unknown	synonymous	Yes
Homo sapiens	ENSG00000151461	UPF2	unknown	synonymous	Yes
Homo sapiens	ENSG00000106608	URGCP	unknown	synonymous	Yes
Homo sapiens	ENSG00000053501	USE1	unknown	synonymous	Yes
Homo sapiens	ENSG00000155313	USP25	unknown	synonymous	Yes
Homo sapiens	ENSG00000055483	USP36	unknown	synonymous	Yes
Homo sapiens	ENSG00000124486	USP9X	unknown	synonymous	Yes
Homo sapiens	ENSG00000114374	USP9Y	unknown	synonymous	Yes
Homo sapiens	ENSG00000035403	VCL	unknown	synonymous	Yes
Homo sapiens	ENSG00000164944	VIRMA	unknown	synonymous	Yes
Homo sapiens	ENSG00000143952	VPS54	unknown	synonymous	Yes
Homo sapiens	ENSG00000158195	WASF2	unknown	synonymous	Yes
Homo sapiens	ENSG00000176473	WDR25	unknown	synonymous	Yes
Homo sapiens	ENSG00000136709	WDR33	unknown	synonymous	Yes
Homo sapiens	ENSG00000075702	WDR62	unknown	synonymous	Yes
Homo sapiens	ENSG00000164091	WDR82	unknown	synonymous	Yes
Homo sapiens	ENSG00000060237	WNK1	unknown	synonymous	Yes
Homo sapiens	ENSG00000196632	WNK3	unknown	synonymous	Yes
Homo sapiens	ENSG00000165392	WRN	unknown	synonymous	Yes
Homo sapiens	ENSG00000113645	WWC1	unknown	synonymous	Yes
Homo sapiens	ENSG00000171402	XAGE3	unknown	synonymous	Yes
Homo sapiens	ENSG00000124571	XPO5	unknown	synonymous	Yes
Homo sapiens	ENSG00000114127	XRN1	unknown	synonymous	Yes
Homo sapiens	ENSG00000088930	XRN2	unknown	synonymous	Yes
Homo sapiens	ENSG00000015532	XYLT2	unknown	synonymous	Yes
Homo sapiens	ENSG00000182362	YBEY	unknown	synonymous	Yes
Homo sapiens	ENSG00000185728	YTHDF3	unknown	synonymous	Yes
Homo sapiens	ENSG00000116809	ZBTB17	unknown	synonymous	Yes
Homo sapiens	ENSG00000135482	ZC3H10	unknown	synonymous	Yes
Homo sapiens	ENSG00000014164	ZC3H3	unknown	synonymous	Yes
Homo sapiens	ENSG00000131732	ZCCHC9	unknown	synonymous	Yes
Homo sapiens	ENSG00000078487	ZCWPW1	unknown	synonymous	Yes
Homo sapiens	ENSG00000148516	ZEB1	unknown	synonymous	Yes
Homo sapiens	ENSG00000169946	ZFPM2	unknown	synonymous	Yes
Homo sapiens	ENSG00000039319	ZFYVE16	unknown	synonymous	Yes
Homo sapiens	ENSG00000157077	ZFYVE9	unknown	synonymous	Yes
Homo sapiens	ENSG00000146463	ZMYM4	unknown	synonymous	Yes
Homo sapiens	ENSG00000101040	ZMYND8	unknown	synonymous	Yes
Homo sapiens	ENSG00000188629	ZNF177	unknown	synonymous	Yes
Homo sapiens	ENSG00000171940	ZNF217	unknown	synonymous	Yes
Homo sapiens	ENSG00000167637	ZNF283	unknown	synonymous	Yes
Homo sapiens	ENSG00000145908	ZNF300	unknown	synonymous	Yes
Homo sapiens	ENSG00000088876	ZNF343	unknown	synonymous	Yes
Homo sapiens	ENSG00000171466	ZNF562	unknown	synonymous	Yes
Homo sapiens	ENSG00000167962	ZNF598	unknown	synonymous	Yes
Homo sapiens	ENSG00000180357	ZNF609	unknown	synonymous	Yes
Homo sapiens	ENSG00000167395	ZNF646	unknown	synonymous	Yes
Homo sapiens	ENSG00000197343	ZNF655	unknown	synonymous	Yes
Homo sapiens	ENSG00000197472	ZNF695	unknown	synonymous	Yes
Homo sapiens	ENSG00000227124	ZNF717	unknown	synonymous	Yes
Homo sapiens	ENSG00000268696	ZNF723	unknown	synonymous	Yes
Homo sapiens	ENSG00000185252	ZNF74	unknown	synonymous	Yes
Homo sapiens	ENSG00000198556	ZNF789	unknown	synonymous	Yes
Homo sapiens	ENSG00000169249	ZRSR2	unknown	synonymous	Yes
Homo sapiens	ENSG00000001629	ANKIB1	NE	nonsynonymous	Yes
Homo sapiens	ENSG00000002549	LAP3	NE	nonsynonymous	Yes
Homo sapiens	ENSG00000002746	HECW1	NE	nonsynonymous	Yes
Homo sapiens	ENSG00000003393	ALS2	NE	nonsynonymous	Yes
Homo sapiens	ENSG00000003987	MTMR7	NE	nonsynonymous	Yes
Homo sapiens	ENSG00000004766	VPS50	NE	nonsynonymous	Yes
Homo sapiens	ENSG00000005059	MCUB	NE	nonsynonymous	Yes
Homo sapiens	ENSG00000005108	THSD7A	NE	nonsynonymous	Yes
Homo sapiens	ENSG00000005421	PON1	NE	nonsynonymous	Yes
Homo sapiens	ENSG00000005436	GCFC2	NE	nonsynonymous	Yes
Homo sapiens	ENSG00000005810	MYCBP2	NE	nonsynonymous	Yes
Homo sapiens	ENSG00000005812	FBXL3	NE	nonsynonymous	Yes
Homo sapiens	ENSG00000006042	TMEM98	NE	nonsynonymous	Yes
Homo sapiens	ENSG00000006468	ETV1	NE	nonsynonymous	Yes
Homo sapiens	ENSG00000006704	GTF2IRD1	NE	nonsynonymous	Yes
Homo sapiens	ENSG00000007174	DNAH9	NE	nonsynonymous	Yes
Homo sapiens	ENSG00000007341	ST7L	NE	nonsynonymous	Yes
Homo sapiens	ENSG00000007372	PAX6	NE	nonsynonymous	Yes
Homo sapiens	ENSG00000008083	JARID2	NE	nonsynonymous	Yes
Homo sapiens	ENSG00000008226	DLEC1	NE	nonsynonymous	Yes
Homo sapiens	ENSG00000008294	SPAG9	NE	nonsynonymous	Yes
Homo sapiens	ENSG00000008323	PLEKHG6	NE	nonsynonymous	Yes
Homo sapiens	ENSG00000008869	HEATR5B	NE	nonsynonymous	Yes
Homo sapiens	ENSG00000009724	MASP2	NE	nonsynonymous	Yes
Homo sapiens	ENSG00000009780	FAM76A	NE	nonsynonymous	Yes
Homo sapiens	ENSG00000009830	POMT2	NE	nonsynonymous	Yes
Homo sapiens	ENSG00000011009	LYPLA2	NE	nonsynonymous	Yes
Homo sapiens	ENSG00000012779	ALOX5	NE	nonsynonymous	Yes
Homo sapiens	ENSG00000012822	CALCOCO1	NE	nonsynonymous	Yes
Homo sapiens	ENSG00000013392	RWDD2A	NE	nonsynonymous	Yes
Homo sapiens	ENSG00000013523	ANGEL1	NE	nonsynonymous	Yes
Homo sapiens	ENSG00000014216	CAPN1	NE	nonsynonymous	Yes
Homo sapiens	ENSG00000015171	ZMYND11	NE	nonsynonymous	Yes
Homo sapiens	ENSG00000016402	IL20RA	NE	nonsynonymous	Yes
Homo sapiens	ENSG00000018189	RUFY3	NE	nonsynonymous	Yes
Homo sapiens	ENSG00000018869	ZNF582	NE	nonsynonymous	Yes
Homo sapiens	ENSG00000020256	ZFP64	NE	nonsynonymous	Yes
Homo sapiens	ENSG00000020577	SAMD4A	NE	nonsynonymous	Yes
Homo sapiens	ENSG00000025156	HSF2	NE	nonsynonymous	Yes
Homo sapiens	ENSG00000029725	RABEP1	NE	nonsynonymous	Yes
Homo sapiens	ENSG00000032742	IFT88	NE	nonsynonymous	Yes
Homo sapiens	ENSG00000033122	LRRC7	NE	nonsynonymous	Yes
Homo sapiens	ENSG00000033627	ATP6V0A1	NE	nonsynonymous	Yes
Homo sapiens	ENSG00000036530	CYP46A1	NE	nonsynonymous	Yes
Homo sapiens	ENSG00000037474	NSUN2	NE	nonsynonymous	Yes
Homo sapiens	ENSG00000037637	FBXO42	NE	nonsynonymous	Yes
Homo sapiens	ENSG00000038295	TLL1	NE	nonsynonymous	Yes
Homo sapiens	ENSG00000038427	VCAN	NE	nonsynonymous	Yes
Homo sapiens	ENSG00000039523	RIPOR1	NE	nonsynonymous	Yes
Homo sapiens	ENSG00000040199	PHLPP2	NE	nonsynonymous	Yes
Homo sapiens	ENSG00000040933	INPP4A	NE	nonsynonymous	Yes
Homo sapiens	ENSG00000042781	USH2A	NE	nonsynonymous	Yes
Homo sapiens	ENSG00000042980	ADAM28	NE	nonsynonymous	Yes
Homo sapiens	ENSG00000044090	CUL7	NE	nonsynonymous	Yes
Homo sapiens	ENSG00000044459	CNTLN	NE	nonsynonymous	Yes
Homo sapiens	ENSG00000047365	ARAP2	NE	nonsynonymous	Yes
Homo sapiens	ENSG00000047617	ANO2	NE	nonsynonymous	Yes
Homo sapiens	ENSG00000048471	SNX29	NE	nonsynonymous	Yes
Homo sapiens	ENSG00000048649	RSF1	NE	nonsynonymous	Yes
Homo sapiens	ENSG00000049246	PER3	NE	nonsynonymous	Yes
Homo sapiens	ENSG00000050438	SLC4A8	NE	nonsynonymous	Yes
Homo sapiens	ENSG00000051825	MPHOSPH9	NE	nonsynonymous	Yes
Homo sapiens	ENSG00000052841	TTC17	NE	nonsynonymous	Yes
Homo sapiens	ENSG00000053524	MCF2L2	NE	nonsynonymous	Yes
Homo sapiens	ENSG00000054219	LY75	NE	nonsynonymous	Yes
Homo sapiens	ENSG00000054523	KIF1B	NE	nonsynonymous	Yes
Homo sapiens	ENSG00000054611	TBC1D22A	NE	nonsynonymous	Yes
Homo sapiens	ENSG00000054654	SYNE2	NE	nonsynonymous	Yes
Homo sapiens	ENSG00000055211	GINM1	NE	nonsynonymous	Yes
Homo sapiens	ENSG00000056277	ZNF280C	NE	nonsynonymous	Yes
Homo sapiens	ENSG00000056291	NPFFR2	NE	nonsynonymous	Yes
Homo sapiens	ENSG00000056586	RC3H2	NE	nonsynonymous	Yes
Homo sapiens	ENSG00000056736	IL17RB	NE	nonsynonymous	Yes
Homo sapiens	ENSG00000058063	ATP11B	NE	nonsynonymous	Yes
Homo sapiens	ENSG00000058091	CDK14	NE	nonsynonymous	Yes
Homo sapiens	ENSG00000059588	TARBP1	NE	nonsynonymous	Yes
Homo sapiens	ENSG00000059915	PSD	NE	nonsynonymous	Yes
Homo sapiens	ENSG00000060749	QSER1	NE	nonsynonymous	Yes
Homo sapiens	ENSG00000062282	DGAT2	NE	nonsynonymous	Yes
Homo sapiens	ENSG00000063127	SLC6A16	NE	nonsynonymous	Yes
Homo sapiens	ENSG00000064012	CASP8	NE	nonsynonymous	Yes
Homo sapiens	ENSG00000064042	LIMCH1	NE	nonsynonymous	Yes
Homo sapiens	ENSG00000064763	FAR2	NE	nonsynonymous	Yes
Homo sapiens	ENSG00000065183	WDR3	E	nonsynonymous	Yes
Homo sapiens	ENSG00000065485	PDIA5	NE	nonsynonymous	Yes
Homo sapiens	ENSG00000065491	TBC1D22B	NE	nonsynonymous	Yes
Homo sapiens	ENSG00000065609	SNAP91	NE	nonsynonymous	Yes
Homo sapiens	ENSG00000065923	SLC9A7	NE	nonsynonymous	Yes
Homo sapiens	ENSG00000066084	DIP2B	NE	nonsynonymous	Yes
Homo sapiens	ENSG00000066185	ZMYND12	NE	nonsynonymous	Yes
Homo sapiens	ENSG00000066248	NGEF	NE	nonsynonymous	Yes
Homo sapiens	ENSG00000066629	EML1	NE	nonsynonymous	Yes
Homo sapiens	ENSG00000066739	ATG2B	NE	nonsynonymous	Yes
Homo sapiens	ENSG00000066777	ARFGEF1	NE	nonsynonymous	Yes
Homo sapiens	ENSG00000066827	ZFAT	NE	nonsynonymous	Yes
Homo sapiens	ENSG00000066933	MYO9A	NE	nonsynonymous	Yes
Homo sapiens	ENSG00000067141	NEO1	NE	nonsynonymous	Yes
Homo sapiens	ENSG00000067221	STOML1	NE	nonsynonymous	Yes
Homo sapiens	ENSG00000068305	MEF2A	NE	nonsynonymous	Yes
Homo sapiens	ENSG00000068354	TBC1D25	NE	nonsynonymous	Yes
Homo sapiens	ENSG00000068650	ATP11A	NE	nonsynonymous	Yes
Homo sapiens	ENSG00000068796	KIF2A	NE	nonsynonymous	Yes
Homo sapiens	ENSG00000069275	NUCKS1	NE	nonsynonymous	Yes
Homo sapiens	ENSG00000070269	TMEM260	NE	nonsynonymous	Yes
Homo sapiens	ENSG00000070610	GBA2	NE	nonsynonymous	Yes
Homo sapiens	ENSG00000070915	SLC12A3	NE	nonsynonymous	Yes
Homo sapiens	ENSG00000072201	LNX1	NE	nonsynonymous	Yes
Homo sapiens	ENSG00000072274	TFRC	E	nonsynonymous	Yes
Homo sapiens	ENSG00000072657	TRHDE	NE	nonsynonymous	Yes
Homo sapiens	ENSG00000072778	ACADVL	NE	nonsynonymous	Yes
Homo sapiens	ENSG00000073350	LLGL2	NE	nonsynonymous	Yes
Homo sapiens	ENSG00000073614	KDM5A	NE	nonsynonymous	Yes
Homo sapiens	ENSG00000073921	PICALM	NE	nonsynonymous	Yes
Homo sapiens	ENSG00000074755	ZZEF1	NE	nonsynonymous	Yes
Homo sapiens	ENSG00000075568	TMEM131	NE	nonsynonymous	Yes
Homo sapiens	ENSG00000075618	FSCN1	NE	nonsynonymous	Yes
Homo sapiens	ENSG00000075945	KIFAP3	NE	nonsynonymous	Yes
Homo sapiens	ENSG00000076513	ANKRD13A	NE	nonsynonymous	Yes
Homo sapiens	ENSG00000076641	PAG1	NE	nonsynonymous	Yes
Homo sapiens	ENSG00000077238	IL4R	NE	nonsynonymous	Yes
Homo sapiens	ENSG00000077254	USP33	NE	nonsynonymous	Yes
Homo sapiens	ENSG00000077420	APBB1IP	NE	nonsynonymous	Yes
Homo sapiens	ENSG00000077454	LRCH4	NE	nonsynonymous	Yes
Homo sapiens	ENSG00000077616	NAALAD2	NE	nonsynonymous	Yes
Homo sapiens	ENSG00000077713	SLC25A43	NE	nonsynonymous	Yes
Homo sapiens	ENSG00000078043	PIAS2	NE	nonsynonymous	Yes
Homo sapiens	ENSG00000078081	LAMP3	NE	nonsynonymous	Yes
Homo sapiens	ENSG00000078269	SYNJ2	NE	nonsynonymous	Yes
Homo sapiens	ENSG00000078295	ADCY2	NE	nonsynonymous	Yes
Homo sapiens	ENSG00000078747	ITCH	NE	nonsynonymous	Yes
Homo sapiens	ENSG00000078808	SDF4	NE	nonsynonymous	Yes
Homo sapiens	ENSG00000079102	RUNX1T1	NE	nonsynonymous	Yes
Homo sapiens	ENSG00000079263	SP140	NE	nonsynonymous	Yes
Homo sapiens	ENSG00000079387	SENP1	NE	nonsynonymous	Yes
Homo sapiens	ENSG00000079482	OPHN1	NE	nonsynonymous	Yes
Homo sapiens	ENSG00000079691	CARMIL1	NE	nonsynonymous	Yes
Homo sapiens	ENSG00000079739	PGM1	NE	nonsynonymous	Yes
Homo sapiens	ENSG00000080200	CRYBG3	NE	nonsynonymous	Yes
Homo sapiens	ENSG00000080709	KCNN2	NE	nonsynonymous	Yes
Homo sapiens	ENSG00000081026	MAGI3	NE	nonsynonymous	Yes
Homo sapiens	ENSG00000081479	LRP2	NE	nonsynonymous	Yes
Homo sapiens	ENSG00000081803	CADPS2	NE	nonsynonymous	Yes
Homo sapiens	ENSG00000081913	PHLPP1	NE	nonsynonymous	Yes
Homo sapiens	ENSG00000082269	FAM135A	NE	nonsynonymous	Yes
Homo sapiens	ENSG00000082397	EPB41L3	NE	nonsynonymous	Yes
Homo sapiens	ENSG00000082805	ERC1	NE	nonsynonymous	Yes
Homo sapiens	ENSG00000082996	RNF13	NE	nonsynonymous	Yes
Homo sapiens	ENSG00000083535	PIBF1	NE	nonsynonymous	Yes
Homo sapiens	ENSG00000083750	RRAGB	NE	nonsynonymous	Yes
Homo sapiens	ENSG00000083828	ZNF586	NE	nonsynonymous	Yes
Homo sapiens	ENSG00000083838	ZNF446	NE	nonsynonymous	Yes
Homo sapiens	ENSG00000083844	ZNF264	NE	nonsynonymous	Yes
Homo sapiens	ENSG00000084444	FAM234B	NE	nonsynonymous	Yes
Homo sapiens	ENSG00000085185	BCORL1	NE	nonsynonymous	Yes
Homo sapiens	ENSG00000085982	USP40	NE	nonsynonymous	Yes
Homo sapiens	ENSG00000086570	FAT2	NE	nonsynonymous	Yes
Homo sapiens	ENSG00000086967	MYBPC2	NE	nonsynonymous	Yes
Homo sapiens	ENSG00000087245	MMP2	NE	nonsynonymous	Yes
Homo sapiens	ENSG00000087258	GNAO1	NE	nonsynonymous	Yes
Homo sapiens	ENSG00000087301	TXNDC16	NE	nonsynonymous	Yes
Homo sapiens	ENSG00000088367	EPB41L1	NE	nonsynonymous	Yes
Homo sapiens	ENSG00000088387	DOCK9	NE	nonsynonymous	Yes
Homo sapiens	ENSG00000088448	ANKRD10	NE	nonsynonymous	Yes
Homo sapiens	ENSG00000089101	CFAP61	NE	nonsynonymous	Yes
Homo sapiens	ENSG00000089876	DHX32	NE	nonsynonymous	Yes
Homo sapiens	ENSG00000090372	STRN4	NE	nonsynonymous	Yes
Homo sapiens	ENSG00000090534	THPO	NE	nonsynonymous	Yes
Homo sapiens	ENSG00000090615	GOLGA3	NE	nonsynonymous	Yes
Homo sapiens	ENSG00000090863	GLG1	NE	nonsynonymous	Yes
Homo sapiens	ENSG00000091129	NRCAM	NE	nonsynonymous	Yes
Homo sapiens	ENSG00000091136	LAMB1	NE	nonsynonymous	Yes
Homo sapiens	ENSG00000091844	RGS17	NE	nonsynonymous	Yes
Homo sapiens	ENSG00000092068	SLC7A8	NE	nonsynonymous	Yes
Homo sapiens	ENSG00000092470	WDR76	NE	nonsynonymous	Yes
Homo sapiens	ENSG00000095066	HOOK2	NE	nonsynonymous	Yes
Homo sapiens	ENSG00000095951	HIVEP1	NE	nonsynonymous	Yes
Homo sapiens	ENSG00000096433	ITPR3	NE	nonsynonymous	Yes
Homo sapiens	ENSG00000096696	DSP	NE	nonsynonymous	Yes
Homo sapiens	ENSG00000096872	IFT74	NE	nonsynonymous	Yes
Homo sapiens	ENSG00000097096	SYDE2	NE	nonsynonymous	Yes
Homo sapiens	ENSG00000099139	PCSK5	NE	nonsynonymous	Yes
Homo sapiens	ENSG00000099219	ERMP1	NE	nonsynonymous	Yes
Homo sapiens	ENSG00000099284	H2AFY2	NE	nonsynonymous	Yes
Homo sapiens	ENSG00000099290	WASHC2A	NE	nonsynonymous	Yes
Homo sapiens	ENSG00000099330	OCEL1	NE	nonsynonymous	Yes
Homo sapiens	ENSG00000099331	MYO9B	NE	nonsynonymous	Yes
Homo sapiens	ENSG00000099338	CATSPERG	NE	nonsynonymous	Yes
Homo sapiens	ENSG00000099814	CEP170B	NE	nonsynonymous	Yes
Homo sapiens	ENSG00000099954	CECR2	NE	nonsynonymous	Yes
Homo sapiens	ENSG00000100122	CRYBB1	NE	nonsynonymous	Yes
Homo sapiens	ENSG00000100154	TTC28	NE	nonsynonymous	Yes
Homo sapiens	ENSG00000100221	JOSD1	NE	nonsynonymous	Yes
Homo sapiens	ENSG00000100226	GTPBP1	NE	nonsynonymous	Yes
Homo sapiens	ENSG00000100239	PPP6R2	NE	nonsynonymous	Yes
Homo sapiens	ENSG00000100253	MIOX	NE	nonsynonymous	Yes
Homo sapiens	ENSG00000100304	TTLL12	NE	nonsynonymous	Yes
Homo sapiens	ENSG00000100354	TNRC6B	NE	nonsynonymous	Yes
Homo sapiens	ENSG00000100426	ZBED4	NE	nonsynonymous	Yes
Homo sapiens	ENSG00000100485	SOS2	NE	nonsynonymous	Yes
Homo sapiens	ENSG00000100503	NIN	NE	nonsynonymous	Yes
Homo sapiens	ENSG00000100522	GNPNAT1	NE	nonsynonymous	Yes
Homo sapiens	ENSG00000100625	SIX4	NE	nonsynonymous	Yes
Homo sapiens	ENSG00000100629	CEP128	NE	nonsynonymous	Yes
Homo sapiens	ENSG00000100722	ZC3H14	NE	nonsynonymous	Yes
Homo sapiens	ENSG00000100731	PCNX1	NE	nonsynonymous	Yes
Homo sapiens	ENSG00000100926	TM9SF1	NE	nonsynonymous	Yes
Homo sapiens	ENSG00000100979	PLTP	NE	nonsynonymous	Yes
Homo sapiens	ENSG00000101098	RIMS4	NE	nonsynonymous	Yes
Homo sapiens	ENSG00000101115	SALL4	NE	nonsynonymous	Yes
Homo sapiens	ENSG00000101144	BMP7	NE	nonsynonymous	Yes
Homo sapiens	ENSG00000101190	TCFL5	NE	nonsynonymous	Yes
Homo sapiens	ENSG00000101199	ARFGAP1	NE	nonsynonymous	Yes
Homo sapiens	ENSG00000101216	GMEB2	NE	nonsynonymous	Yes
Homo sapiens	ENSG00000101577	LPIN2	NE	nonsynonymous	Yes
Homo sapiens	ENSG00000101680	LAMA1	NE	nonsynonymous	Yes
Homo sapiens	ENSG00000101745	ANKRD12	NE	nonsynonymous	Yes
Homo sapiens	ENSG00000101935	AMMECR1	NE	nonsynonymous	Yes
Homo sapiens	ENSG00000101958	GLRA2	NE	nonsynonymous	Yes
Homo sapiens	ENSG00000101974	ATP11C	NE	nonsynonymous	Yes
Homo sapiens	ENSG00000101986	ABCD1	NE	nonsynonymous	Yes
Homo sapiens	ENSG00000102048	ASB9	NE	nonsynonymous	Yes
Homo sapiens	ENSG00000102081	FMR1	NE	nonsynonymous	Yes
Homo sapiens	ENSG00000102225	CDK16	NE	nonsynonymous	Yes
Homo sapiens	ENSG00000102230	PCYT1B	NE	nonsynonymous	Yes
Homo sapiens	ENSG00000102316	MAGED2	NE	nonsynonymous	Yes
Homo sapiens	ENSG00000102387	TAF7L	NE	nonsynonymous	Yes
Homo sapiens	ENSG00000102401	ARMCX3	NE	nonsynonymous	Yes
Homo sapiens	ENSG00000102531	FNDC3A	NE	nonsynonymous	Yes
Homo sapiens	ENSG00000102595	UGGT2	NE	nonsynonymous	Yes
Homo sapiens	ENSG00000102699	PARP4	NE	nonsynonymous	Yes
Homo sapiens	ENSG00000102910	LONP2	NE	nonsynonymous	Yes
Homo sapiens	ENSG00000102921	N4BP1	NE	nonsynonymous	Yes
Homo sapiens	ENSG00000102984	ZNF821	NE	nonsynonymous	Yes
Homo sapiens	ENSG00000103023	PRSS54	NE	nonsynonymous	Yes
Homo sapiens	ENSG00000103043	VAC14	NE	nonsynonymous	Yes
Homo sapiens	ENSG00000103056	SMPD3	NE	nonsynonymous	Yes
Homo sapiens	ENSG00000103126	AXIN1	NE	nonsynonymous	Yes
Homo sapiens	ENSG00000103184	SEC14L5	NE	nonsynonymous	Yes
Homo sapiens	ENSG00000103196	CRISPLD2	NE	nonsynonymous	Yes
Homo sapiens	ENSG00000103404	USP31	NE	nonsynonymous	Yes
Homo sapiens	ENSG00000103489	XYLT1	NE	nonsynonymous	Yes
Homo sapiens	ENSG00000103494	RPGRIP1L	NE	nonsynonymous	Yes
Homo sapiens	ENSG00000103495	MAZ	NE	nonsynonymous	Yes
Homo sapiens	ENSG00000103599	IQCH	NE	nonsynonymous	Yes
Homo sapiens	ENSG00000103657	HERC1	NE	nonsynonymous	Yes
Homo sapiens	ENSG00000103942	HOMER2	NE	nonsynonymous	Yes
Homo sapiens	ENSG00000104093	DMXL2	NE	nonsynonymous	Yes
Homo sapiens	ENSG00000104133	SPG11	NE	nonsynonymous	Yes
Homo sapiens	ENSG00000104177	MYEF2	NE	nonsynonymous	Yes
Homo sapiens	ENSG00000104218	CSPP1	NE	nonsynonymous	Yes
Homo sapiens	ENSG00000104450	SPAG1	NE	nonsynonymous	Yes
Homo sapiens	ENSG00000104728	ARHGEF10	NE	nonsynonymous	Yes
Homo sapiens	ENSG00000104774	MAN2B1	NE	nonsynonymous	Yes
Homo sapiens	ENSG00000104804	TULP2	NE	nonsynonymous	Yes
Homo sapiens	ENSG00000104812	GYS1	NE	nonsynonymous	Yes
Homo sapiens	ENSG00000104921	FCER2	NE	nonsynonymous	Yes
Homo sapiens	ENSG00000104998	IL27RA	NE	nonsynonymous	Yes
Homo sapiens	ENSG00000105063	PPP6R1	NE	nonsynonymous	Yes
Homo sapiens	ENSG00000105186	ANKRD27	NE	nonsynonymous	Yes
Homo sapiens	ENSG00000105479	CCDC114	NE	nonsynonymous	Yes
Homo sapiens	ENSG00000105556	MIER2	NE	nonsynonymous	Yes
Homo sapiens	ENSG00000105701	FKBP8	NE	nonsynonymous	Yes
Homo sapiens	ENSG00000105708	ZNF14	NE	nonsynonymous	Yes
Homo sapiens	ENSG00000105784	RUNDC3B	NE	nonsynonymous	Yes
Homo sapiens	ENSG00000105808	RASA4	NE	nonsynonymous	Yes
Homo sapiens	ENSG00000105877	DNAH11	NE	nonsynonymous	Yes
Homo sapiens	ENSG00000105889	STEAP1B	NE	nonsynonymous	Yes
Homo sapiens	ENSG00000105929	ATP6V0A4	NE	nonsynonymous	Yes
Homo sapiens	ENSG00000106018	VIPR2	NE	nonsynonymous	Yes
Homo sapiens	ENSG00000106100	NOD1	NE	nonsynonymous	Yes
Homo sapiens	ENSG00000106278	PTPRZ1	NE	nonsynonymous	Yes
Homo sapiens	ENSG00000106524	ANKMY2	NE	nonsynonymous	Yes
Homo sapiens	ENSG00000106648	GALNTL5	NE	nonsynonymous	Yes
Homo sapiens	ENSG00000106701	FSD1L	NE	nonsynonymous	Yes
Homo sapiens	ENSG00000106772	PRUNE2	NE	nonsynonymous	Yes
Homo sapiens	ENSG00000106804	C5	NE	nonsynonymous	Yes
Homo sapiens	ENSG00000106853	PTGR1	NE	nonsynonymous	Yes
Homo sapiens	ENSG00000106868	SUSD1	NE	nonsynonymous	Yes
Homo sapiens	ENSG00000107104	KANK1	NE	nonsynonymous	Yes
Homo sapiens	ENSG00000107201	DDX58	NE	nonsynonymous	Yes
Homo sapiens	ENSG00000107551	RASSF4	NE	nonsynonymous	Yes
Homo sapiens	ENSG00000107554	DNMBP	NE	nonsynonymous	Yes
Homo sapiens	ENSG00000107679	PLEKHA1	NE	nonsynonymous	Yes
Homo sapiens	ENSG00000107863	ARHGAP21	NE	nonsynonymous	Yes
Homo sapiens	ENSG00000107874	CUEDC2	NE	nonsynonymous	Yes
Homo sapiens	ENSG00000108018	SORCS1	NE	nonsynonymous	Yes
Homo sapiens	ENSG00000108039	XPNPEP1	NE	nonsynonymous	Yes
Homo sapiens	ENSG00000108406	DHX40	NE	nonsynonymous	Yes
Homo sapiens	ENSG00000108474	PIGL	NE	nonsynonymous	Yes
Homo sapiens	ENSG00000108509	CAMTA2	NE	nonsynonymous	Yes
Homo sapiens	ENSG00000108813	DLX4	NE	nonsynonymous	Yes
Homo sapiens	ENSG00000109063	MYH3	NE	nonsynonymous	Yes
Homo sapiens	ENSG00000109107	ALDOC	NE	nonsynonymous	Yes
Homo sapiens	ENSG00000109184	DCUN1D4	NE	nonsynonymous	Yes
Homo sapiens	ENSG00000109466	KLHL2	NE	nonsynonymous	Yes
Homo sapiens	ENSG00000109654	TRIM2	NE	nonsynonymous	Yes
Homo sapiens	ENSG00000109674	NEIL3	NE	nonsynonymous	Yes
Homo sapiens	ENSG00000109686	SH3D19	NE	nonsynonymous	Yes
Homo sapiens	ENSG00000109771	LRP2BP	NE	nonsynonymous	Yes
Homo sapiens	ENSG00000109819	PPARGC1A	NE	nonsynonymous	Yes
Homo sapiens	ENSG00000109927	TECTA	NE	nonsynonymous	Yes
Homo sapiens	ENSG00000110013	SIAE	NE	nonsynonymous	Yes
Homo sapiens	ENSG00000110047	EHD1	NE	nonsynonymous	Yes
Homo sapiens	ENSG00000110066	KMT5B	NE	nonsynonymous	Yes
Homo sapiens	ENSG00000110076	NRXN2	NE	nonsynonymous	Yes
Homo sapiens	ENSG00000110274	CEP164	NE	nonsynonymous	Yes
Homo sapiens	ENSG00000110344	UBE4A	NE	nonsynonymous	Yes
Homo sapiens	ENSG00000110427	KIAA1549L	NE	nonsynonymous	Yes
Homo sapiens	ENSG00000110429	FBXO3	NE	nonsynonymous	Yes
Homo sapiens	ENSG00000110583	NAA40	NE	nonsynonymous	Yes
Homo sapiens	ENSG00000110888	CAPRIN2	NE	nonsynonymous	Yes
Homo sapiens	ENSG00000110934	BIN2	NE	nonsynonymous	Yes
Homo sapiens	ENSG00000111058	ACSS3	NE	nonsynonymous	Yes
Homo sapiens	ENSG00000111144	LTA4H	NE	nonsynonymous	Yes
Homo sapiens	ENSG00000111249	CUX2	NE	nonsynonymous	Yes
Homo sapiens	ENSG00000111321	LTBR	NE	nonsynonymous	Yes
Homo sapiens	ENSG00000111450	STX2	NE	nonsynonymous	Yes
Homo sapiens	ENSG00000111666	CHPT1	NE	nonsynonymous	Yes
Homo sapiens	ENSG00000111667	USP5	E	nonsynonymous	Yes
Homo sapiens	ENSG00000111726	CMAS	NE	nonsynonymous	Yes
Homo sapiens	ENSG00000111728	ST8SIA1	NE	nonsynonymous	Yes
Homo sapiens	ENSG00000111817	DSE	NE	nonsynonymous	Yes
Homo sapiens	ENSG00000111863	ADTRP	NE	nonsynonymous	Yes
Homo sapiens	ENSG00000111879	FAM184A	NE	nonsynonymous	Yes
Homo sapiens	ENSG00000111912	NCOA7	NE	nonsynonymous	Yes
Homo sapiens	ENSG00000111961	SASH1	NE	nonsynonymous	Yes
Homo sapiens	ENSG00000112186	CAP2	NE	nonsynonymous	Yes
Homo sapiens	ENSG00000112200	ZNF451	NE	nonsynonymous	Yes
Homo sapiens	ENSG00000112208	BAG2	NE	nonsynonymous	Yes
Homo sapiens	ENSG00000112210	RAB23	NE	nonsynonymous	Yes
Homo sapiens	ENSG00000112234	FBXL4	NE	nonsynonymous	Yes
Homo sapiens	ENSG00000112297	CRYBG1	NE	nonsynonymous	Yes
Homo sapiens	ENSG00000112367	FIG4	NE	nonsynonymous	Yes
Homo sapiens	ENSG00000112414	ADGRG6	NE	nonsynonymous	Yes
Homo sapiens	ENSG00000112419	PHACTR2	NE	nonsynonymous	Yes
Homo sapiens	ENSG00000112494	UNC93A	NE	nonsynonymous	Yes
Homo sapiens	ENSG00000112706	IMPG1	NE	nonsynonymous	Yes
Homo sapiens	ENSG00000112837	TBX18	NE	nonsynonymous	Yes
Homo sapiens	ENSG00000112893	MAN2A1	NE	nonsynonymous	Yes
Homo sapiens	ENSG00000112902	SEMA5A	NE	nonsynonymous	Yes
Homo sapiens	ENSG00000113231	PDE8B	NE	nonsynonymous	Yes
Homo sapiens	ENSG00000113296	THBS4	NE	nonsynonymous	Yes
Homo sapiens	ENSG00000113318	MSH3	NE	nonsynonymous	Yes
Homo sapiens	ENSG00000113361	CDH6	NE	nonsynonymous	Yes
Homo sapiens	ENSG00000113369	ARRDC3	NE	nonsynonymous	Yes
Homo sapiens	ENSG00000113441	LNPEP	NE	nonsynonymous	Yes
Homo sapiens	ENSG00000113595	TRIM23	NE	nonsynonymous	Yes
Homo sapiens	ENSG00000113810	SMC4	E	nonsynonymous	Yes
Homo sapiens	ENSG00000113838	TBCCD1	NE	nonsynonymous	Yes
Homo sapiens	ENSG00000113966	ARL6	NE	nonsynonymous	Yes
Homo sapiens	ENSG00000114026	OGG1	NE	nonsynonymous	Yes
Homo sapiens	ENSG00000114120	SLC25A36	NE	nonsynonymous	Yes
Homo sapiens	ENSG00000114316	USP4	NE	nonsynonymous	Yes
Homo sapiens	ENSG00000114331	ACAP2	NE	nonsynonymous	Yes
Homo sapiens	ENSG00000114346	ECT2	E	nonsynonymous	Yes
Homo sapiens	ENSG00000114378	HYAL1	NE	nonsynonymous	Yes
Homo sapiens	ENSG00000114383	TUSC2	NE	nonsynonymous	Yes
Homo sapiens	ENSG00000114439	BBX	NE	nonsynonymous	Yes
Homo sapiens	ENSG00000114473	IQCG	NE	nonsynonymous	Yes
Homo sapiens	ENSG00000114544	SLC41A3	NE	nonsynonymous	Yes
Homo sapiens	ENSG00000114656	KIAA1257	NE	nonsynonymous	Yes
Homo sapiens	ENSG00000114770	ABCC5	NE	nonsynonymous	Yes
Homo sapiens	ENSG00000114805	PLCH1	NE	nonsynonymous	Yes
Homo sapiens	ENSG00000114854	TNNC1	NE	nonsynonymous	Yes
Homo sapiens	ENSG00000114999	TTL	NE	nonsynonymous	Yes
Homo sapiens	ENSG00000115084	SLC35F5	NE	nonsynonymous	Yes
Homo sapiens	ENSG00000115183	TANC1	NE	nonsynonymous	Yes
Homo sapiens	ENSG00000115226	FNDC4	NE	nonsynonymous	Yes
Homo sapiens	ENSG00000115306	SPTBN1	NE	nonsynonymous	Yes
Homo sapiens	ENSG00000115355	CCDC88A	NE	nonsynonymous	Yes
Homo sapiens	ENSG00000115425	PECR	NE	nonsynonymous	Yes
Homo sapiens	ENSG00000115464	USP34	NE	nonsynonymous	Yes
Homo sapiens	ENSG00000115525	ST3GAL5	NE	nonsynonymous	Yes
Homo sapiens	ENSG00000115556	PLCD4	NE	nonsynonymous	Yes
Homo sapiens	ENSG00000115661	STK16	NE	nonsynonymous	Yes
Homo sapiens	ENSG00000115839	RAB3GAP1	NE	nonsynonymous	Yes
Homo sapiens	ENSG00000115993	TRAK2	NE	nonsynonymous	Yes
Homo sapiens	ENSG00000116001	TIA1	NE	nonsynonymous	Yes
Homo sapiens	ENSG00000116095	PLEKHA3	NE	nonsynonymous	Yes
Homo sapiens	ENSG00000116117	PARD3B	NE	nonsynonymous	Yes
Homo sapiens	ENSG00000116138	DNAJC16	NE	nonsynonymous	Yes
Homo sapiens	ENSG00000116191	RALGPS2	NE	nonsynonymous	Yes
Homo sapiens	ENSG00000116406	EDEM3	NE	nonsynonymous	Yes
Homo sapiens	ENSG00000116539	ASH1L	NE	nonsynonymous	Yes
Homo sapiens	ENSG00000116701	NCF2	NE	nonsynonymous	Yes
Homo sapiens	ENSG00000116726	PRAMEF12	NE	nonsynonymous	Yes
Homo sapiens	ENSG00000116786	PLEKHM2	NE	nonsynonymous	Yes
Homo sapiens	ENSG00000116983	HPCAL4	NE	nonsynonymous	Yes
Homo sapiens	ENSG00000116991	SIPA1L2	NE	nonsynonymous	Yes
Homo sapiens	ENSG00000117016	RIMS3	NE	nonsynonymous	Yes
Homo sapiens	ENSG00000117419	ERI3	NE	nonsynonymous	Yes
Homo sapiens	ENSG00000117906	RCN2	NE	nonsynonymous	Yes
Homo sapiens	ENSG00000118096	IFT46	NE	nonsynonymous	Yes
Homo sapiens	ENSG00000118200	CAMSAP2	NE	nonsynonymous	Yes
Homo sapiens	ENSG00000118276	B4GALT6	NE	nonsynonymous	Yes
Homo sapiens	ENSG00000118292	C1orf54	NE	nonsynonymous	Yes
Homo sapiens	ENSG00000118407	FILIP1	NE	nonsynonymous	Yes
Homo sapiens	ENSG00000118412	CASP8AP2	NE	nonsynonymous	Yes
Homo sapiens	ENSG00000118434	SPACA1	NE	nonsynonymous	Yes
Homo sapiens	ENSG00000118985	ELL2	NE	nonsynonymous	Yes
Homo sapiens	ENSG00000118997	DNAH7	NE	nonsynonymous	Yes
Homo sapiens	ENSG00000119004	CYP20A1	NE	nonsynonymous	Yes
Homo sapiens	ENSG00000119397	CNTRL	NE	nonsynonymous	Yes
Homo sapiens	ENSG00000119965	C10orf88	NE	nonsynonymous	Yes
Homo sapiens	ENSG00000119977	TCTN3	NE	nonsynonymous	Yes
Homo sapiens	ENSG00000120278	PLEKHG1	NE	nonsynonymous	Yes
Homo sapiens	ENSG00000120341	SEC16B	NE	nonsynonymous	Yes
Homo sapiens	ENSG00000120662	MTRF1	NE	nonsynonymous	Yes
Homo sapiens	ENSG00000120756	PLS1	NE	nonsynonymous	Yes
Homo sapiens	ENSG00000120784	ZFP30	NE	nonsynonymous	Yes
Homo sapiens	ENSG00000120800	UTP20	E	nonsynonymous	Yes
Homo sapiens	ENSG00000120860	WASHC3	NE	nonsynonymous	Yes
Homo sapiens	ENSG00000121005	CRISPLD1	NE	nonsynonymous	Yes
Homo sapiens	ENSG00000121057	AKAP1	NE	nonsynonymous	Yes
Homo sapiens	ENSG00000121104	FAM117A	NE	nonsynonymous	Yes
Homo sapiens	ENSG00000121289	CEP89	NE	nonsynonymous	Yes
Homo sapiens	ENSG00000121361	KCNJ8	NE	nonsynonymous	Yes
Homo sapiens	ENSG00000121417	ZNF211	NE	nonsynonymous	Yes
Homo sapiens	ENSG00000121440	PDZRN3	NE	nonsynonymous	Yes
Homo sapiens	ENSG00000121741	ZMYM2	NE	nonsynonymous	Yes
Homo sapiens	ENSG00000121898	CPXM2	NE	nonsynonymous	Yes
Homo sapiens	ENSG00000121988	ZRANB3	NE	nonsynonymous	Yes
Homo sapiens	ENSG00000122188	LAX1	NE	nonsynonymous	Yes
Homo sapiens	ENSG00000122257	RBBP6	E	nonsynonymous	Yes
Homo sapiens	ENSG00000122335	SERAC1	NE	nonsynonymous	Yes
Homo sapiens	ENSG00000122482	ZNF644	NE	nonsynonymous	Yes
Homo sapiens	ENSG00000122483	CCDC18	NE	nonsynonymous	Yes
Homo sapiens	ENSG00000122515	ZMIZ2	NE	nonsynonymous	Yes
Homo sapiens	ENSG00000122728	TAF1L	NE	nonsynonymous	Yes
Homo sapiens	ENSG00000122741	DCAF10	NE	nonsynonymous	Yes
Homo sapiens	ENSG00000122778	KIAA1549	NE	nonsynonymous	Yes
Homo sapiens	ENSG00000122870	BICC1	NE	nonsynonymous	Yes
Homo sapiens	ENSG00000122971	ACADS	NE	nonsynonymous	Yes
Homo sapiens	ENSG00000123352	SPATS2	NE	nonsynonymous	Yes
Homo sapiens	ENSG00000123496	IL13RA2	NE	nonsynonymous	Yes
Homo sapiens	ENSG00000123636	BAZ2B	NE	nonsynonymous	Yes
Homo sapiens	ENSG00000123643	SLC36A1	NE	nonsynonymous	Yes
Homo sapiens	ENSG00000123684	LPGAT1	NE	nonsynonymous	Yes
Homo sapiens	ENSG00000124104	SNX21	NE	nonsynonymous	Yes
Homo sapiens	ENSG00000124126	PREX1	NE	nonsynonymous	Yes
Homo sapiens	ENSG00000124177	CHD6	NE	nonsynonymous	Yes
Homo sapiens	ENSG00000124198	ARFGEF2	NE	nonsynonymous	Yes
Homo sapiens	ENSG00000124260	MAGEA10	NE	nonsynonymous	Yes
[truncated: 22,254 more rows]

## Sheet: Mouse_Func
sciName	Ensembl ID	Gene Symbol	essential	Func	Edit
Mus musculus	ENSMUSG00000000085	Scmh1	E	synonymous	Yes
Mus musculus	ENSMUSG00000000365	Rnf17	E	synonymous	Yes
Mus musculus	ENSMUSG00000000378	Ccm2	E	synonymous	Yes
Mus musculus	ENSMUSG00000000420	Galnt1	E	synonymous	Yes
Mus musculus	ENSMUSG00000000532	Acvr1b	E	synonymous	Yes
Mus musculus	ENSMUSG00000000751	Rpa1	E	synonymous	Yes
Mus musculus	ENSMUSG00000000805	Car4	E	synonymous	Yes
Mus musculus	ENSMUSG00000001034	Mapk7	E	synonymous	Yes
Mus musculus	ENSMUSG00000001100	Poldip2	E	synonymous	Yes
Mus musculus	ENSMUSG00000001123	Lgals9	NE	synonymous	Yes
Mus musculus	ENSMUSG00000001151	Pcnt	E	synonymous	Yes
Mus musculus	ENSMUSG00000001173	Ocrl	NE	synonymous	Yes
Mus musculus	ENSMUSG00000001518	Itfg2	NE	synonymous	Yes
Mus musculus	ENSMUSG00000001630	Stk38l	NE	synonymous	Yes
Mus musculus	ENSMUSG00000002006	Pdzd4	NE	synonymous	Yes
Mus musculus	ENSMUSG00000002052	Supt6	E	synonymous	Yes
Mus musculus	ENSMUSG00000002055	Spag5	NE	synonymous	Yes
Mus musculus	ENSMUSG00000002076	Hsf2bp	NE	synonymous	Yes
Mus musculus	ENSMUSG00000002129	Sf3a1	E	synonymous	Yes
Mus musculus	ENSMUSG00000002289	Angptl4	E	synonymous	Yes
Mus musculus	ENSMUSG00000002307	Daxx	E	synonymous	Yes
Mus musculus	ENSMUSG00000002308	Cd320	NE	synonymous	Yes
Mus musculus	ENSMUSG00000002413	Braf	E	synonymous	Yes
Mus musculus	ENSMUSG00000002486	Tchp	NE	synonymous	Yes
Mus musculus	ENSMUSG00000002489	Tiam1	NE	synonymous	Yes
Mus musculus	ENSMUSG00000002688	Prkd1	E	synonymous	Yes
Mus musculus	ENSMUSG00000002812	Flii	E	synonymous	Yes
Mus musculus	ENSMUSG00000002957	Ap2a2	NE	synonymous	Yes
Mus musculus	ENSMUSG00000002985	Apoe	E	synonymous	Yes
Mus musculus	ENSMUSG00000003226	Ranbp2	E	synonymous	Yes
Mus musculus	ENSMUSG00000003228	Grk5	NE	synonymous	Yes
Mus musculus	ENSMUSG00000003282	Plag1	NE	synonymous	Yes
Mus musculus	ENSMUSG00000003316	Glg1	E	synonymous	Yes
Mus musculus	ENSMUSG00000003500	Impdh1	NE	synonymous	Yes
Mus musculus	ENSMUSG00000003518	Dusp3	NE	synonymous	Yes
Mus musculus	ENSMUSG00000003534	Ddr1	NE	synonymous	Yes
Mus musculus	ENSMUSG00000003541	Ier3	NE	synonymous	Yes
Mus musculus	ENSMUSG00000003549	Ercc1	E	synonymous	Yes
Mus musculus	ENSMUSG00000004099	Dnmt1	E	synonymous	Yes
Mus musculus	ENSMUSG00000004317	Clcn5	NE	synonymous	Yes
Mus musculus	ENSMUSG00000004798	Ulk2	NE	synonymous	Yes
Mus musculus	ENSMUSG00000004948	Zp3	E	synonymous	Yes
Mus musculus	ENSMUSG00000004952	Rasa4	NE	synonymous	Yes
Mus musculus	ENSMUSG00000005054	Cstb	NE	synonymous	Yes
Mus musculus	ENSMUSG00000005102	Eif2ak4	E	synonymous	Yes
Mus musculus	ENSMUSG00000005198	Polr2a	E	synonymous	Yes
Mus musculus	ENSMUSG00000005373	Mlxipl	NE	synonymous	Yes
Mus musculus	ENSMUSG00000005483	Dnajb1	NE	synonymous	Yes
Mus musculus	ENSMUSG00000005493	Msh4	E	synonymous	Yes
Mus musculus	ENSMUSG00000005682	Pan2	E	synonymous	Yes
Mus musculus	ENSMUSG00000005871	Apc	E	synonymous	Yes
Mus musculus	ENSMUSG00000005886	Ncoa2	NE	synonymous	Yes
Mus musculus	ENSMUSG00000005947	Itgae	NE	synonymous	Yes
Mus musculus	ENSMUSG00000006005	Tpr	E	synonymous	Yes
Mus musculus	ENSMUSG00000006127	Inpp5k	E	synonymous	Yes
Mus musculus	ENSMUSG00000006356	Crip2	NE	synonymous	Yes
Mus musculus	ENSMUSG00000006423	C330007P06Rik	NE	synonymous	Yes
Mus musculus	ENSMUSG00000006678	Pola1	NE	synonymous	Yes
Mus musculus	ENSMUSG00000006800	Sulf2	E	synonymous	Yes
Mus musculus	ENSMUSG00000006906	Stambp	E	synonymous	Yes
Mus musculus	ENSMUSG00000007035	Msh5	E	synonymous	Yes
Mus musculus	ENSMUSG00000007038	Neu1	E	synonymous	Yes
Mus musculus	ENSMUSG00000007041	Clic1	NE	synonymous	Yes
Mus musculus	ENSMUSG00000007817	Zmiz1	E	synonymous	Yes
Mus musculus	ENSMUSG00000007833	Aldh16a1	NE	synonymous	Yes
Mus musculus	ENSMUSG00000007880	Arid1a	E	synonymous	Yes
Mus musculus	ENSMUSG00000008090	Fgfrl1	E	synonymous	Yes
Mus musculus	ENSMUSG00000008140	Emc10	NE	synonymous	Yes
Mus musculus	ENSMUSG00000008348	Ubc	E	synonymous	Yes
Mus musculus	ENSMUSG00000008668	Rps18	NE	synonymous	Yes
Mus musculus	ENSMUSG00000008855	Hdac5	NE	synonymous	Yes
Mus musculus	ENSMUSG00000009681	Bcr	NE	synonymous	Yes
Mus musculus	ENSMUSG00000009828	Ick	E	synonymous	Yes
Mus musculus	ENSMUSG00000010080	Epn3	NE	synonymous	Yes
Mus musculus	ENSMUSG00000010517	Faf1	E	synonymous	Yes
Mus musculus	ENSMUSG00000010660	Plcd1	NE	synonymous	Yes
Mus musculus	ENSMUSG00000011877	Git1	E	synonymous	Yes
Mus musculus	ENSMUSG00000012519	Mlkl	NE	synonymous	Yes
Mus musculus	ENSMUSG00000012609	Ttll5	NE	synonymous	Yes
Mus musculus	ENSMUSG00000013787	Ehmt2	E	synonymous	Yes
Mus musculus	ENSMUSG00000014232	Cluap1	E	synonymous	Yes
Mus musculus	ENSMUSG00000014444	Piezo1	E	synonymous	Yes
Mus musculus	ENSMUSG00000014503	Pkd2l2	NE	synonymous	Yes
Mus musculus	ENSMUSG00000014529	Tmbim7	E	synonymous	Yes
Mus musculus	ENSMUSG00000015149	Sirt2	NE	synonymous	Yes
Mus musculus	ENSMUSG00000015461	Atf6b	E	synonymous	Yes
Mus musculus	ENSMUSG00000015597	Zfp318	NE	synonymous	Yes
Mus musculus	ENSMUSG00000015745	Plekho1	NE	synonymous	Yes
Mus musculus	ENSMUSG00000015755	Tab2	E	synonymous	Yes
Mus musculus	ENSMUSG00000016619	Nup50	E	synonymous	Yes
Mus musculus	ENSMUSG00000017376	Nlk	E	synonymous	Yes
Mus musculus	ENSMUSG00000017686	Rhot1	E	synonymous	Yes
Mus musculus	ENSMUSG00000018068	Ints2	E	synonymous	Yes
Mus musculus	ENSMUSG00000018395	Kif3a	E	synonymous	Yes
Mus musculus	ENSMUSG00000018398	Sept8	NE	synonymous	Yes
Mus musculus	ENSMUSG00000018581	Dnah11	NE	synonymous	Yes
Mus musculus	ENSMUSG00000018707	Dync1h1	E	synonymous	Yes
Mus musculus	ENSMUSG00000018845	Unc45b	E	synonymous	Yes
Mus musculus	ENSMUSG00000018920	Cxcl16	NE	synonymous	Yes
Mus musculus	ENSMUSG00000018983	E2f2	E	synonymous	Yes
Mus musculus	ENSMUSG00000019302	Atp6v0a1	E	synonymous	Yes
Mus musculus	ENSMUSG00000019494	Cops6	E	synonymous	Yes
Mus musculus	ENSMUSG00000019505	Ubb	E	synonymous	Yes
Mus musculus	ENSMUSG00000019564	Arid3a	E	synonymous	Yes
Mus musculus	ENSMUSG00000019715	Gle1	E	synonymous	Yes
Mus musculus	ENSMUSG00000019820	Utrn	NE	synonymous	Yes
Mus musculus	ENSMUSG00000019841	Rev3l	E	synonymous	Yes
Mus musculus	ENSMUSG00000019878	Hsf2	E	synonymous	Yes
Mus musculus	ENSMUSG00000019943	Atp2b1	E	synonymous	Yes
Mus musculus	ENSMUSG00000019947	Arid5b	E	synonymous	Yes
Mus musculus	ENSMUSG00000019971	Cep290	E	synonymous	Yes
Mus musculus	ENSMUSG00000019979	Apaf1	E	synonymous	Yes
Mus musculus	ENSMUSG00000020077	Srgn	NE	synonymous	Yes
Mus musculus	ENSMUSG00000020079	Supv3l1	E	synonymous	Yes
Mus musculus	ENSMUSG00000020100	Slc29a3	E	synonymous	Yes
Mus musculus	ENSMUSG00000020105	Lrig3	NE	synonymous	Yes
Mus musculus	ENSMUSG00000020128	Vps54	E	synonymous	Yes
Mus musculus	ENSMUSG00000020134	Peli1	E	synonymous	Yes
Mus musculus	ENSMUSG00000020189	Osbpl8	NE	synonymous	Yes
Mus musculus	ENSMUSG00000020277	Pfkl	E	synonymous	Yes
Mus musculus	ENSMUSG00000020330	Hmmr	NE	synonymous	Yes
Mus musculus	ENSMUSG00000020361	Hspa4	E	synonymous	Yes
Mus musculus	ENSMUSG00000020380	Rad50	E	synonymous	Yes
Mus musculus	ENSMUSG00000020396	Nefh	NE	synonymous	Yes
Mus musculus	ENSMUSG00000020407	Upp1	NE	synonymous	Yes
Mus musculus	ENSMUSG00000020471	Pold2	E	synonymous	Yes
Mus musculus	ENSMUSG00000020516	Rps6kb1	NE	synonymous	Yes
Mus musculus	ENSMUSG00000020530	Ggnbp2	E	synonymous	Yes
Mus musculus	ENSMUSG00000020532	Acaca	E	synonymous	Yes
Mus musculus	ENSMUSG00000020536	Llgl1	E	synonymous	Yes
Mus musculus	ENSMUSG00000020592	Sdc1	NE	synonymous	Yes
Mus musculus	ENSMUSG00000020598	Nrcam	NE	synonymous	Yes
Mus musculus	ENSMUSG00000020623	Map2k6	NE	synonymous	Yes
Mus musculus	ENSMUSG00000020696	Rffl	NE	synonymous	Yes
Mus musculus	ENSMUSG00000020700	Map3k3	E	synonymous	Yes
Mus musculus	ENSMUSG00000020716	Nf1	E	synonymous	Yes
Mus musculus	ENSMUSG00000020721	Helz	NE	synonymous	Yes
Mus musculus	ENSMUSG00000020758	Itgb4	E	synonymous	Yes
Mus musculus	ENSMUSG00000020828	Pld2	NE	synonymous	Yes
Mus musculus	ENSMUSG00000020844	Nxn	E	synonymous	Yes
Mus musculus	ENSMUSG00000020888	Dvl2	E	synonymous	Yes
Mus musculus	ENSMUSG00000020899	Pfas	E	synonymous	Yes
Mus musculus	ENSMUSG00000020982	Nemf	E	synonymous	Yes
Mus musculus	ENSMUSG00000021025	Nfkbia	E	synonymous	Yes
Mus musculus	ENSMUSG00000021067	Sav1	E	synonymous	Yes
Mus musculus	ENSMUSG00000021108	Prkch	E	synonymous	Yes
Mus musculus	ENSMUSG00000021120	Pigh	E	synonymous	Yes
Mus musculus	ENSMUSG00000021144	Mta1	NE	synonymous	Yes
Mus musculus	ENSMUSG00000021188	Trip11	E	synonymous	Yes
Mus musculus	ENSMUSG00000021193	Pitrm1	E	synonymous	Yes
Mus musculus	ENSMUSG00000021262	Evl	NE	synonymous	Yes
Mus musculus	ENSMUSG00000021278	Amn	E	synonymous	Yes
Mus musculus	ENSMUSG00000021311	Mtr	E	synonymous	Yes
Mus musculus	ENSMUSG00000021360	Gcnt2	NE	synonymous	Yes
Mus musculus	ENSMUSG00000021385	Ippk	E	synonymous	Yes
Mus musculus	ENSMUSG00000021488	Nsd1	E	synonymous	Yes
Mus musculus	ENSMUSG00000021557	Agtpbp1	E	synonymous	Yes
Mus musculus	ENSMUSG00000021635	Rad17	E	synonymous	Yes
Mus musculus	ENSMUSG00000021669	Col4a3bp	E	synonymous	Yes
Mus musculus	ENSMUSG00000021670	Hmgcr	E	synonymous	Yes
Mus musculus	ENSMUSG00000021676	Iqgap2	E	synonymous	Yes
Mus musculus	ENSMUSG00000021684	Pde8b	NE	synonymous	Yes
Mus musculus	ENSMUSG00000021693	Kif2a	E	synonymous	Yes
Mus musculus	ENSMUSG00000021725	Parp8	NE	synonymous	Yes
Mus musculus	ENSMUSG00000021728	Emb	E	synonymous	Yes
Mus musculus	ENSMUSG00000021758	Ddx4	E	synonymous	Yes
Mus musculus	ENSMUSG00000021929	Kpna3	NE	synonymous	Yes
Mus musculus	ENSMUSG00000021958	Pinx1	E	synonymous	Yes
Mus musculus	ENSMUSG00000021959	Lats2	E	synonymous	Yes
Mus musculus	ENSMUSG00000022010	Tsc22d1	NE	synonymous	Yes
Mus musculus	ENSMUSG00000022018	Rgcc	E	synonymous	Yes
Mus musculus	ENSMUSG00000022021	Diaph3	E	synonymous	Yes
Mus musculus	ENSMUSG00000022076	Klhl1	NE	synonymous	Yes
Mus musculus	ENSMUSG00000022105	Rb1	E	synonymous	Yes
Mus musculus	ENSMUSG00000022114	Spry2	E	synonymous	Yes
Mus musculus	ENSMUSG00000022131	Gpr180	NE	synonymous	Yes
Mus musculus	ENSMUSG00000022191	Drosha	E	synonymous	Yes
Mus musculus	ENSMUSG00000022263	Trio	E	synonymous	Yes
Mus musculus	ENSMUSG00000022286	Grhl2	E	synonymous	Yes
Mus musculus	ENSMUSG00000022306	Zfpm2	E	synonymous	Yes
Mus musculus	ENSMUSG00000022353	Mtss1	E	synonymous	Yes
Mus musculus	ENSMUSG00000022369	Mtbp	E	synonymous	Yes
Mus musculus	ENSMUSG00000022438	Parvb	NE	synonymous	Yes
Mus musculus	ENSMUSG00000022488	Nckap1l	NE	synonymous	Yes
Mus musculus	ENSMUSG00000022519	Srl	NE	synonymous	Yes
Mus musculus	ENSMUSG00000022521	Crebbp	E	synonymous	Yes
Mus musculus	ENSMUSG00000022560	Slc52a2	E	synonymous	Yes
Mus musculus	ENSMUSG00000022615	Tymp	NE	synonymous	Yes
Mus musculus	ENSMUSG00000022705	Drd3	NE	synonymous	Yes
Mus musculus	ENSMUSG00000022708	Zbtb20	E	synonymous	Yes
Mus musculus	ENSMUSG00000022718	Dgcr8	E	synonymous	Yes
Mus musculus	ENSMUSG00000022812	Gsk3b	E	synonymous	Yes
Mus musculus	ENSMUSG00000022841	Ap2m1	E	synonymous	Yes
Mus musculus	ENSMUSG00000022875	Kng1	NE	synonymous	Yes
Mus musculus	ENSMUSG00000022897	Dyrk1a	E	synonymous	Yes
Mus musculus	ENSMUSG00000023017	Asic1	NE	synonymous	Yes
Mus musculus	ENSMUSG00000023026	Dip2b	NE	synonymous	Yes
Mus musculus	ENSMUSG00000023050	Map3k12	E	synonymous	Yes
Mus musculus	ENSMUSG00000023235	Ccl25	NE	synonymous	Yes
Mus musculus	ENSMUSG00000023243	Kcnk5	E	synonymous	Yes
Mus musculus	ENSMUSG00000023277	Twf2	NE	synonymous	Yes
Mus musculus	ENSMUSG00000023927	Satb1	E	synonymous	Yes
Mus musculus	ENSMUSG00000024073	Birc6	E	synonymous	Yes
Mus musculus	ENSMUSG00000024130	Abca3	E	synonymous	Yes
Mus musculus	ENSMUSG00000024176	Sox8	NE	synonymous	Yes
Mus musculus	ENSMUSG00000024182	Axin1	E	synonymous	Yes
Mus musculus	ENSMUSG00000024225	Clps	E	synonymous	Yes
Mus musculus	ENSMUSG00000024236	Svil	NE	synonymous	Yes
Mus musculus	ENSMUSG00000024260	Sap130	E	synonymous	Yes
Mus musculus	ENSMUSG00000024269	Tpgs2	E	synonymous	Yes
Mus musculus	ENSMUSG00000024290	Rock1	E	synonymous	Yes
Mus musculus	ENSMUSG00000024294	Mib1	E	synonymous	Yes
Mus musculus	ENSMUSG00000024308	Tapbp	NE	synonymous	Yes
Mus musculus	ENSMUSG00000024309	Pfdn6	E	synonymous	Yes
Mus musculus	ENSMUSG00000024313	Mep1b	E	synonymous	Yes
Mus musculus	ENSMUSG00000024319	Vps52	E	synonymous	Yes
Mus musculus	ENSMUSG00000024325	Ring1	NE	synonymous	Yes
Mus musculus	ENSMUSG00000024327	Slc39a7	E	synonymous	Yes
Mus musculus	ENSMUSG00000024334	H2-Oa	E	synonymous	Yes
Mus musculus	ENSMUSG00000024335	Brd2	E	synonymous	Yes
Mus musculus	ENSMUSG00000024339	Tap2	NE	synonymous	Yes
Mus musculus	ENSMUSG00000024392	Bag6	E	synonymous	Yes
Mus musculus	ENSMUSG00000024399	Ltb	NE	synonymous	Yes
Mus musculus	ENSMUSG00000024413	Npc1	E	synonymous	Yes
Mus musculus	ENSMUSG00000024426	Atat1	NE	synonymous	Yes
Mus musculus	ENSMUSG00000024462	Gabbr1	E	synonymous	Yes
Mus musculus	ENSMUSG00000024472	Dcp2	E	synonymous	Yes
Mus musculus	ENSMUSG00000024493	Lars	E	synonymous	Yes
Mus musculus	ENSMUSG00000024513	Mbd2	NE	synonymous	Yes
Mus musculus	ENSMUSG00000024660	Incenp	E	synonymous	Yes
Mus musculus	ENSMUSG00000024734	Zp1	NE	synonymous	Yes
Mus musculus	ENSMUSG00000024787	Snx15	NE	synonymous	Yes
Mus musculus	ENSMUSG00000024795	Kif20b	E	synonymous	Yes
Mus musculus	ENSMUSG00000024811	Tnks2	E	synonymous	Yes
Mus musculus	ENSMUSG00000024827	Gldc	E	synonymous	Yes
Mus musculus	ENSMUSG00000024831	Ighmbp2	E	synonymous	Yes
Mus musculus	ENSMUSG00000024833	Pola2	E	synonymous	Yes
Mus musculus	ENSMUSG00000024867	Pip5k1b	NE	synonymous	Yes
Mus musculus	ENSMUSG00000024889	Rce1	E	synonymous	Yes
Mus musculus	ENSMUSG00000024921	Smarca2	E	synonymous	Yes
Mus musculus	ENSMUSG00000024941	Scyl1	E	synonymous	Yes
Mus musculus	ENSMUSG00000024943	Smc5	E	synonymous	Yes
Mus musculus	ENSMUSG00000024949	Sf1	E	synonymous	Yes
Mus musculus	ENSMUSG00000024974	Smc3	E	synonymous	Yes
Mus musculus	ENSMUSG00000025025	Mxi1	E	synonymous	Yes
Mus musculus	ENSMUSG00000025069	Gsto2	NE	synonymous	Yes
Mus musculus	ENSMUSG00000025083	Afap1l2	NE	synonymous	Yes
Mus musculus	ENSMUSG00000025156	Gps1	E	synonymous	Yes
Mus musculus	ENSMUSG00000025188	Hps1	E	synonymous	Yes
Mus musculus	ENSMUSG00000025199	Chuk	E	synonymous	Yes
Mus musculus	ENSMUSG00000025223	Ldb1	E	synonymous	Yes
Mus musculus	ENSMUSG00000025261	Huwe1	E	synonymous	Yes
Mus musculus	ENSMUSG00000025359	Pmel	NE	synonymous	Yes
Mus musculus	ENSMUSG00000025477	Inpp5a	E	synonymous	Yes
Mus musculus	ENSMUSG00000025507	Pidd1	NE	synonymous	Yes
Mus musculus	ENSMUSG00000025575	Cant1	E	synonymous	Yes
Mus musculus	ENSMUSG00000025578	Cbx8	NE	synonymous	Yes
Mus musculus	ENSMUSG00000025646	Atrip	E	synonymous	Yes
Mus musculus	ENSMUSG00000025730	Rab40c	E	synonymous	Yes
Mus musculus	ENSMUSG00000025757	Hspa4l	NE	synonymous	Yes
Mus musculus	ENSMUSG00000025764	Jade1	E	synonymous	Yes
Mus musculus	ENSMUSG00000025793	Hgs	E	synonymous	Yes
Mus musculus	ENSMUSG00000025912	Mybl1	E	synonymous	Yes
Mus musculus	ENSMUSG00000025932	Eya1	E	synonymous	Yes
Mus musculus	ENSMUSG00000026017	Carf	NE	synonymous	Yes
Mus musculus	ENSMUSG00000026155	Smap1	NE	synonymous	Yes
Mus musculus	ENSMUSG00000026159	Agfg1	E	synonymous	Yes
Mus musculus	ENSMUSG00000026171	Rnf25	NE	synonymous	Yes
Mus musculus	ENSMUSG00000026173	Plcd4	E	synonymous	Yes
Mus musculus	ENSMUSG00000026313	Hdac4	E	synonymous	Yes
Mus musculus	ENSMUSG00000026469	Xpr1	NE	synonymous	Yes
Mus musculus	ENSMUSG00000026615	Eprs	E	synonymous	Yes
Mus musculus	ENSMUSG00000026632	Tatdn3	NE	synonymous	Yes
Mus musculus	ENSMUSG00000026640	Plxna2	NE	synonymous	Yes
Mus musculus	ENSMUSG00000026641	Usf1	NE	synonymous	Yes
Mus musculus	ENSMUSG00000026648	Dclre1c	NE	synonymous	Yes
Mus musculus	ENSMUSG00000026656	Fcgr2b	E	synonymous	Yes
Mus musculus	ENSMUSG00000026672	Optn	E	synonymous	Yes
Mus musculus	ENSMUSG00000026754	Golga1	NE	synonymous	Yes
Mus musculus	ENSMUSG00000026764	Kif5c	NE	synonymous	Yes
Mus musculus	ENSMUSG00000026773	Pfkfb3	E	synonymous	Yes
Mus musculus	ENSMUSG00000026790	Odf2	E	synonymous	Yes
Mus musculus	ENSMUSG00000026812	Tsc1	E	synonymous	Yes
Mus musculus	ENSMUSG00000026826	Nr4a2	E	synonymous	Yes
Mus musculus	ENSMUSG00000026915	Strbp	E	synonymous	Yes
Mus musculus	ENSMUSG00000026950	Neb	E	synonymous	Yes
Mus musculus	ENSMUSG00000026959	Grin1	E	synonymous	Yes
Mus musculus	ENSMUSG00000027010	Slc25a12	E	synonymous	Yes
Mus musculus	ENSMUSG00000027012	Dync1i2	E	synonymous	Yes
Mus musculus	ENSMUSG00000027111	Itga6	E	synonymous	Yes
Mus musculus	ENSMUSG00000027130	Slc12a6	E	synonymous	Yes
Mus musculus	ENSMUSG00000027195	Hsd17b12	E	synonymous	Yes
Mus musculus	ENSMUSG00000027298	Tyro3	NE	synonymous	Yes
Mus musculus	ENSMUSG00000027326	Knl1	E	synonymous	Yes
Mus musculus	ENSMUSG00000027340	Slc23a2	E	synonymous	Yes
Mus musculus	ENSMUSG00000027365	Trpm7	E	synonymous	Yes
Mus musculus	ENSMUSG00000027374	Mrps5	E	synonymous	Yes
Mus musculus	ENSMUSG00000027457	Snph	E	synonymous	Yes
Mus musculus	ENSMUSG00000027488	Snta1	NE	synonymous	Yes
Mus musculus	ENSMUSG00000027490	E2f1	E	synonymous	Yes
Mus musculus	ENSMUSG00000027547	Sall4	E	synonymous	Yes
Mus musculus	ENSMUSG00000027583	Zbtb46	E	synonymous	Yes
Mus musculus	ENSMUSG00000027651	Rprd1b	NE	synonymous	Yes
Mus musculus	ENSMUSG00000027665	Pik3ca	E	synonymous	Yes
Mus musculus	ENSMUSG00000027678	Ncoa3	E	synonymous	Yes
Mus musculus	ENSMUSG00000027680	Fxr1	E	synonymous	Yes
Mus musculus	ENSMUSG00000027699	Ect2	E	synonymous	Yes
Mus musculus	ENSMUSG00000027751	Supt20	E	synonymous	Yes
Mus musculus	ENSMUSG00000027855	Sycp1	E	synonymous	Yes
Mus musculus	ENSMUSG00000027936	Crtc2	NE	synonymous	Yes
Mus musculus	ENSMUSG00000027984	Hadh	NE	synonymous	Yes
Mus musculus	ENSMUSG00000028041	Adam15	NE	synonymous	Yes
Mus musculus	ENSMUSG00000028048	Gba	E	synonymous	Yes
Mus musculus	ENSMUSG00000028053	Ash1l	E	synonymous	Yes
Mus musculus	ENSMUSG00000028121	Bcar3	NE	synonymous	Yes
Mus musculus	ENSMUSG00000028145	Them4	NE	synonymous	Yes
Mus musculus	ENSMUSG00000028224	Nbn	E	synonymous	Yes
Mus musculus	ENSMUSG00000028233	Tgs1	E	synonymous	Yes
Mus musculus	ENSMUSG00000028266	Lmo4	E	synonymous	Yes
Mus musculus	ENSMUSG00000028277	Ube2j1	E	synonymous	Yes
Mus musculus	ENSMUSG00000028292	Rars2	E	synonymous	Yes
Mus musculus	ENSMUSG00000028293	Slc35a1	E	synonymous	Yes
Mus musculus	ENSMUSG00000028312	Smc2	E	synonymous	Yes
Mus musculus	ENSMUSG00000028318	Polr1e	E	synonymous	Yes
Mus musculus	ENSMUSG00000028465	Tln1	E	synonymous	Yes
Mus musculus	ENSMUSG00000028479	Gne	E	synonymous	Yes
Mus musculus	ENSMUSG00000028530	Jak1	E	synonymous	Yes
Mus musculus	ENSMUSG00000028551	Cdkn2c	E	synonymous	Yes
Mus musculus	ENSMUSG00000028576	Ift74	NE	synonymous	Yes
Mus musculus	ENSMUSG00000028597	Gpx7	E	synonymous	Yes
Mus musculus	ENSMUSG00000028649	Macf1	E	synonymous	Yes
Mus musculus	ENSMUSG00000028688	Toe1	E	synonymous	Yes
Mus musculus	ENSMUSG00000028700	Pomgnt1	E	synonymous	Yes
Mus musculus	ENSMUSG00000028708	Mknk1	NE	synonymous	Yes
Mus musculus	ENSMUSG00000028868	Wasf2	E	synonymous	Yes
Mus musculus	ENSMUSG00000028893	Sesn2	NE	synonymous	Yes
Mus musculus	ENSMUSG00000028911	Srsf4	NE	synonymous	Yes
Mus musculus	ENSMUSG00000028917	Plekhm2	NE	synonymous	Yes
Mus musculus	ENSMUSG00000028959	Fastk	NE	synonymous	Yes
Mus musculus	ENSMUSG00000028965	Tnfrsf9	E	synonymous	Yes
Mus musculus	ENSMUSG00000028977	Casz1	E	synonymous	Yes
Mus musculus	ENSMUSG00000028996	Rbp7	NE	synonymous	Yes
Mus musculus	ENSMUSG00000029004	Kmt2e	E	synonymous	Yes
Mus musculus	ENSMUSG00000029020	Mfn2	E	synonymous	Yes
Mus musculus	ENSMUSG00000029053	Prkcz	NE	synonymous	Yes
Mus musculus	ENSMUSG00000029101	Rgs12	NE	synonymous	Yes
Mus musculus	ENSMUSG00000029174	Tbc1d1	NE	synonymous	Yes
Mus musculus	ENSMUSG00000029201	Ugdh	E	synonymous	Yes
Mus musculus	ENSMUSG00000029205	Chrna9	NE	synonymous	Yes
Mus musculus	ENSMUSG00000029207	Apbb2	E	synonymous	Yes
Mus musculus	ENSMUSG00000029219	Slc10a4	NE	synonymous	Yes
Mus musculus	ENSMUSG00000029229	Chic2	E	synonymous	Yes
Mus musculus	ENSMUSG00000029238	Clock	NE	synonymous	Yes
Mus musculus	ENSMUSG00000029248	Thegl	NE	synonymous	Yes
Mus musculus	ENSMUSG00000029312	Klhl8	NE	synonymous	Yes
Mus musculus	ENSMUSG00000029319	Coq2	E	synonymous	Yes
Mus musculus	ENSMUSG00000029403	Cdkl2	NE	synonymous	Yes
Mus musculus	ENSMUSG00000029420	Rimbp2	NE	synonymous	Yes
Mus musculus	ENSMUSG00000029423	Piwil1	E	synonymous	Yes
Mus musculus	ENSMUSG00000029434	Vps33a	NE	synonymous	Yes
Mus musculus	ENSMUSG00000029439	Sfswap	NE	synonymous	Yes
Mus musculus	ENSMUSG00000029465	Arpc3	E	synonymous	Yes
Mus musculus	ENSMUSG00000029469	Ift81	E	synonymous	Yes
Mus musculus	ENSMUSG00000029504	Ddx51	E	synonymous	Yes
Mus musculus	ENSMUSG00000029505	Ep400	E	synonymous	Yes
Mus musculus	ENSMUSG00000029512	Ulk1	NE	synonymous	Yes
Mus musculus	ENSMUSG00000029545	Acads	NE	synonymous	Yes
Mus musculus	ENSMUSG00000029644	Pdx1	E	synonymous	Yes
Mus musculus	ENSMUSG00000029648	Flt1	E	synonymous	Yes
Mus musculus	ENSMUSG00000029763	Exoc4	E	synonymous	Yes
Mus musculus	ENSMUSG00000029804	Herc3	NE	synonymous	Yes
Mus musculus	ENSMUSG00000029869	Ephb6	NE	synonymous	Yes
Mus musculus	ENSMUSG00000030008	Pradc1	NE	synonymous	Yes
Mus musculus	ENSMUSG00000030029	Lrig1	NE	synonymous	Yes
Mus musculus	ENSMUSG00000030055	Rab43	NE	synonymous	Yes
Mus musculus	ENSMUSG00000030059	Tmf1	E	synonymous	Yes
Mus musculus	ENSMUSG00000030168	Adipor2	NE	synonymous	Yes
Mus musculus	ENSMUSG00000030180	Kdm5a	E	synonymous	Yes
Mus musculus	ENSMUSG00000030259	Rassf8	E	synonymous	Yes
Mus musculus	ENSMUSG00000030278	Cidec	NE	synonymous	Yes
Mus musculus	ENSMUSG00000030421	Uri1	NE	synonymous	Yes
Mus musculus	ENSMUSG00000030447	Cyfip1	E	synonymous	Yes
Mus musculus	ENSMUSG00000030451	Herc2	E	synonymous	Yes
Mus musculus	ENSMUSG00000030469	Zfp719	NE	synonymous	Yes
Mus musculus	ENSMUSG00000030471	Zdhhc13	E	synonymous	Yes
Mus musculus	ENSMUSG00000030499	Kctd15	E	synonymous	Yes
Mus musculus	ENSMUSG00000030516	Tjp1	E	synonymous	Yes
Mus musculus	ENSMUSG00000030681	Mvp	NE	synonymous	Yes
Mus musculus	ENSMUSG00000030722	Nfatc2ip	NE	synonymous	Yes
Mus musculus	ENSMUSG00000030742	Lat	E	synonymous	Yes
Mus musculus	ENSMUSG00000030768	Disp1	E	synonymous	Yes
Mus musculus	ENSMUSG00000030851	Ldhc	E	synonymous	Yes
Mus musculus	ENSMUSG00000030852	Tacc2	NE	synonymous	Yes
Mus musculus	ENSMUSG00000030871	Ears2	E	synonymous	Yes
Mus musculus	ENSMUSG00000030872	Gga2	E	synonymous	Yes
Mus musculus	ENSMUSG00000030979	Uros	E	synonymous	Yes
Mus musculus	ENSMUSG00000031010	Usp9x	NE	synonymous	Yes
Mus musculus	ENSMUSG00000031012	Cask	E	synonymous	Yes
Mus musculus	ENSMUSG00000031060	Rbm10	NE	synonymous	Yes
Mus musculus	ENSMUSG00000031074	Fgf3	E	synonymous	Yes
Mus musculus	ENSMUSG00000031166	Wdr13	NE	synonymous	Yes
Mus musculus	ENSMUSG00000031217	Efnb1	E	synonymous	Yes
Mus musculus	ENSMUSG00000031309	Rps6ka3	E	synonymous	Yes
Mus musculus	ENSMUSG00000031393	Mecp2	E	synonymous	Yes
Mus musculus	ENSMUSG00000031438	Rnf128	NE	synonymous	Yes
Mus musculus	ENSMUSG00000031446	Cul4a	E	synonymous	Yes
Mus musculus	ENSMUSG00000031451	Gas6	NE	synonymous	Yes
Mus musculus	ENSMUSG00000031529	Tnks	NE	synonymous	Yes
Mus musculus	ENSMUSG00000031666	Rbl2	E	synonymous	Yes
Mus musculus	ENSMUSG00000031731	Ap1g1	E	synonymous	Yes
Mus musculus	ENSMUSG00000031751	Amfr	NE	synonymous	Yes
Mus musculus	ENSMUSG00000031835	Mbtps1	E	synonymous	Yes
Mus musculus	ENSMUSG00000031903	Pla2g15	NE	synonymous	Yes
Mus musculus	ENSMUSG00000031921	Terf2	E	synonymous	Yes
Mus musculus	ENSMUSG00000031955	Bcar1	E	synonymous	Yes
Mus musculus	ENSMUSG00000031985	Gnpat	E	synonymous	Yes
Mus musculus	ENSMUSG00000031995	St14	E	synonymous	Yes
Mus musculus	ENSMUSG00000032010	Usp2	NE	synonymous	Yes
Mus musculus	ENSMUSG00000032096	Arcn1	NE	synonymous	Yes
Mus musculus	ENSMUSG00000032126	Hmbs	E	synonymous	Yes
Mus musculus	ENSMUSG00000032175	Tyk2	NE	synonymous	Yes
Mus musculus	ENSMUSG00000032181	Scg3	NE	synonymous	Yes
Mus musculus	ENSMUSG00000032185	Carm1	E	synonymous	Yes
Mus musculus	ENSMUSG00000032186	Tmod2	NE	synonymous	Yes
Mus musculus	ENSMUSG00000032216	Nedd4	E	synonymous	Yes
Mus musculus	ENSMUSG00000032318	Isl2	E	synonymous	Yes
Mus musculus	ENSMUSG00000032342	Mto1	NE	synonymous	Yes
Mus musculus	ENSMUSG00000032400	Zwilch	E	synonymous	Yes
Mus musculus	ENSMUSG00000032462	Pik3cb	E	synonymous	Yes
Mus musculus	ENSMUSG00000032602	Slc25a20	E	synonymous	Yes
Mus musculus	ENSMUSG00000032623	Oas1d	NE	synonymous	Yes
Mus musculus	ENSMUSG00000032688	Malt1	NE	synonymous	Yes
Mus musculus	ENSMUSG00000032715	Trib3	NE	synonymous	Yes
Mus musculus	ENSMUSG00000032740	Ccdc88a	E	synonymous	Yes
Mus musculus	ENSMUSG00000032842	Abcc10	NE	synonymous	Yes
Mus musculus	ENSMUSG00000032849	Abcc4	NE	synonymous	Yes
Mus musculus	ENSMUSG00000032869	Psmf1	E	synonymous	Yes
Mus musculus	ENSMUSG00000032890	Rims3	NE	synonymous	Yes
Mus musculus	ENSMUSG00000033088	Triobp	E	synonymous	Yes
Mus musculus	ENSMUSG00000033161	Atp1a1	E	synonymous	Yes
Mus musculus	ENSMUSG00000033237	Arid2	E	synonymous	Yes
Mus musculus	ENSMUSG00000033335	Dnm2	E	synonymous	Yes
Mus musculus	ENSMUSG00000033352	Map2k4	E	synonymous	Yes
Mus musculus	ENSMUSG00000033454	Zbtb1	NE	synonymous	Yes
Mus musculus	ENSMUSG00000033486	Catsper2	E	synonymous	Yes
Mus musculus	ENSMUSG00000033557	Fam20b	E	synonymous	Yes
Mus musculus	ENSMUSG00000033676	Gabrb3	E	synonymous	Yes
Mus musculus	ENSMUSG00000033768	Nrxn2	E	synonymous	Yes
Mus musculus	ENSMUSG00000033792	Atp7a	E	synonymous	Yes
Mus musculus	ENSMUSG00000033952	Aspm	NE	synonymous	Yes
Mus musculus	ENSMUSG00000034126	Pomt2	E	synonymous	Yes
Mus musculus	ENSMUSG00000034161	Scx	E	synonymous	Yes
Mus musculus	ENSMUSG00000034205	Loxl2	E	synonymous	Yes
Mus musculus	ENSMUSG00000034235	Usp54	NE	synonymous	Yes
Mus musculus	ENSMUSG00000034269	Setd5	E	synonymous	Yes
Mus musculus	ENSMUSG00000034329	Brip1	NE	synonymous	Yes
Mus musculus	ENSMUSG00000034342	Cbl	E	synonymous	Yes
Mus musculus	ENSMUSG00000034354	Mtmr3	NE	synonymous	Yes
Mus musculus	ENSMUSG00000034533	Scn10a	NE	synonymous	Yes
Mus musculus	ENSMUSG00000034573	Ptpn13	NE	synonymous	Yes
Mus musculus	ENSMUSG00000034593	Myo5a	E	synonymous	Yes
Mus musculus	ENSMUSG00000034673	Pbx2	NE	synonymous	Yes
Mus musculus	ENSMUSG00000034751	Mast4	NE	synonymous	Yes
Mus musculus	ENSMUSG00000034781	Gna11	NE	synonymous	Yes
Mus musculus	ENSMUSG00000034868	Myl12b	NE	synonymous	Yes
Mus musculus	ENSMUSG00000034926	Dhcr24	E	synonymous	Yes
Mus musculus	ENSMUSG00000034990	Otoa	NE	synonymous	Yes
Mus musculus	ENSMUSG00000035021	Baz1a	E	synonymous	Yes
Mus musculus	ENSMUSG00000035027	Map2k2	NE	synonymous	Yes
Mus musculus	ENSMUSG00000035069	Oma1	NE	synonymous	Yes
Mus musculus	ENSMUSG00000035133	Arhgap5	E	synonymous	Yes
Mus musculus	ENSMUSG00000035198	Tubg1	E	synonymous	Yes
Mus musculus	ENSMUSG00000035297	Cops4	NE	synonymous	Yes
Mus musculus	ENSMUSG00000035299	Mid1	NE	synonymous	Yes
Mus musculus	ENSMUSG00000035342	Lzts2	NE	synonymous	Yes
Mus musculus	ENSMUSG00000035476	Tab3	NE	synonymous	Yes
Mus musculus	ENSMUSG00000035529	Prdm4	NE	synonymous	Yes
Mus musculus	ENSMUSG00000035596	Mboat7	E	synonymous	Yes
Mus musculus	ENSMUSG00000035683	Melk	NE	synonymous	Yes
Mus musculus	ENSMUSG00000035696	Rnf38	E	synonymous	Yes
Mus musculus	ENSMUSG00000035877	Zhx3	E	synonymous	Yes
Mus musculus	ENSMUSG00000035941	Ibtk	NE	synonymous	Yes
Mus musculus	ENSMUSG00000035992	Fnip1	NE	synonymous	Yes
Mus musculus	ENSMUSG00000036057	Ptpn23	E	synonymous	Yes
Mus musculus	ENSMUSG00000036073	Galt	NE	synonymous	Yes
Mus musculus	ENSMUSG00000036158	Prickle1	E	synonymous	Yes
Mus musculus	ENSMUSG00000036461	Elf1	NE	synonymous	Yes
Mus musculus	ENSMUSG00000036504	Phpt1	NE	synonymous	Yes
Mus musculus	ENSMUSG00000036529	Sbf1	E	synonymous	Yes
Mus musculus	ENSMUSG00000036561	Ppp6r2	E	synonymous	Yes
Mus musculus	ENSMUSG00000036594	H2-Aa	NE	synonymous	Yes
Mus musculus	ENSMUSG00000036606	Plxnb2	E	synonymous	Yes
Mus musculus	ENSMUSG00000036622	Atp13a2	NE	synonymous	Yes
Mus musculus	ENSMUSG00000036737	Oxsr1	E	synonymous	Yes
Mus musculus	ENSMUSG00000036856	Wnt4	E	synonymous	Yes
Mus musculus	ENSMUSG00000036893	Ehmt1	E	synonymous	Yes
Mus musculus	ENSMUSG00000036908	Unc93b1	E	synonymous	Yes
Mus musculus	ENSMUSG00000036932	Aifm1	E	synonymous	Yes
Mus musculus	ENSMUSG00000036980	Taf6	E	synonymous	Yes
Mus musculus	ENSMUSG00000036986	Pml	NE	synonymous	Yes
Mus musculus	ENSMUSG00000037062	Sh3glb1	NE	synonymous	Yes
Mus musculus	ENSMUSG00000037148	Arhgap10	NE	synonymous	Yes
Mus musculus	ENSMUSG00000037236	Matr3	E	synonymous	Yes
Mus musculus	ENSMUSG00000037313	Tacc3	E	synonymous	Yes
Mus musculus	ENSMUSG00000037321	Tap1	NE	synonymous	Yes
Mus musculus	ENSMUSG00000037487	Ubr5	E	synonymous	Yes
Mus musculus	ENSMUSG00000037649	H2-DMa	E	synonymous	Yes
Mus musculus	ENSMUSG00000037674	Rfx7	E	synonymous	Yes
Mus musculus	ENSMUSG00000037706	Cd81	NE	synonymous	Yes
Mus musculus	ENSMUSG00000037815	Ctnna1	E	synonymous	Yes
Mus musculus	ENSMUSG00000037876	Jmjd1c	E	synonymous	Yes
Mus musculus	ENSMUSG00000038042	Ptpdc1	NE	synonymous	Yes
Mus musculus	ENSMUSG00000038056	Kmt2c	E	synonymous	Yes
Mus musculus	ENSMUSG00000038084	Opa1	E	synonymous	Yes
Mus musculus	ENSMUSG00000038085	Cnbd2	E	synonymous	Yes
Mus musculus	ENSMUSG00000038204	Asb10	NE	synonymous	Yes
Mus musculus	ENSMUSG00000038209	Itln1	NE	synonymous	Yes
Mus musculus	ENSMUSG00000038279	Nop2	E	synonymous	Yes
Mus musculus	ENSMUSG00000038324	Trpc4ap	E	synonymous	Yes
Mus musculus	ENSMUSG00000038331	Satb2	E	synonymous	Yes
Mus musculus	ENSMUSG00000038369	Ncoa6	E	synonymous	Yes
Mus musculus	ENSMUSG00000038387	Rras	NE	synonymous	Yes
Mus musculus	ENSMUSG00000038429	Usp5	E	synonymous	Yes
Mus musculus	ENSMUSG00000038437	Mllt6	NE	synonymous	Yes
Mus musculus	ENSMUSG00000038496	Slc19a3	E	synonymous	Yes
Mus musculus	ENSMUSG00000038518	Jarid2	E	synonymous	Yes
Mus musculus	ENSMUSG00000038545	Cul7	E	synonymous	Yes
Mus musculus	ENSMUSG00000038564	Ift172	E	synonymous	Yes
Mus musculus	ENSMUSG00000038696	Mapkap1	E	synonymous	Yes
Mus musculus	ENSMUSG00000038702	Dsel	NE	synonymous	Yes
Mus musculus	ENSMUSG00000038766	Gabpb2	NE	synonymous	Yes
Mus musculus	ENSMUSG00000038780	Smurf1	NE	synonymous	Yes
Mus musculus	ENSMUSG00000038844	Kif16b	E	synonymous	Yes
Mus musculus	ENSMUSG00000038976	Ppp1r9b	NE	synonymous	Yes
Mus musculus	ENSMUSG00000038982	Bloc1s5	NE	synonymous	Yes
Mus musculus	ENSMUSG00000038991	Txndc5	NE	synonymous	Yes
Mus musculus	ENSMUSG00000039013	Siglecf	NE	synonymous	Yes
Mus musculus	ENSMUSG00000039062	Anpep	NE	synonymous	Yes
Mus musculus	ENSMUSG00000039156	Stim2	E	synonymous	Yes
Mus musculus	ENSMUSG00000039176	Polg	E	synonymous	Yes
Mus musculus	ENSMUSG00000039208	Metrnl	NE	synonymous	Yes
Mus musculus	ENSMUSG00000039220	Ppp1r10	E	synonymous	Yes
Mus musculus	ENSMUSG00000039285	Azi2	NE	synonymous	Yes
Mus musculus	ENSMUSG00000039384	Dusp10	NE	synonymous	Yes
Mus musculus	ENSMUSG00000039470	Zdhhc2	NE	synonymous	Yes
Mus musculus	ENSMUSG00000039497	Dse	NE	synonymous	Yes
Mus musculus	ENSMUSG00000039518	Cdsn	E	synonymous	Yes
Mus musculus	ENSMUSG00000039621	Prex1	NE	synonymous	Yes
Mus musculus	ENSMUSG00000039656	Rxrb	E	synonymous	Yes
Mus musculus	ENSMUSG00000039701	Usp53	NE	synonymous	Yes
Mus musculus	ENSMUSG00000039735	Fnbp1l	NE	synonymous	Yes
Mus musculus	ENSMUSG00000039763	Dnajc28	NE	synonymous	Yes
Mus musculus	ENSMUSG00000039781	Cep131	E	synonymous	Yes
Mus musculus	ENSMUSG00000039834	Zfp335	E	synonymous	Yes
Mus musculus	ENSMUSG00000039842	Mcph1	E	synonymous	Yes
Mus musculus	ENSMUSG00000039852	Rere	E	synonymous	Yes
Mus musculus	ENSMUSG00000039873	Neurl2	NE	synonymous	Yes
Mus musculus	ENSMUSG00000040033	Stat2	NE	synonymous	Yes
Mus musculus	ENSMUSG00000040356	Skiv2l	E	synonymous	Yes
Mus musculus	ENSMUSG00000040407	Akap9	E	synonymous	Yes
Mus musculus	ENSMUSG00000040414	Slc25a28	NE	synonymous	Yes
Mus musculus	ENSMUSG00000040479	Dgkz	NE	synonymous	Yes
Mus musculus	ENSMUSG00000040481	Bptf	E	synonymous	Yes
Mus musculus	ENSMUSG00000040549	Ckap5	E	synonymous	Yes
Mus musculus	ENSMUSG00000040584	Abcb1a	E	synonymous	Yes
Mus musculus	ENSMUSG00000040606	Kazn	NE	synonymous	Yes
Mus musculus	ENSMUSG00000040624	Plekhg1	NE	synonymous	Yes
Mus musculus	ENSMUSG00000040659	Efhd2	NE	synonymous	Yes
Mus musculus	ENSMUSG00000040669	Phc1	E	synonymous	Yes
Mus musculus	ENSMUSG00000040761	Spen	E	synonymous	Yes
Mus musculus	ENSMUSG00000040828	Catsperd	E	synonymous	Yes
Mus musculus	ENSMUSG00000040836	Gpr161	E	synonymous	Yes
Mus musculus	ENSMUSG00000040850	Psme4	NE	synonymous	Yes
Mus musculus	ENSMUSG00000040935	Padi6	E	synonymous	Yes
Mus musculus	ENSMUSG00000040940	Arhgef1	E	synonymous	Yes
Mus musculus	ENSMUSG00000040950	Mgl2	NE	synonymous	Yes
Mus musculus	ENSMUSG00000041040	Fam117b	NE	synonymous	Yes
Mus musculus	ENSMUSG00000041164	Zmiz2	E	synonymous	Yes
Mus musculus	ENSMUSG00000041245	Wnk3	NE	synonymous	Yes
Mus musculus	ENSMUSG00000041577	Prelp	NE	synonymous	Yes
Mus musculus	ENSMUSG00000041763	Tpp2	E	synonymous	Yes
Mus musculus	ENSMUSG00000041809	Efhc1	NE	synonymous	Yes
Mus musculus	ENSMUSG00000041859	Mcm3	E	synonymous	Yes
Mus musculus	ENSMUSG00000042105	Inpp5f	NE	synonymous	Yes
Mus musculus	ENSMUSG00000042197	Zfp451	NE	synonymous	Yes
Mus musculus	ENSMUSG00000042323	Pbrm1	E	synonymous	Yes
Mus musculus	ENSMUSG00000042419	Nfkbil1	NE	synonymous	Yes
Mus musculus	ENSMUSG00000042476	Abcb4	NE	synonymous	Yes
Mus musculus	ENSMUSG00000042520	Ubap2l	NE	synonymous	Yes
Mus musculus	ENSMUSG00000042589	Cux2	E	synonymous	Yes
Mus musculus	ENSMUSG00000042594	Sh2b3	NE	synonymous	Yes
Mus musculus	ENSMUSG00000042626	Shc1	E	synonymous	Yes
Mus musculus	ENSMUSG00000042632	Pla2g6	E	synonymous	Yes
Mus musculus	ENSMUSG00000042644	Itpr3	NE	synonymous	Yes
Mus musculus	ENSMUSG00000042821	Snai1	E	synonymous	Yes
Mus musculus	ENSMUSG00000043535	Setx	E	synonymous	Yes
Mus musculus	ENSMUSG00000043811	Rtn4r	NE	synonymous	Yes
Mus musculus	ENSMUSG00000043895	S1pr2	E	synonymous	Yes
Mus musculus	ENSMUSG00000044308	Ubr3	E	synonymous	Yes
Mus musculus	ENSMUSG00000044447	Dock5	NE	synonymous	Yes
Mus musculus	ENSMUSG00000044795	Cyb5d1	NE	synonymous	Yes
Mus musculus	ENSMUSG00000045098	Kmt5b	E	synonymous	Yes
Mus musculus	ENSMUSG00000045103	Dmd	E	synonymous	Yes
Mus musculus	ENSMUSG00000045136	Tubb2b	E	synonymous	Yes
Mus musculus	ENSMUSG00000045333	Zfp423	E	synonymous	Yes
Mus musculus	ENSMUSG00000045374	Wdr81	NE	synonymous	Yes
Mus musculus	ENSMUSG00000045763	Basp1	E	synonymous	Yes
Mus musculus	ENSMUSG00000046139	Patl1	E	synonymous	Yes
Mus musculus	ENSMUSG00000046230	Vps13a	E	synonymous	Yes
Mus musculus	ENSMUSG00000046846	Spesp1	NE	synonymous	Yes
Mus musculus	ENSMUSG00000046876	Atxn1	E	synonymous	Yes
Mus musculus	ENSMUSG00000047123	Ticam1	NE	synonymous	Yes
Mus musculus	ENSMUSG00000047407	Tgif1	E	synonymous	Yes
Mus musculus	ENSMUSG00000047409	Ctdspl	NE	synonymous	Yes
Mus musculus	ENSMUSG00000048000	Gigyf2	E	synonymous	Yes
Mus musculus	ENSMUSG00000048027	Rgmb	E	synonymous	Yes
Mus musculus	ENSMUSG00000048109	Rbm15	E	synonymous	Yes
Mus musculus	ENSMUSG00000048445	Ccdc57	NE	synonymous	Yes
Mus musculus	ENSMUSG00000048490	Nrip1	E	synonymous	Yes
Mus musculus	ENSMUSG00000048677	Tpcn2	NE	synonymous	Yes
Mus musculus	ENSMUSG00000048756	Foxo3	E	synonymous	Yes
Mus musculus	ENSMUSG00000048878	Hexim1	E	synonymous	Yes
Mus musculus	ENSMUSG00000048915	Efna5	E	synonymous	Yes
Mus musculus	ENSMUSG00000048921	Zfp689	E	synonymous	Yes
Mus musculus	ENSMUSG00000049044	Rapgef4	NE	synonymous	Yes
Mus musculus	ENSMUSG00000049313	Sorl1	NE	synonymous	Yes
Mus musculus	ENSMUSG00000049734	Trex1	E	synonymous	Yes
Mus musculus	ENSMUSG00000049800	Sertad2	NE	synonymous	Yes
Mus musculus	ENSMUSG00000049811	Fam161a	NE	synonymous	Yes
Mus musculus	ENSMUSG00000049878	Rlf	E	synonymous	Yes
Mus musculus	ENSMUSG00000049939	Lrrc4	NE	synonymous	Yes
Mus musculus	ENSMUSG00000050272	Dscam	E	synonymous	Yes
Mus musculus	ENSMUSG00000050332	Amer1	E	synonymous	Yes
Mus musculus	ENSMUSG00000050410	Tcf19	NE	synonymous	Yes
Mus musculus	ENSMUSG00000051444	Bbs12	NE	synonymous	Yes
Mus musculus	ENSMUSG00000051675	Trim32	NE	synonymous	Yes
Mus musculus	ENSMUSG00000051747	Ttn	E	synonymous	Yes
Mus musculus	ENSMUSG00000052155	Acvr2a	E	synonymous	Yes
Mus musculus	ENSMUSG00000052407	Ccdc171	NE	synonymous	Yes
Mus musculus	ENSMUSG00000053119	Chmp3	E	synonymous	Yes
Mus musculus	ENSMUSG00000053158	Fes	E	synonymous	Yes
Mus musculus	ENSMUSG00000053198	Prx	NE	synonymous	Yes
Mus musculus	ENSMUSG00000053477	Tcf4	E	synonymous	Yes
Mus musculus	ENSMUSG00000053580	Tanc2	E	synonymous	Yes
Mus musculus	ENSMUSG00000054199	Gon4l	NE	synonymous	Yes
Mus musculus	ENSMUSG00000054892	Txk	NE	synonymous	Yes
Mus musculus	ENSMUSG00000055024	Ep300	E	synonymous	Yes
Mus musculus	ENSMUSG00000055116	Arntl	E	synonymous	Yes
Mus musculus	ENSMUSG00000055320	Tead1	E	synonymous	Yes
Mus musculus	ENSMUSG00000055322	Tns1	NE	synonymous	Yes
Mus musculus	ENSMUSG00000055371	Stam2	NE	synonymous	Yes
Mus musculus	ENSMUSG00000055491	Pprc1	E	synonymous	Yes
Mus musculus	ENSMUSG00000055917	Zfp277	NE	synonymous	Yes
Mus musculus	ENSMUSG00000055978	Fut2	NE	synonymous	Yes
Mus musculus	ENSMUSG00000056131	Pgm3	E	synonymous	Yes
Mus musculus	ENSMUSG00000056209	Npm3	NE	synonymous	Yes
Mus musculus	ENSMUSG00000056608	Chd9	NE	synonymous	Yes
Mus musculus	ENSMUSG00000057110	Cntrl	NE	synonymous	Yes
Mus musculus	ENSMUSG00000057177	Gsk3a	NE	synonymous	Yes
Mus musculus	ENSMUSG00000057914	Cacnb2	E	synonymous	Yes
Mus musculus	ENSMUSG00000058006	Mdn1	E	synonymous	Yes
Mus musculus	ENSMUSG00000058056	Palld	E	synonymous	Yes
Mus musculus	ENSMUSG00000058318	Phf21a	E	synonymous	Yes
Mus musculus	ENSMUSG00000058325	Dock1	E	synonymous	Yes
Mus musculus	ENSMUSG00000058709	Egln2	NE	synonymous	Yes
Mus musculus	ENSMUSG00000058976	Usp17lc	E	synonymous	Yes
Mus musculus	ENSMUSG00000059263	Usp47	NE	synonymous	Yes
Mus musculus	ENSMUSG00000059409	Ppp2r5d	E	synonymous	Yes
Mus musculus	ENSMUSG00000059474	Mbtd1	E	synonymous	Yes
Mus musculus	ENSMUSG00000059714	Flot1	NE	synonymous	Yes
Mus musculus	ENSMUSG00000059810	Rgs3	NE	synonymous	Yes
Mus musculus	ENSMUSG00000059921	Unc5c	E	synonymous	Yes
Mus musculus	ENSMUSG00000060445	Sycp2	E	synonymous	Yes
Mus musculus	ENSMUSG00000060508	Nlrp9b	NE	synonymous	Yes
Mus musculus	ENSMUSG00000060586	H2-Eb1	NE	synonymous	Yes
Mus musculus	ENSMUSG00000060601	Nr1h2	E	synonymous	Yes
Mus musculus	ENSMUSG00000060657	Marf1	E	synonymous	Yes
Mus musculus	ENSMUSG00000061130	Ppm1b	E	synonymous	Yes
Mus musculus	ENSMUSG00000061232	H2-K1	NE	synonymous	Yes
Mus musculus	ENSMUSG00000061436	Hipk2	E	synonymous	Yes
Mus musculus	ENSMUSG00000061589	Dot1l	E	synonymous	Yes
Mus musculus	ENSMUSG00000061601	Pclo	E	synonymous	Yes
Mus musculus	ENSMUSG00000061607	Mdc1	E	synonymous	Yes
Mus musculus	ENSMUSG00000061665	Cd2ap	E	synonymous	Yes
Mus musculus	ENSMUSG00000061751	Kalrn	E	synonymous	Yes
Mus musculus	ENSMUSG00000061887	Ssbp3	E	synonymous	Yes
Mus musculus	ENSMUSG00000061904	Slc25a3	E	synonymous	Yes
Mus musculus	ENSMUSG00000062078	Qk	E	synonymous	Yes
Mus musculus	ENSMUSG00000062151	Unc13c	NE	synonymous	Yes
Mus musculus	ENSMUSG00000062202	Btbd9	NE	synonymous	Yes
Mus musculus	ENSMUSG00000062209	Erbb4	E	synonymous	Yes
Mus musculus	ENSMUSG00000062210	Tnfaip8	NE	synonymous	Yes
Mus musculus	ENSMUSG00000062232	Rapgef2	E	synonymous	Yes
Mus musculus	ENSMUSG00000062234	Gak	E	synonymous	Yes
Mus musculus	ENSMUSG00000062380	Tubb3	E	synonymous	Yes
Mus musculus	ENSMUSG00000062937	Mtap	E	synonymous	Yes
Mus musculus	ENSMUSG00000062960	Kdr	E	synonymous	Yes
Mus musculus	ENSMUSG00000063077	Kif1b	E	synonymous	Yes
Mus musculus	ENSMUSG00000063146	Clip2	NE	synonymous	Yes
Mus musculus	ENSMUSG00000063455	D630045J12Rik	NE	synonymous	Yes
Mus musculus	ENSMUSG00000063870	Chd4	E	synonymous	Yes
Mus musculus	ENSMUSG00000063935	Zar1	E	synonymous	Yes
Mus musculus	ENSMUSG00000063952	Brpf3	E	synonymous	Yes
Mus musculus	ENSMUSG00000064215	Ifi27	NE	synonymous	Yes
Mus musculus	ENSMUSG00000064254	Ethe1	E	synonymous	Yes
Mus musculus	ENSMUSG00000066030	Oog2	NE	synonymous	Yes
Mus musculus	ENSMUSG00000066306	Numa1	E	synonymous	Yes
Mus musculus	ENSMUSG00000066406	Akap13	E	synonymous	Yes
Mus musculus	ENSMUSG00000066440	Zfyve26	NE	synonymous	Yes
Mus musculus	ENSMUSG00000067212	H2-T23	NE	synonymous	Yes
Mus musculus	ENSMUSG00000067336	Bmpr2	E	synonymous	Yes
Mus musculus	ENSMUSG00000067889	Sptbn2	NE	synonymous	Yes
Mus musculus	ENSMUSG00000068036	Afdn	E	synonymous	Yes
Mus musculus	ENSMUSG00000068037	Mas1	NE	synonymous	Yes
Mus musculus	ENSMUSG00000068184	Ndufaf2	NE	synonymous	Yes
Mus musculus	ENSMUSG00000068335	Dok1	NE	synonymous	Yes
Mus musculus	ENSMUSG00000068373	D430041D05Rik	NE	synonymous	Yes
Mus musculus	ENSMUSG00000068457	Uty	NE	synonymous	Yes
Mus musculus	ENSMUSG00000068747	Sort1	E	synonymous	Yes
Mus musculus	ENSMUSG00000068921	Dap3	E	synonymous	Yes
Mus musculus	ENSMUSG00000069476	Zfp616	NE	synonymous	Yes
Mus musculus	ENSMUSG00000069495	Epc2	E	synonymous	Yes
Mus musculus	ENSMUSG00000069895	Atxn1l	E	synonymous	Yes
Mus musculus	ENSMUSG00000070336	Fbxo47	E	synonymous	Yes
Mus musculus	ENSMUSG00000070837	Aurkc	NE	synonymous	Yes
Mus musculus	ENSMUSG00000071648	Rom1	NE	synonymous	Yes
Mus musculus	ENSMUSG00000072082	Ccnf	E	synonymous	Yes
Mus musculus	ENSMUSG00000072235	Tuba1a	NE	synonymous	Yes
Mus musculus	ENSMUSG00000073412	Lst1	NE	synonymous	Yes
Mus musculus	ENSMUSG00000073421	H2-Ab1	E	synonymous	Yes
Mus musculus	ENSMUSG00000073889	Il11ra1	E	synonymous	Yes
Mus musculus	ENSMUSG00000074582	Arfgef2	E	synonymous	Yes
Mus musculus	ENSMUSG00000074811	Hps6	NE	synonymous	Yes
Mus musculus	ENSMUSG00000075054	Yae1d1	E	synonymous	Yes
Mus musculus	ENSMUSG00000078619	Smarcd2	E	synonymous	Yes
Mus musculus	ENSMUSG00000078652	Psme3	NE	synonymous	Yes
Mus musculus	ENSMUSG00000078671	Chd2	E	synonymous	Yes
Mus musculus	ENSMUSG00000078773	Rad54b	NE	synonymous	Yes
Mus musculus	ENSMUSG00000079427	Mthfsl	NE	synonymous	Yes
Mus musculus	ENSMUSG00000091971	Hspa1a	NE	synonymous	Yes
Mus musculus	ENSMUSG00000096727	Psmb9	NE	synonymous	Yes
Mus musculus	ENSMUSG00000109324	Prmt1	E	synonymous	Yes
Mus musculus	ENSMUSG00000109511	Nup62	E	synonymous	Yes
Mus musculus	ENSMUSG00000000374	Trappc10	unknown	synonymous	Yes
Mus musculus	ENSMUSG00000000701	Tcl1b5	unknown	synonymous	Yes
Mus musculus	ENSMUSG00000000776	Polr3d	unknown	synonymous	Yes
Mus musculus	ENSMUSG00000000976	Heatr6	unknown	synonymous	Yes
Mus musculus	ENSMUSG00000001062	Vps9d1	unknown	synonymous	Yes
Mus musculus	ENSMUSG00000001065	Zfp276	unknown	synonymous	Yes
Mus musculus	ENSMUSG00000001383	Zmat2	unknown	synonymous	Yes
Mus musculus	ENSMUSG00000001524	Gtf2h4	unknown	synonymous	Yes
Mus musculus	ENSMUSG00000001525	Tubb5	unknown	synonymous	Yes
Mus musculus	ENSMUSG00000001829	Clpb	unknown	synonymous	Yes
Mus musculus	ENSMUSG00000001988	Npas1	unknown	synonymous	Yes
Mus musculus	ENSMUSG00000002210	Smg9	unknown	synonymous	Yes
Mus musculus	ENSMUSG00000002222	Rmnd5a	unknown	synonymous	Yes
Mus musculus	ENSMUSG00000002319	Ipo4	unknown	synonymous	Yes
Mus musculus	ENSMUSG00000002578	Ikzf4	unknown	synonymous	Yes
Mus musculus	ENSMUSG00000003119	Cdk12	unknown	synonymous	Yes
Mus musculus	ENSMUSG00000003354	Ccdc65	unknown	synonymous	Yes
Mus musculus	ENSMUSG00000003680	Taf6l	unknown	synonymous	Yes
Mus musculus	ENSMUSG00000003721	Insig2	unknown	synonymous	Yes
Mus musculus	ENSMUSG00000003929	Zfp81	unknown	synonymous	Yes
Mus musculus	ENSMUSG00000004035	Gstm7	unknown	synonymous	Yes
Mus musculus	ENSMUSG00000004394	Tmed4	unknown	synonymous	Yes
Mus musculus	ENSMUSG00000004473	Clec11a	unknown	synonymous	Yes
Mus musculus	ENSMUSG00000004591	Pkn2	unknown	synonymous	Yes
Mus musculus	ENSMUSG00000004668	Abca13	unknown	synonymous	Yes
Mus musculus	ENSMUSG00000005237	Dnah2	unknown	synonymous	Yes
Mus musculus	ENSMUSG00000005417	Mprip	unknown	synonymous	Yes
Mus musculus	ENSMUSG00000005621	Zfp592	unknown	synonymous	Yes
Mus musculus	ENSMUSG00000006299	Aamp	unknown	synonymous	Yes
Mus musculus	ENSMUSG00000006315	Tmem147	unknown	synonymous	Yes
Mus musculus	ENSMUSG00000006763	Saal1	unknown	synonymous	Yes
Mus musculus	ENSMUSG00000007029	Vars	unknown	synonymous	Yes
Mus musculus	ENSMUSG00000007036	Abhd16a	unknown	synonymous	Yes
Mus musculus	ENSMUSG00000007039	Ddah2	unknown	synonymous	Yes
Mus musculus	ENSMUSG00000007216	Zfp775	unknown	synonymous	Yes
Mus musculus	ENSMUSG00000007379	Dennd2c	unknown	synonymous	Yes
Mus musculus	ENSMUSG00000008200	Fnbp4	unknown	synonymous	Yes
Mus musculus	ENSMUSG00000008318	Relt	unknown	synonymous	Yes
Mus musculus	ENSMUSG00000010277	2610507B11Rik	unknown	synonymous	Yes
Mus musculus	ENSMUSG00000012076	Brms1l	unknown	synonymous	Yes
Mus musculus	ENSMUSG00000013155	Enkd1	unknown	synonymous	Yes
Mus musculus	ENSMUSG00000013766	Ly6g6e	unknown	synonymous	Yes
Mus musculus	ENSMUSG00000014498	Ankrd52	unknown	synonymous	Yes
Mus musculus	ENSMUSG00000014601	Strip1	unknown	synonymous	Yes
Mus musculus	ENSMUSG00000015247	Nipsnap3b	unknown	synonymous	Yes
Mus musculus	ENSMUSG00000015880	Ncapg	unknown	synonymous	Yes
Mus musculus	ENSMUSG00000015943	Bola1	unknown	synonymous	Yes
Mus musculus	ENSMUSG00000016626	Nlrp14	unknown	synonymous	Yes
Mus musculus	ENSMUSG00000016984	Etaa1	unknown	synonymous	Yes
Mus musculus	ENSMUSG00000018417	Myo1b	unknown	synonymous	Yes
Mus musculus	ENSMUSG00000018433	Nol11	unknown	synonymous	Yes
Mus musculus	ENSMUSG00000018548	Trim37	unknown	synonymous	Yes
Mus musculus	ENSMUSG00000018661	Cog1	unknown	synonymous	Yes
Mus musculus	ENSMUSG00000018669	Cdk5rap3	unknown	synonymous	Yes
Mus musculus	ENSMUSG00000018677	Slc25a39	unknown	synonymous	Yes
Mus musculus	ENSMUSG00000019297	Nop9	unknown	synonymous	Yes
Mus musculus	ENSMUSG00000019432	Ddx39b	unknown	synonymous	Yes
Mus musculus	ENSMUSG00000019854	Reps1	unknown	synonymous	Yes
Mus musculus	ENSMUSG00000019856	Fam184a	unknown	synonymous	Yes
Mus musculus	ENSMUSG00000019951	Uhrf1bp1l	unknown	synonymous	Yes
Mus musculus	ENSMUSG00000020024	Cep83	unknown	synonymous	Yes
Mus musculus	ENSMUSG00000020074	Ccar1	unknown	synonymous	Yes
Mus musculus	ENSMUSG00000020076	Ddx50	unknown	synonymous	Yes
Mus musculus	ENSMUSG00000020088	Sar1a	unknown	synonymous	Yes
Mus musculus	ENSMUSG00000020229	Slc5a4a	unknown	synonymous	Yes
Mus musculus	ENSMUSG00000020238	Ncln	unknown	synonymous	Yes
Mus musculus	ENSMUSG00000020271	Fbxw11	unknown	synonymous	Yes
Mus musculus	ENSMUSG00000020389	Cdkl3	unknown	synonymous	Yes
Mus musculus	ENSMUSG00000020459	Mtif2	unknown	synonymous	Yes
Mus musculus	ENSMUSG00000020493	Prr11	unknown	synonymous	Yes
Mus musculus	ENSMUSG00000020513	Tubd1	unknown	synonymous	Yes
Mus musculus	ENSMUSG00000020527	Myo19	unknown	synonymous	Yes
Mus musculus	ENSMUSG00000020546	Stxbp4	unknown	synonymous	Yes
Mus musculus	ENSMUSG00000020628	Trappc12	unknown	synonymous	Yes
Mus musculus	ENSMUSG00000020659	Cbll1	unknown	synonymous	Yes
Mus musculus	ENSMUSG00000020690	Efcab3	unknown	synonymous	Yes
Mus musculus	ENSMUSG00000020691	Mettl2	unknown	synonymous	Yes
Mus musculus	ENSMUSG00000020698	Cct6b	unknown	synonymous	Yes
Mus musculus	ENSMUSG00000020743	Mif4gd	unknown	synonymous	Yes
Mus musculus	ENSMUSG00000020864	Ankrd40	unknown	synonymous	Yes
Mus musculus	ENSMUSG00000020921	Tmem101	unknown	synonymous	Yes
Mus musculus	ENSMUSG00000021009	Ptpn21	unknown	synonymous	Yes
Mus musculus	ENSMUSG00000021140	Pcnx	unknown	synonymous	Yes
Mus musculus	ENSMUSG00000021156	Zmynd11	unknown	synonymous	Yes
Mus musculus	ENSMUSG00000021196	Pfkp	unknown	synonymous	Yes
Mus musculus	ENSMUSG00000021244	Ylpm1	unknown	synonymous	Yes
Mus musculus	ENSMUSG00000021279	Cdc42bpb	unknown	synonymous	Yes
Mus musculus	ENSMUSG00000021368	Tbc1d7	unknown	synonymous	Yes
Mus musculus	ENSMUSG00000021420	Fars2	unknown	synonymous	Yes
Mus musculus	ENSMUSG00000021432	Slc35b3	unknown	synonymous	Yes
Mus musculus	ENSMUSG00000021460	Auh	unknown	synonymous	Yes
Mus musculus	ENSMUSG00000021510	Zfp729a	unknown	synonymous	Yes
Mus musculus	ENSMUSG00000021546	Hnrnpk	unknown	synonymous	Yes
Mus musculus	ENSMUSG00000021572	Cep72	unknown	synonymous	Yes
Mus musculus	ENSMUSG00000021592	Arsk	unknown	synonymous	Yes
Mus musculus	ENSMUSG00000021619	Atg10	unknown	synonymous	Yes
Mus musculus	ENSMUSG00000021666	Gfm2	unknown	synonymous	Yes
Mus musculus	ENSMUSG00000021690	Jmy	unknown	synonymous	Yes
Mus musculus	ENSMUSG00000021752	Kctd6	unknown	synonymous	Yes
Mus musculus	ENSMUSG00000021824	Ap3m1	unknown	synonymous	Yes
Mus musculus	ENSMUSG00000021876	Rnase4	unknown	synonymous	Yes
Mus musculus	ENSMUSG00000021996	Esd	unknown	synonymous	Yes
Mus musculus	ENSMUSG00000022000	Zc3h13	unknown	synonymous	Yes
Mus musculus	ENSMUSG00000022008	Gpalpp1	unknown	synonymous	Yes
Mus musculus	ENSMUSG00000022020	Naa16	unknown	synonymous	Yes
Mus musculus	ENSMUSG00000022092	Ppp3cc	unknown	synonymous	Yes
Mus musculus	ENSMUSG00000022160	Mettl3	unknown	synonymous	Yes
Mus musculus	ENSMUSG00000022197	Pdzd2	unknown	synonymous	Yes
Mus musculus	ENSMUSG00000022237	Ankrd33b	unknown	synonymous	Yes
Mus musculus	ENSMUSG00000022364	Tbc1d31	unknown	synonymous	Yes
Mus musculus	ENSMUSG00000022375	Lrrc6	unknown	synonymous	Yes
Mus musculus	ENSMUSG00000022436	Sh3bp1	unknown	synonymous	Yes
Mus musculus	ENSMUSG00000022536	Glyr1	unknown	synonymous	Yes
Mus musculus	ENSMUSG00000022680	Pdxdc1	unknown	synonymous	Yes
Mus musculus	ENSMUSG00000022752	Tomm70a	unknown	synonymous	Yes
Mus musculus	ENSMUSG00000022773	Ypel1	unknown	synonymous	Yes
Mus musculus	ENSMUSG00000022961	Son	unknown	synonymous	Yes
Mus musculus	ENSMUSG00000023004	Tuba1b	unknown	synonymous	Yes
Mus musculus	ENSMUSG00000023403	Stk31	unknown	synonymous	Yes
Mus musculus	ENSMUSG00000023571	C1qtnf12	unknown	synonymous	Yes
Mus musculus	ENSMUSG00000023723	Mrps23	unknown	synonymous	Yes
Mus musculus	ENSMUSG00000023764	Sfi1	unknown	synonymous	Yes
Mus musculus	ENSMUSG00000023800	Tiam2	unknown	synonymous	Yes
Mus musculus	ENSMUSG00000023960	Enpp5	unknown	synonymous	Yes
Mus musculus	ENSMUSG00000024056	Ndc80	unknown	synonymous	Yes
Mus musculus	ENSMUSG00000024069	Slc30a6	unknown	synonymous	Yes
Mus musculus	ENSMUSG00000024266	Adad2	unknown	synonymous	Yes
Mus musculus	ENSMUSG00000024270	Slc39a6	unknown	synonymous	Yes
Mus musculus	ENSMUSG00000024299	Adamts10	unknown	synonymous	Yes
Mus musculus	ENSMUSG00000024301	Kifc5b	unknown	synonymous	Yes
Mus musculus	ENSMUSG00000024312	Wdr46	unknown	synonymous	Yes
Mus musculus	ENSMUSG00000024369	Nelfe	unknown	synonymous	Yes
Mus musculus	ENSMUSG00000024393	Prrc2a	unknown	synonymous	Yes
Mus musculus	ENSMUSG00000024400	Wdr33	unknown	synonymous	Yes
Mus musculus	ENSMUSG00000024422	Dhx16	unknown	synonymous	Yes
Mus musculus	ENSMUSG00000024429	Gnl1	unknown	synonymous	Yes
Mus musculus	ENSMUSG00000024446	Rpp21	unknown	synonymous	Yes
Mus musculus	ENSMUSG00000024457	Trim26	unknown	synonymous	Yes
Mus musculus	ENSMUSG00000024474	Ik	unknown	synonymous	Yes
Mus musculus	ENSMUSG00000024542	Cep192	unknown	synonymous	Yes
Mus musculus	ENSMUSG00000024594	Prrc1	unknown	synonymous	Yes
Mus musculus	ENSMUSG00000024726	Carnmt1	unknown	synonymous	Yes
Mus musculus	ENSMUSG00000024766	Lipo3	unknown	synonymous	Yes
Mus musculus	ENSMUSG00000024786	Majin	unknown	synonymous	Yes
Mus musculus	ENSMUSG00000024805	Pcgf5	unknown	synonymous	Yes
Mus musculus	ENSMUSG00000024816	Frmd8	unknown	synonymous	Yes
Mus musculus	ENSMUSG00000024944	Arl2	unknown	synonymous	Yes
Mus musculus	ENSMUSG00000024982	Zdhhc6	unknown	synonymous	Yes
Mus musculus	ENSMUSG00000025041	Nt5c2	unknown	synonymous	Yes
Mus musculus	ENSMUSG00000025049	Taf5	unknown	synonymous	Yes
Mus musculus	ENSMUSG00000025142	Aspscr1	unknown	synonymous	Yes
Mus musculus	ENSMUSG00000025150	Cbr2	unknown	synonymous	Yes
Mus musculus	ENSMUSG00000025157	Zdhhc16	unknown	synonymous	Yes
Mus musculus	ENSMUSG00000025266	Gnl3l	unknown	synonymous	Yes
Mus musculus	ENSMUSG00000025280	Polr3a	unknown	synonymous	Yes
Mus musculus	ENSMUSG00000025316	Banp	unknown	synonymous	Yes
Mus musculus	ENSMUSG00000025366	Esyt1	unknown	synonymous	Yes
Mus musculus	ENSMUSG00000025555	Farp1	unknown	synonymous	Yes
Mus musculus	ENSMUSG00000025558	Dock9	unknown	synonymous	Yes
Mus musculus	ENSMUSG00000025573	6030468B19Rik	unknown	synonymous	Yes
Mus musculus	ENSMUSG00000025754	Agbl1	unknown	synonymous	Yes
Mus musculus	ENSMUSG00000025791	Pgm1	unknown	synonymous	Yes
Mus musculus	ENSMUSG00000025857	Dnaaf5	unknown	synonymous	Yes
Mus musculus	ENSMUSG00000025894	Aasdhppt	unknown	synonymous	Yes
Mus musculus	ENSMUSG00000025898	Cwf19l2	unknown	synonymous	Yes
Mus musculus	ENSMUSG00000025978	Rftn2	unknown	synonymous	Yes
Mus musculus	ENSMUSG00000026189	Pecr	unknown	synonymous	Yes
Mus musculus	ENSMUSG00000026197	Zfand2b	unknown	synonymous	Yes
Mus musculus	ENSMUSG00000026275	Ppp1r7	unknown	synonymous	Yes
Mus musculus	ENSMUSG00000026312	Cdh7	unknown	synonymous	Yes
Mus musculus	ENSMUSG00000026435	Slc45a3	unknown	synonymous	Yes
Mus musculus	ENSMUSG00000026490	Cdc42bpa	unknown	synonymous	Yes
Mus musculus	ENSMUSG00000026520	Pycr2	unknown	synonymous	Yes
Mus musculus	ENSMUSG00000026578	Ccdc181	unknown	synonymous	Yes
Mus musculus	ENSMUSG00000026605	Cenpf	unknown	synonymous	Yes
Mus musculus	ENSMUSG00000026608	Kctd3	unknown	synonymous	Yes
Mus musculus	ENSMUSG00000026626	Ppp2r5a	unknown	synonymous	Yes
Mus musculus	ENSMUSG00000026634	Angel2	unknown	synonymous	Yes
Mus musculus	ENSMUSG00000026730	Pter	unknown	synonymous	Yes
Mus musculus	ENSMUSG00000026743	Mllt10	unknown	synonymous	Yes
Mus musculus	ENSMUSG00000026766	Mmadhc	unknown	synonymous	Yes
Mus musculus	ENSMUSG00000026848	Tor1b	unknown	synonymous	Yes
Mus musculus	ENSMUSG00000026853	Crat	unknown	synonymous	Yes
Mus musculus	ENSMUSG00000026867	Gapvd1	unknown	synonymous	Yes
Mus musculus	ENSMUSG00000026885	Ttll11	unknown	synonymous	Yes
Mus musculus	ENSMUSG00000026933	Camsap1	unknown	synonymous	Yes
Mus musculus	ENSMUSG00000026960	Arl6ip6	unknown	synonymous	Yes
Mus musculus	ENSMUSG00000026966	Ssna1	unknown	synonymous	Yes
Mus musculus	ENSMUSG00000026987	Baz2b	unknown	synonymous	Yes
Mus musculus	ENSMUSG00000026988	Wdsub1	unknown	synonymous	Yes
Mus musculus	ENSMUSG00000027189	Trim44	unknown	synonymous	Yes
Mus musculus	ENSMUSG00000027203	Dut	unknown	synonymous	Yes
Mus musculus	ENSMUSG00000027433	Xrn2	unknown	synonymous	Yes
Mus musculus	ENSMUSG00000027514	Zbp1	unknown	synonymous	Yes
Mus musculus	ENSMUSG00000027546	Atp9a	unknown	synonymous	Yes
Mus musculus	ENSMUSG00000027569	Mrgbp	unknown	synonymous	Yes
Mus musculus	ENSMUSG00000027602	Map1lc3a	unknown	synonymous	Yes
Mus musculus	ENSMUSG00000027669	Gnb4	unknown	synonymous	Yes
Mus musculus	ENSMUSG00000027708	Dcun1d1	unknown	synonymous	Yes
Mus musculus	ENSMUSG00000027806	Tsc22d2	unknown	synonymous	Yes
Mus musculus	ENSMUSG00000027999	Pla2g12a	unknown	synonymous	Yes
Mus musculus	ENSMUSG00000028068	Iqgap3	unknown	synonymous	Yes
Mus musculus	ENSMUSG00000028085	Gatb	unknown	synonymous	Yes
Mus musculus	ENSMUSG00000028106	Rprd2	unknown	synonymous	Yes
Mus musculus	ENSMUSG00000028132	Tmem56	unknown	synonymous	Yes
Mus musculus	ENSMUSG00000028423	Nfx1	unknown	synonymous	Yes
Mus musculus	ENSMUSG00000028458	Tesk1	unknown	synonymous	Yes
Mus musculus	ENSMUSG00000028633	Ctps	unknown	synonymous	Yes
Mus musculus	ENSMUSG00000028637	Ccdc30	unknown	synonymous	Yes
Mus musculus	ENSMUSG00000028653	Trit1	unknown	synonymous	Yes
Mus musculus	ENSMUSG00000028698	Pik3r3	unknown	synonymous	Yes
Mus musculus	ENSMUSG00000028809	Srrm1	unknown	synonymous	Yes
Mus musculus	ENSMUSG00000028843	Sh3bgrl3	unknown	synonymous	Yes
Mus musculus	ENSMUSG00000028848	Gpn2	unknown	synonymous	Yes
Mus musculus	ENSMUSG00000028901	Gmeb1	unknown	synonymous	Yes
Mus musculus	ENSMUSG00000028995	Fam126a	unknown	synonymous	Yes
Mus musculus	ENSMUSG00000029154	Cwh43	unknown	synonymous	Yes
Mus musculus	ENSMUSG00000029227	Fip1l1	unknown	synonymous	Yes
Mus musculus	ENSMUSG00000029415	Sdad1	unknown	synonymous	Yes
Mus musculus	ENSMUSG00000029480	Dhx37	unknown	synonymous	Yes
Mus musculus	ENSMUSG00000029486	Mrpl1	unknown	synonymous	Yes
Mus musculus	ENSMUSG00000029600	Rita1	unknown	synonymous	Yes
Mus musculus	ENSMUSG00000029601	Iqcd	unknown	synonymous	Yes
Mus musculus	ENSMUSG00000029672	Fam3c	unknown	synonymous	Yes
Mus musculus	ENSMUSG00000029699	Ssc4d	unknown	synonymous	Yes
Mus musculus	ENSMUSG00000029703	Lrwd1	unknown	synonymous	Yes
Mus musculus	ENSMUSG00000029714	Gigyf1	unknown	synonymous	Yes
Mus musculus	ENSMUSG00000029722	Agfg2	unknown	synonymous	Yes
Mus musculus	ENSMUSG00000029729	Zkscan1	unknown	synonymous	Yes
Mus musculus	ENSMUSG00000029769	Ccdc136	unknown	synonymous	Yes
Mus musculus	ENSMUSG00000029814	Igf2bp3	unknown	synonymous	Yes
Mus musculus	ENSMUSG00000029830	Svopl	unknown	synonymous	Yes
Mus musculus	ENSMUSG00000030060	Hmces	unknown	synonymous	Yes
Mus musculus	ENSMUSG00000030064	Frmd4b	unknown	synonymous	Yes
Mus musculus	ENSMUSG00000030126	Tmcc1	unknown	synonymous	Yes
Mus musculus	ENSMUSG00000030213	Atf7ip	unknown	synonymous	Yes
Mus musculus	ENSMUSG00000030216	Wbp11	unknown	synonymous	Yes
Mus musculus	ENSMUSG00000030225	Dera	unknown	synonymous	Yes
Mus musculus	ENSMUSG00000030282	Cmas	unknown	synonymous	Yes
Mus musculus	ENSMUSG00000030309	Caprin2	unknown	synonymous	Yes
Mus musculus	ENSMUSG00000030316	Tamm41	unknown	synonymous	Yes
Mus musculus	ENSMUSG00000030583	Sipa1l3	unknown	synonymous	Yes
Mus musculus	ENSMUSG00000030643	Rab30	unknown	synonymous	Yes
Mus musculus	ENSMUSG00000030663	1110004F10Rik	unknown	synonymous	Yes
Mus musculus	ENSMUSG00000030729	Pgm2l1	unknown	synonymous	Yes
Mus musculus	ENSMUSG00000030880	Polr3e	unknown	synonymous	Yes
Mus musculus	ENSMUSG00000031024	St5	unknown	synonymous	Yes
Mus musculus	ENSMUSG00000031221	Igbp1	unknown	synonymous	Yes
Mus musculus	ENSMUSG00000031295	Phka2	unknown	synonymous	Yes
Mus musculus	ENSMUSG00000031358	Msl3	unknown	synonymous	Yes
Mus musculus	ENSMUSG00000031479	Vps36	unknown	synonymous	Yes
Mus musculus	ENSMUSG00000031487	Brf2	unknown	synonymous	Yes
Mus musculus	ENSMUSG00000031488	Rab11fip1	unknown	synonymous	Yes
Mus musculus	ENSMUSG00000031605	Klhl2	unknown	synonymous	Yes
Mus musculus	ENSMUSG00000031709	Tbc1d9	unknown	synonymous	Yes
Mus musculus	ENSMUSG00000031957	Ctrb1	unknown	synonymous	Yes
Mus musculus	ENSMUSG00000032044	Rpusd4	unknown	synonymous	Yes
Mus musculus	ENSMUSG00000032307	Ube2q2	unknown	synonymous	Yes
Mus musculus	ENSMUSG00000032316	Clk3	unknown	synonymous	Yes
Mus musculus	ENSMUSG00000032353	Tmed3	unknown	synonymous	Yes
Mus musculus	ENSMUSG00000032384	Csnk1g1	unknown	synonymous	Yes
Mus musculus	ENSMUSG00000032388	Spg21	unknown	synonymous	Yes
Mus musculus	ENSMUSG00000032410	Xrn1	unknown	synonymous	Yes
Mus musculus	ENSMUSG00000032458	Copb2	unknown	synonymous	Yes
Mus musculus	ENSMUSG00000032493	Prss44	unknown	synonymous	Yes
Mus musculus	ENSMUSG00000032504	Pdcd6ip	unknown	synonymous	Yes
Mus musculus	ENSMUSG00000032513	Gorasp1	unknown	synonymous	Yes
Mus musculus	ENSMUSG00000032560	Dnajc13	unknown	synonymous	Yes
Mus musculus	ENSMUSG00000032604	Qars	unknown	synonymous	Yes
Mus musculus	ENSMUSG00000032977	Fam207a	unknown	synonymous	Yes
Mus musculus	ENSMUSG00000033055	Ankrd54	unknown	synonymous	Yes
Mus musculus	ENSMUSG00000033192	Lpcat2	unknown	synonymous	Yes
Mus musculus	ENSMUSG00000033216	Eefsec	unknown	synonymous	Yes
Mus musculus	ENSMUSG00000033219	Gm9758	unknown	synonymous	Yes
Mus musculus	ENSMUSG00000033444	Specc1l	unknown	synonymous	Yes
Mus musculus	ENSMUSG00000033502	Cdc14a	unknown	synonymous	Yes
Mus musculus	ENSMUSG00000033526	Ppip5k1	unknown	synonymous	Yes
Mus musculus	ENSMUSG00000033819	Ppp1r16a	unknown	synonymous	Yes
Mus musculus	ENSMUSG00000033826	Dnah8	unknown	synonymous	Yes
Mus musculus	ENSMUSG00000033885	Pxk	unknown	synonymous	Yes
Mus musculus	ENSMUSG00000033964	Zbtb41	unknown	synonymous	Yes
Mus musculus	ENSMUSG00000034032	Rpap1	unknown	synonymous	Yes
Mus musculus	ENSMUSG00000034042	Gpbp1l1	unknown	synonymous	Yes
Mus musculus	ENSMUSG00000034088	Hdlbp	unknown	synonymous	Yes
Mus musculus	ENSMUSG00000034152	Exoc3	unknown	synonymous	Yes
Mus musculus	ENSMUSG00000034377	Tulp4	unknown	synonymous	Yes
Mus musculus	ENSMUSG00000034379	Wdr5b	unknown	synonymous	Yes
Mus musculus	ENSMUSG00000034382	AI661453	unknown	synonymous	Yes
Mus musculus	ENSMUSG00000034482	Ly6g5c	unknown	synonymous	Yes
Mus musculus	ENSMUSG00000034560	Washc4	unknown	synonymous	Yes
Mus musculus	ENSMUSG00000034591	Slc41a2	unknown	synonymous	Yes
Mus musculus	ENSMUSG00000034621	Gpatch8	unknown	synonymous	Yes
Mus musculus	ENSMUSG00000034636	Zyg11b	unknown	synonymous	Yes
Mus musculus	ENSMUSG00000034663	Bmp2k	unknown	synonymous	Yes
Mus musculus	ENSMUSG00000034690	Nlrp4c	unknown	synonymous	Yes
Mus musculus	ENSMUSG00000034889	Cactin	unknown	synonymous	Yes
Mus musculus	ENSMUSG00000034913	Spert	unknown	synonymous	Yes
Mus musculus	ENSMUSG00000035047	Kri1	unknown	synonymous	Yes
Mus musculus	ENSMUSG00000035093	Secisbp2l	unknown	synonymous	Yes
Mus musculus	ENSMUSG00000035104	Eva1a	unknown	synonymous	Yes
Mus musculus	ENSMUSG00000035236	Scai	unknown	synonymous	Yes
Mus musculus	ENSMUSG00000035325	Sec31a	unknown	synonymous	Yes
Mus musculus	ENSMUSG00000035392	Dennd1a	unknown	synonymous	Yes
Mus musculus	ENSMUSG00000035427	Mageb4	unknown	synonymous	Yes
Mus musculus	ENSMUSG00000035455	Fignl1	unknown	synonymous	Yes
Mus musculus	ENSMUSG00000035522	Tsga8	unknown	synonymous	Yes
Mus musculus	ENSMUSG00000035901	Dennd5a	unknown	synonymous	Yes
Mus musculus	ENSMUSG00000035929	H2-Q4	unknown	synonymous	Yes
Mus musculus	ENSMUSG00000036086	Zranb3	unknown	synonymous	Yes
Mus musculus	ENSMUSG00000036246	Gmip	unknown	synonymous	Yes
Mus musculus	ENSMUSG00000036403	Cep135	unknown	synonymous	Yes
Mus musculus	ENSMUSG00000036492	Rnf39	unknown	synonymous	Yes
Mus musculus	ENSMUSG00000036528	Ppfibp2	unknown	synonymous	Yes
Mus musculus	ENSMUSG00000036553	Sh3tc1	unknown	synonymous	Yes
Mus musculus	ENSMUSG00000036646	Man1b1	unknown	synonymous	Yes
Mus musculus	ENSMUSG00000036749	Pramel5	unknown	synonymous	Yes
Mus musculus	ENSMUSG00000036768	Kif15	unknown	synonymous	Yes
Mus musculus	ENSMUSG00000036825	Ssx2ip	unknown	synonymous	Yes
Mus musculus	ENSMUSG00000036959	Bcorl1	unknown	synonymous	Yes
Mus musculus	ENSMUSG00000036975	Tmem177	unknown	synonymous	Yes
Mus musculus	ENSMUSG00000036990	Otud4	unknown	synonymous	Yes
Mus musculus	ENSMUSG00000037020	Wdr62	unknown	synonymous	Yes
Mus musculus	ENSMUSG00000037022	Mmaa	unknown	synonymous	Yes
Mus musculus	ENSMUSG00000037075	Rnf139	unknown	synonymous	Yes
Mus musculus	ENSMUSG00000037108	Zcwpw1	unknown	synonymous	Yes
Mus musculus	ENSMUSG00000037161	Mgarp	unknown	synonymous	Yes
Mus musculus	ENSMUSG00000037172	E330009J07Rik	unknown	synonymous	Yes
Mus musculus	ENSMUSG00000037300	Ttc13	unknown	synonymous	Yes
Mus musculus	ENSMUSG00000037339	Fam53a	unknown	synonymous	Yes
Mus musculus	ENSMUSG00000037344	Slc12a9	unknown	synonymous	Yes
Mus musculus	ENSMUSG00000037349	Nudt22	unknown	synonymous	Yes
Mus musculus	ENSMUSG00000037363	Letm2	unknown	synonymous	Yes
Mus musculus	ENSMUSG00000037463	Fbxo27	unknown	synonymous	Yes
Mus musculus	ENSMUSG00000037475	Thoc2	unknown	synonymous	Yes
Mus musculus	ENSMUSG00000037519	Ppfia1	unknown	synonymous	Yes
Mus musculus	ENSMUSG00000037646	Vps13b	unknown	synonymous	Yes
Mus musculus	ENSMUSG00000037851	Iars	unknown	synonymous	Yes
Mus musculus	ENSMUSG00000037926	Ssh2	unknown	synonymous	Yes
Mus musculus	ENSMUSG00000037957	Wdr20	unknown	synonymous	Yes
Mus musculus	ENSMUSG00000037965	Zc3h7a	unknown	synonymous	Yes
Mus musculus	ENSMUSG00000037993	Dhx38	unknown	synonymous	Yes
Mus musculus	ENSMUSG00000038039	Gcc2	unknown	synonymous	Yes
Mus musculus	ENSMUSG00000038069	Cdkn2aip	unknown	synonymous	Yes
Mus musculus	ENSMUSG00000038126	Mphosph9	unknown	synonymous	Yes
Mus musculus	ENSMUSG00000038127	Ccdc50	unknown	synonymous	Yes
Mus musculus	ENSMUSG00000038141	Tmem181a	unknown	synonymous	Yes
Mus musculus	ENSMUSG00000038174	Fam126b	unknown	synonymous	Yes
Mus musculus	ENSMUSG00000038181	Chpf2	unknown	synonymous	Yes
Mus musculus	ENSMUSG00000038214	Bend3	unknown	synonymous	Yes
Mus musculus	ENSMUSG00000038217	Tlcd2	unknown	synonymous	Yes
Mus musculus	ENSMUSG00000038252	Ncapd2	unknown	synonymous	Yes
Mus musculus	ENSMUSG00000038416	Cdc16	unknown	synonymous	Yes
Mus musculus	ENSMUSG00000038456	Dennd2a	unknown	synonymous	Yes
Mus musculus	ENSMUSG00000038459	Abhd17c	unknown	synonymous	Yes
Mus musculus	ENSMUSG00000038497	Tmco3	unknown	synonymous	Yes
Mus musculus	ENSMUSG00000038563	Efl1	unknown	synonymous	Yes
Mus musculus	ENSMUSG00000038708	Golga4	unknown	synonymous	Yes
Mus musculus	ENSMUSG00000038750	Omt2b	unknown	synonymous	Yes
Mus musculus	ENSMUSG00000038759	Nup205	unknown	synonymous	Yes
Mus musculus	ENSMUSG00000038762	Abcf1	unknown	synonymous	Yes
Mus musculus	ENSMUSG00000038773	Kdm3b	unknown	synonymous	Yes
Mus musculus	ENSMUSG00000038838	Vars2	unknown	synonymous	Yes
Mus musculus	ENSMUSG00000038866	Zcchc2	unknown	synonymous	Yes
Mus musculus	ENSMUSG00000038871	Bpgm	unknown	synonymous	Yes
Mus musculus	ENSMUSG00000038902	Pogz	unknown	synonymous	Yes
Mus musculus	ENSMUSG00000038925	E330034G19Rik	unknown	synonymous	Yes
Mus musculus	ENSMUSG00000039050	Osbpl2	unknown	synonymous	Yes
Mus musculus	ENSMUSG00000039148	Sart1	unknown	synonymous	Yes
Mus musculus	ENSMUSG00000039201	Tbc1d25	unknown	synonymous	Yes
Mus musculus	ENSMUSG00000039218	Srrm2	unknown	synonymous	Yes
Mus musculus	ENSMUSG00000039238	Zfp750	unknown	synonymous	Yes
Mus musculus	ENSMUSG00000039242	B3galnt2	unknown	synonymous	Yes
Mus musculus	ENSMUSG00000039269	2300002M23Rik	unknown	synonymous	Yes
Mus musculus	ENSMUSG00000039307	Hexdc	unknown	synonymous	Yes
Mus musculus	ENSMUSG00000039328	Rnf122	unknown	synonymous	Yes
Mus musculus	ENSMUSG00000039367	Sec24c	unknown	synonymous	Yes
Mus musculus	ENSMUSG00000039375	Wdr17	unknown	synonymous	Yes
Mus musculus	ENSMUSG00000039414	Heatr5b	unknown	synonymous	Yes
Mus musculus	ENSMUSG00000039473	Ubn1	unknown	synonymous	Yes
Mus musculus	ENSMUSG00000039477	Tnrc18	unknown	synonymous	Yes
Mus musculus	ENSMUSG00000039585	Myo9a	unknown	synonymous	Yes
Mus musculus	ENSMUSG00000039633	Lonrf1	unknown	synonymous	Yes
Mus musculus	ENSMUSG00000039671	Zmynd8	unknown	synonymous	Yes
Mus musculus	ENSMUSG00000039697	Ncoa7	unknown	synonymous	Yes
Mus musculus	ENSMUSG00000039831	Arhgap29	unknown	synonymous	Yes
Mus musculus	ENSMUSG00000039917	Rhbdd2	unknown	synonymous	Yes
Mus musculus	ENSMUSG00000039929	Urb1	unknown	synonymous	Yes
Mus musculus	ENSMUSG00000039987	Phtf2	unknown	synonymous	Yes
Mus musculus	ENSMUSG00000039990	Edrf1	unknown	synonymous	Yes
Mus musculus	ENSMUSG00000040029	Ipo8	unknown	synonymous	Yes
Mus musculus	ENSMUSG00000040102	Klhl42	unknown	synonymous	Yes
Mus musculus	ENSMUSG00000040225	Prrc2c	unknown	synonymous	Yes
Mus musculus	ENSMUSG00000040250	Ints13	unknown	synonymous	Yes
Mus musculus	ENSMUSG00000040312	Cchcr1	unknown	synonymous	Yes
Mus musculus	ENSMUSG00000040351	Ankib1	unknown	synonymous	Yes
Mus musculus	ENSMUSG00000040396	Abhd13	unknown	synonymous	Yes
Mus musculus	ENSMUSG00000040410	Fbxl4	unknown	synonymous	Yes
Mus musculus	ENSMUSG00000040482	Dxo	unknown	synonymous	Yes
Mus musculus	ENSMUSG00000040631	Dok4	unknown	synonymous	Yes
Mus musculus	ENSMUSG00000040706	Agmat	unknown	synonymous	Yes
Mus musculus	ENSMUSG00000040729	Cep126	unknown	synonymous	Yes
Mus musculus	ENSMUSG00000040774	Cept1	unknown	synonymous	Yes
Mus musculus	ENSMUSG00000040785	Ttc3	unknown	synonymous	Yes
Mus musculus	ENSMUSG00000040812	Agbl2	unknown	synonymous	Yes
Mus musculus	ENSMUSG00000040865	Ino80d	unknown	synonymous	Yes
Mus musculus	ENSMUSG00000041130	Zfp598	unknown	synonymous	Yes
Mus musculus	ENSMUSG00000041143	Tmco4	unknown	synonymous	Yes
Mus musculus	ENSMUSG00000041153	Osgin2	unknown	synonymous	Yes
Mus musculus	ENSMUSG00000041264	Uspl1	unknown	synonymous	Yes
Mus musculus	ENSMUSG00000041328	Pcf11	unknown	synonymous	Yes
Mus musculus	ENSMUSG00000041354	Rgl2	unknown	synonymous	Yes
Mus musculus	ENSMUSG00000041375	Ccdc9	unknown	synonymous	Yes
Mus musculus	ENSMUSG00000041769	Ppp2r2d	unknown	synonymous	Yes
Mus musculus	ENSMUSG00000041915	Ammecr1l	unknown	synonymous	Yes
Mus musculus	ENSMUSG00000041926	Rnpep	unknown	synonymous	Yes
Mus musculus	ENSMUSG00000041939	Mvk	unknown	synonymous	Yes
Mus musculus	ENSMUSG00000041958	Pigs	unknown	synonymous	Yes
Mus musculus	ENSMUSG00000041974	Spidr	unknown	synonymous	Yes
Mus musculus	ENSMUSG00000042046	Dstyk	unknown	synonymous	Yes
Mus musculus	ENSMUSG00000042099	Kank3	unknown	synonymous	Yes
Mus musculus	ENSMUSG00000042118	Bhmt2	unknown	synonymous	Yes
Mus musculus	ENSMUSG00000042185	Nfrkb	unknown	synonymous	Yes
Mus musculus	ENSMUSG00000042359	Osbpl6	unknown	synonymous	Yes
Mus musculus	ENSMUSG00000042680	Garem1	unknown	synonymous	Yes
Mus musculus	ENSMUSG00000042790	Rnf214	unknown	synonymous	Yes
Mus musculus	ENSMUSG00000042846	Lrrtm3	unknown	synonymous	Yes
Mus musculus	ENSMUSG00000043019	Edem3	unknown	synonymous	Yes
Mus musculus	ENSMUSG00000043020	Wdr63	unknown	synonymous	Yes
Mus musculus	ENSMUSG00000043073	Usp17le	unknown	synonymous	Yes
Mus musculus	ENSMUSG00000043262	Uevld	unknown	synonymous	Yes
Mus musculus	ENSMUSG00000043542	Zc2hc1a	unknown	synonymous	Yes
Mus musculus	ENSMUSG00000043913	Ccdc60	unknown	synonymous	Yes
Mus musculus	ENSMUSG00000043929	Klhl15	unknown	synonymous	Yes
Mus musculus	ENSMUSG00000043999	Gpr75	unknown	synonymous	Yes
Mus musculus	ENSMUSG00000044005	Gls2	unknown	synonymous	Yes
Mus musculus	ENSMUSG00000044320	1700001O22Rik	unknown	synonymous	Yes
Mus musculus	ENSMUSG00000044641	Pard6b	unknown	synonymous	Yes
Mus musculus	ENSMUSG00000044703	Phf11a	unknown	synonymous	Yes
Mus musculus	ENSMUSG00000044950	Pwwp2a	unknown	synonymous	Yes
Mus musculus	ENSMUSG00000045031	Cetn4	unknown	synonymous	Yes
Mus musculus	ENSMUSG00000045210	Vcpip1	unknown	synonymous	Yes
Mus musculus	ENSMUSG00000045319	Proser2	unknown	synonymous	Yes
Mus musculus	ENSMUSG00000045409	Trim39	unknown	synonymous	Yes
Mus musculus	ENSMUSG00000045538	Ddx28	unknown	synonymous	Yes
Mus musculus	ENSMUSG00000046110	Serinc4	unknown	synonymous	Yes
Mus musculus	ENSMUSG00000046138	9930021J03Rik	unknown	synonymous	Yes
Mus musculus	ENSMUSG00000046185	Zfp84	unknown	synonymous	Yes
Mus musculus	ENSMUSG00000046262	C87977	unknown	synonymous	Yes
Mus musculus	ENSMUSG00000046675	Tmem251	unknown	synonymous	Yes
Mus musculus	ENSMUSG00000046761	Fam83h	unknown	synonymous	Yes
Mus musculus	ENSMUSG00000046791	Riox1	unknown	synonymous	Yes
Mus musculus	ENSMUSG00000046873	Mbtps2	unknown	synonymous	Yes
Mus musculus	ENSMUSG00000047246	Hist1h2be	unknown	synonymous	Yes
Mus musculus	ENSMUSG00000047368	Abhd17b	unknown	synonymous	Yes
Mus musculus	ENSMUSG00000047417	Rexo1	unknown	synonymous	Yes
Mus musculus	ENSMUSG00000047603	Zfp235	unknown	synonymous	Yes
Mus musculus	ENSMUSG00000047730	Fcgbp	unknown	synonymous	Yes
Mus musculus	ENSMUSG00000047731	Wbp1l	unknown	synonymous	Yes
Mus musculus	ENSMUSG00000048148	Nwd1	unknown	synonymous	Yes
Mus musculus	ENSMUSG00000048153	Olfr49	unknown	synonymous	Yes
Mus musculus	ENSMUSG00000048222	Mfap1b	unknown	synonymous	Yes
Mus musculus	ENSMUSG00000048280	Zfp738	unknown	synonymous	Yes
Mus musculus	ENSMUSG00000048550	Thnsl1	unknown	synonymous	Yes
Mus musculus	ENSMUSG00000048728	Zfp454	unknown	synonymous	Yes
Mus musculus	ENSMUSG00000048732	Klhl11	unknown	synonymous	Yes
Mus musculus	ENSMUSG00000048787	Dcun1d3	unknown	synonymous	Yes
Mus musculus	ENSMUSG00000048856	Slc25a47	unknown	synonymous	Yes
Mus musculus	ENSMUSG00000048924	Ccdc125	unknown	synonymous	Yes
Mus musculus	ENSMUSG00000049164	Zfp518a	unknown	synonymous	Yes
Mus musculus	ENSMUSG00000049232	Tigd2	unknown	synonymous	Yes
Mus musculus	ENSMUSG00000049299	Trappc1	unknown	synonymous	Yes
Mus musculus	ENSMUSG00000049305	Ccdc71	unknown	synonymous	Yes
Mus musculus	ENSMUSG00000049562	Ap5b1	unknown	synonymous	Yes
Mus musculus	ENSMUSG00000049658	Bdp1	unknown	synonymous	Yes
Mus musculus	ENSMUSG00000049728	Zfp668	unknown	synonymous	Yes
Mus musculus	ENSMUSG00000049916	2610318N02Rik	unknown	synonymous	Yes
Mus musculus	ENSMUSG00000050050	Ccdc158	unknown	synonymous	Yes
Mus musculus	ENSMUSG00000050079	Rspry1	unknown	synonymous	Yes
Mus musculus	ENSMUSG00000050108	Bpifc	unknown	synonymous	Yes
Mus musculus	ENSMUSG00000050174	Nudt6	unknown	synonymous	Yes
Mus musculus	ENSMUSG00000050211	Pla2g4e	unknown	synonymous	Yes
Mus musculus	ENSMUSG00000050323	Ndufaf6	unknown	synonymous	Yes
Mus musculus	ENSMUSG00000050424	Pnma5	unknown	synonymous	Yes
Mus musculus	ENSMUSG00000050627	Gpd1l	unknown	synonymous	Yes
Mus musculus	ENSMUSG00000050705	2310061I04Rik	unknown	synonymous	Yes
Mus musculus	ENSMUSG00000050796	B3galt6	unknown	synonymous	Yes
Mus musculus	ENSMUSG00000050855	Zfp940	unknown	synonymous	Yes
Mus musculus	ENSMUSG00000050910	Cdr2l	unknown	synonymous	Yes
Mus musculus	ENSMUSG00000051220	Ercc6l	unknown	synonymous	Yes
Mus musculus	ENSMUSG00000051278	Zgrf1	unknown	synonymous	Yes
Mus musculus	ENSMUSG00000051390	Zbtb22	unknown	synonymous	Yes
Mus musculus	ENSMUSG00000051586	Mical3	unknown	synonymous	Yes
Mus musculus	ENSMUSG00000051592	Ccnb3	unknown	synonymous	Yes
Mus musculus	ENSMUSG00000051786	Tubgcp6	unknown	synonymous	Yes
Mus musculus	ENSMUSG00000051934	Spats2	unknown	synonymous	Yes
Mus musculus	ENSMUSG00000052056	Zfp217	unknown	synonymous	Yes
Mus musculus	ENSMUSG00000052137	Rbm12b2	unknown	synonymous	Yes
Mus musculus	ENSMUSG00000052477	C130026I21Rik	unknown	synonymous	Yes
Mus musculus	ENSMUSG00000053012	Krcc1	unknown	synonymous	Yes
Mus musculus	ENSMUSG00000053490	Trim60	unknown	synonymous	Yes
Mus musculus	ENSMUSG00000053877	Srcap	unknown	synonymous	Yes
Mus musculus	ENSMUSG00000054106	Try4	unknown	synonymous	Yes
Mus musculus	ENSMUSG00000054237	Fra10ac1	unknown	synonymous	Yes
Mus musculus	ENSMUSG00000054272	Zscan4c	unknown	synonymous	Yes
Mus musculus	ENSMUSG00000054568	Usp17la	unknown	synonymous	Yes
Mus musculus	ENSMUSG00000055421	Pcdh9	unknown	synonymous	Yes
Mus musculus	ENSMUSG00000055612	Cdca7	unknown	synonymous	Yes
Mus musculus	ENSMUSG00000055717	Slain1	unknown	synonymous	Yes
Mus musculus	ENSMUSG00000055923	Aasdh	unknown	synonymous	Yes
Mus musculus	ENSMUSG00000056116	H2-T22	unknown	synonymous	Yes
Mus musculus	ENSMUSG00000056211	R3hdm1	unknown	synonymous	Yes
Mus musculus	ENSMUSG00000056260	Lrif1	unknown	synonymous	Yes
Mus musculus	ENSMUSG00000056267	Cep70	unknown	synonymous	Yes
Mus musculus	ENSMUSG00000056300	Zfp981	unknown	synonymous	Yes
Mus musculus	ENSMUSG00000056342	Usp34	unknown	synonymous	Yes
Mus musculus	ENSMUSG00000056531	Ccdc18	unknown	synonymous	Yes
Mus musculus	ENSMUSG00000057321	Usp17ld	unknown	synonymous	Yes
Mus musculus	ENSMUSG00000057396	Zfp759	unknown	synonymous	Yes
Mus musculus	ENSMUSG00000058005	Tdpoz3	unknown	synonymous	Yes
Mus musculus	ENSMUSG00000058093	Zfp729b	unknown	synonymous	Yes
Mus musculus	ENSMUSG00000058147	Xlr3c	unknown	synonymous	Yes
Mus musculus	ENSMUSG00000058186	Zfp980	unknown	synonymous	Yes
Mus musculus	ENSMUSG00000058291	Zfp68	unknown	synonymous	Yes
Mus musculus	ENSMUSG00000058328	Xlr5a	unknown	synonymous	Yes
Mus musculus	ENSMUSG00000058385	Hist1h2bg	unknown	synonymous	Yes
Mus musculus	ENSMUSG00000058388	Phtf1	unknown	synonymous	Yes
Mus musculus	ENSMUSG00000058392	Rrp1b	unknown	synonymous	Yes
Mus musculus	ENSMUSG00000058402	Zfp420	unknown	synonymous	Yes
Mus musculus	ENSMUSG00000058685	Vmn2r51	unknown	synonymous	Yes
Mus musculus	ENSMUSG00000058706	0610030E20Rik	unknown	synonymous	Yes
Mus musculus	ENSMUSG00000058900	Rsl1	unknown	synonymous	Yes
Mus musculus	ENSMUSG00000059040	Eno1b	unknown	synonymous	Yes
Mus musculus	ENSMUSG00000059208	Hnrnpm	unknown	synonymous	Yes
Mus musculus	ENSMUSG00000059218	Gm13084	unknown	synonymous	Yes
Mus musculus	ENSMUSG00000059555	Tor4a	unknown	synonymous	Yes
Mus musculus	ENSMUSG00000059645	Gm7361	unknown	synonymous	Yes
Mus musculus	ENSMUSG00000059839	Zfp874b	unknown	synonymous	Yes
Mus musculus	ENSMUSG00000059842	Zfp341	unknown	synonymous	Yes
Mus musculus	ENSMUSG00000059874	Olfr603	unknown	synonymous	Yes
Mus musculus	ENSMUSG00000060093	Hist1h4a	unknown	synonymous	Yes
Mus musculus	ENSMUSG00000060538	Tmem219	unknown	synonymous	Yes
Mus musculus	ENSMUSG00000060771	Tsga10	unknown	synonymous	Yes
Mus musculus	ENSMUSG00000061028	Clasrp	unknown	synonymous	Yes
Mus musculus	ENSMUSG00000061032	Rrp1	unknown	synonymous	Yes
Mus musculus	ENSMUSG00000061207	Stk19	unknown	synonymous	Yes
Mus musculus	ENSMUSG00000061411	Nol4l	unknown	synonymous	Yes
Mus musculus	ENSMUSG00000061458	Nol10	unknown	synonymous	Yes
Mus musculus	ENSMUSG00000061701	Fbxw20	unknown	synonymous	Yes
Mus musculus	ENSMUSG00000061755	Bod1l	unknown	synonymous	Yes
Mus musculus	ENSMUSG00000062110	Scfd2	unknown	synonymous	Yes
Mus musculus	ENSMUSG00000062162	Mageb1	unknown	synonymous	Yes
Mus musculus	ENSMUSG00000062373	Tmem65	unknown	synonymous	Yes
Mus musculus	ENSMUSG00000062518	Zfp534	unknown	synonymous	Yes
Mus musculus	ENSMUSG00000062638	Btnl1	unknown	synonymous	Yes
Mus musculus	ENSMUSG00000062743	Zfp677	unknown	synonymous	Yes
Mus musculus	ENSMUSG00000062794	Zfp599	unknown	synonymous	Yes
Mus musculus	ENSMUSG00000063273	Naa15	unknown	synonymous	Yes
Mus musculus	ENSMUSG00000063314	Gm12657	unknown	synonymous	Yes
Mus musculus	ENSMUSG00000063317	Usp31	unknown	synonymous	Yes
Mus musculus	ENSMUSG00000063511	Snrnp70	unknown	synonymous	Yes
Mus musculus	ENSMUSG00000063873	Slc24a3	unknown	synonymous	Yes
Mus musculus	ENSMUSG00000063882	Uqcrh	unknown	synonymous	Yes
Mus musculus	ENSMUSG00000063904	Dpp3	unknown	synonymous	Yes
Mus musculus	ENSMUSG00000065952	C330021F23Rik	unknown	synonymous	Yes
Mus musculus	ENSMUSG00000065954	Tacc1	unknown	synonymous	Yes
Mus musculus	ENSMUSG00000065999	Zfp985	unknown	synonymous	Yes
Mus musculus	ENSMUSG00000066000	Zfp979	unknown	synonymous	Yes
Mus musculus	ENSMUSG00000066007	Zfp600	unknown	synonymous	Yes
Mus musculus	ENSMUSG00000066009	Zfp987	unknown	synonymous	Yes
Mus musculus	ENSMUSG00000066027	Gm10436	unknown	synonymous	Yes
Mus musculus	ENSMUSG00000066031	Gm13023	unknown	synonymous	Yes
Mus musculus	ENSMUSG00000066688	Gm13083	unknown	synonymous	Yes
Mus musculus	ENSMUSG00000067150	Xpo5	unknown	synonymous	Yes
Mus musculus	ENSMUSG00000067338	Tuba3b	unknown	synonymous	Yes
Mus musculus	ENSMUSG00000067370	B3galt4	unknown	synonymous	Yes
Mus musculus	ENSMUSG00000067851	Arfgef1	unknown	synonymous	Yes
Mus musculus	ENSMUSG00000067916	Zfp991	unknown	synonymous	Yes
Mus musculus	ENSMUSG00000067919	Rex2	unknown	synonymous	Yes
Mus musculus	ENSMUSG00000067931	Zfp948	unknown	synonymous	Yes
Mus musculus	ENSMUSG00000067942	Zfp160	unknown	synonymous	Yes
Mus musculus	ENSMUSG00000068115	Ninl	unknown	synonymous	Yes
Mus musculus	ENSMUSG00000068270	Shroom4	unknown	synonymous	Yes
Mus musculus	ENSMUSG00000068284	Usf3	unknown	synonymous	Yes
Mus musculus	ENSMUSG00000068479	Mfap1a	unknown	synonymous	Yes
Mus musculus	ENSMUSG00000068580	Zfyve19	unknown	synonymous	Yes
Mus musculus	ENSMUSG00000069044	Usp9y	unknown	synonymous	Yes
Mus musculus	ENSMUSG00000069520	Tmem19	unknown	synonymous	Yes
Mus musculus	ENSMUSG00000069727	Zfp975	unknown	synonymous	Yes
Mus musculus	ENSMUSG00000070031	Sp140	unknown	synonymous	Yes
Mus musculus	ENSMUSG00000070034	Sp110	unknown	synonymous	Yes
Mus musculus	ENSMUSG00000070324	Fbxw22	unknown	synonymous	Yes
Mus musculus	ENSMUSG00000070616	Gm13040	unknown	synonymous	Yes
Mus musculus	ENSMUSG00000070618	BC080695	unknown	synonymous	Yes
Mus musculus	ENSMUSG00000070619	Gm13119	unknown	synonymous	Yes
Mus musculus	ENSMUSG00000070828	Zscan4f	unknown	synonymous	Yes
Mus musculus	ENSMUSG00000070933	Speer4d	unknown	synonymous	Yes
Mus musculus	ENSMUSG00000070972	Dnajc25	unknown	synonymous	Yes
Mus musculus	ENSMUSG00000071180	Smim15	unknown	synonymous	Yes
Mus musculus	ENSMUSG00000071650	Ganab	unknown	synonymous	Yes
Mus musculus	ENSMUSG00000071652	Ints5	unknown	synonymous	Yes
Mus musculus	ENSMUSG00000072188	Gm10354	unknown	synonymous	Yes
Mus musculus	ENSMUSG00000072249	Fthl17f	unknown	synonymous	Yes
Mus musculus	ENSMUSG00000072479	Xlr5b	unknown	synonymous	Yes
Mus musculus	ENSMUSG00000072761	Gm6712	unknown	synonymous	Yes
Mus musculus	ENSMUSG00000072774	Zfp951	unknown	synonymous	Yes
Mus musculus	ENSMUSG00000072905	Gm2016	unknown	synonymous	Yes
Mus musculus	ENSMUSG00000072949	Acot1	unknown	synonymous	Yes
Mus musculus	ENSMUSG00000073158	9030624G23Rik	unknown	synonymous	Yes
Mus musculus	ENSMUSG00000073197	5730507C01Rik	unknown	synonymous	Yes
Mus musculus	ENSMUSG00000073208	Speer4c	unknown	synonymous	Yes
Mus musculus	ENSMUSG00000073409	H2-Q6	unknown	synonymous	Yes
Mus musculus	ENSMUSG00000073413	Ly6g6d	unknown	synonymous	Yes
Mus musculus	ENSMUSG00000073423	Zfp414	unknown	synonymous	Yes
Mus musculus	ENSMUSG00000073471	Rsph3a	unknown	synonymous	Yes
Mus musculus	ENSMUSG00000073609	D2hgdh	unknown	synonymous	Yes
Mus musculus	ENSMUSG00000073664	Nbeal1	unknown	synonymous	Yes
Mus musculus	ENSMUSG00000073723	Gm13102	unknown	synonymous	Yes
Mus musculus	ENSMUSG00000073724	Pramel4	unknown	synonymous	Yes
Mus musculus	ENSMUSG00000073774	Kncn	unknown	synonymous	Yes
Mus musculus	ENSMUSG00000074060	Fbxw15	unknown	synonymous	Yes
Mus musculus	ENSMUSG00000074061	Fbxw19	unknown	synonymous	Yes
Mus musculus	ENSMUSG00000074158	Zfp976	unknown	synonymous	Yes
Mus musculus	ENSMUSG00000074170	Plekhf1	unknown	synonymous	Yes
Mus musculus	ENSMUSG00000074194	Zfp791	unknown	synonymous	Yes
Mus musculus	ENSMUSG00000074305	Peak1	unknown	synonymous	Yes
Mus musculus	ENSMUSG00000074424	Gm10696	unknown	synonymous	Yes
Mus musculus	ENSMUSG00000074576	Mocs3	unknown	synonymous	Yes
Mus musculus	ENSMUSG00000074607	Tox2	unknown	synonymous	Yes
Mus musculus	ENSMUSG00000074634	Tmem267	unknown	synonymous	Yes
Mus musculus	ENSMUSG00000074646	6430550D23Rik	unknown	synonymous	Yes
Mus musculus	ENSMUSG00000074731	Zfp345	unknown	synonymous	Yes
Mus musculus	ENSMUSG00000074746	Pdzd8	unknown	synonymous	Yes
Mus musculus	ENSMUSG00000074832	2410141K09Rik	unknown	synonymous	Yes
Mus musculus	ENSMUSG00000074870	Cts3	unknown	synonymous	Yes
Mus musculus	ENSMUSG00000074881	Mageb3	unknown	synonymous	Yes
Mus musculus	ENSMUSG00000074887	EU599041	unknown	synonymous	Yes
Mus musculus	ENSMUSG00000074890	Lcmt2	unknown	synonymous	Yes
Mus musculus	ENSMUSG00000075023	Accsl	unknown	synonymous	Yes
Mus musculus	ENSMUSG00000075610	Tmem92	unknown	synonymous	Yes
Mus musculus	ENSMUSG00000078495	Zfp984	unknown	synonymous	Yes
Mus musculus	ENSMUSG00000078496	Zfp982	unknown	synonymous	Yes
Mus musculus	ENSMUSG00000078502	Gm13212	unknown	synonymous	Yes
Mus musculus	ENSMUSG00000078508	Gm13128	unknown	synonymous	Yes
Mus musculus	ENSMUSG00000078511	Pramef25	unknown	synonymous	Yes
Mus musculus	ENSMUSG00000078512	Pramef6	unknown	synonymous	Yes
Mus musculus	ENSMUSG00000078513	Gm13088	unknown	synonymous	Yes
Mus musculus	ENSMUSG00000078866	Zfp970	unknown	synonymous	Yes
Mus musculus	ENSMUSG00000078896	Zfp965	unknown	synonymous	Yes
Mus musculus	ENSMUSG00000079009	Gm14139	unknown	synonymous	Yes
Mus musculus	ENSMUSG00000079029	Gm5662	unknown	synonymous	Yes
Mus musculus	ENSMUSG00000079031	BB287469	unknown	synonymous	Yes
Mus musculus	ENSMUSG00000079034	Gm8300	unknown	synonymous	Yes
Mus musculus	ENSMUSG00000079043	Fastkd5	unknown	synonymous	Yes
Mus musculus	ENSMUSG00000079162	Trim43b	unknown	synonymous	Yes
Mus musculus	ENSMUSG00000079184	Mphosph8	unknown	synonymous	Yes
Mus musculus	ENSMUSG00000079350	Magea8	unknown	synonymous	Yes
Mus musculus	ENSMUSG00000079429	Mroh2a	unknown	synonymous	Yes
Mus musculus	ENSMUSG00000079491	H2-T10	unknown	synonymous	Yes
Mus musculus	ENSMUSG00000079492	Gm11127	unknown	synonymous	Yes
Mus musculus	ENSMUSG00000079507	H2-Q1	unknown	synonymous	Yes
Mus musculus	ENSMUSG00000079547	H2-DMb1	unknown	synonymous	Yes
Mus musculus	ENSMUSG00000079553	Kifc1	unknown	synonymous	Yes
Mus musculus	ENSMUSG00000079578	Gm1140	unknown	synonymous	Yes
Mus musculus	ENSMUSG00000079679	Vwde	unknown	synonymous	Yes
Mus musculus	ENSMUSG00000084883	Ccdc85c	unknown	synonymous	Yes
Mus musculus	ENSMUSG00000085079	Khdc1b	unknown	synonymous	Yes
Mus musculus	ENSMUSG00000087303	Lipo2	unknown	synonymous	Yes
Mus musculus	ENSMUSG00000089809	Rasgef1b	unknown	synonymous	Yes
Mus musculus	ENSMUSG00000089844	A530032D15Rik	unknown	synonymous	Yes
Mus musculus	ENSMUSG00000089917	Uckl1	unknown	synonymous	Yes
Mus musculus	ENSMUSG00000090110	Cmc4	unknown	synonymous	Yes
Mus musculus	ENSMUSG00000090112	Shprh	unknown	synonymous	Yes
Mus musculus	ENSMUSG00000090509	Sfta2	unknown	synonymous	Yes
Mus musculus	ENSMUSG00000090714	Zscan4d	unknown	synonymous	Yes
Mus musculus	ENSMUSG00000091101	Gm4302	unknown	synonymous	Yes
Mus musculus	ENSMUSG00000091255	Speer4e	unknown	synonymous	Yes
Mus musculus	ENSMUSG00000091618	H60c	unknown	synonymous	Yes
Mus musculus	ENSMUSG00000091705	H2-Q2	unknown	synonymous	Yes
Mus musculus	ENSMUSG00000091897	Gm17019	unknown	synonymous	Yes
Mus musculus	ENSMUSG00000092109	Gm9376	unknown	synonymous	Yes
Mus musculus	ENSMUSG00000092243	Gm7030	unknown	synonymous	Yes
Mus musculus	ENSMUSG00000092417	Gpank1	unknown	synonymous	Yes
Mus musculus	ENSMUSG00000093445	Lrch4	unknown	synonymous	Yes
Mus musculus	ENSMUSG00000093930	Hmgcs1	unknown	synonymous	Yes
Mus musculus	ENSMUSG00000094314	Gm4301	unknown	synonymous	Yes
Mus musculus	ENSMUSG00000094328	Gm9125	unknown	synonymous	Yes
Mus musculus	ENSMUSG00000094338	Hist1h2bl	unknown	synonymous	Yes
Mus musculus	ENSMUSG00000094441	Zfp955a	unknown	synonymous	Yes
Mus musculus	ENSMUSG00000095022	Gm20765	unknown	synonymous	Yes
Mus musculus	ENSMUSG00000095028	Sirpb1b	unknown	synonymous	Yes
Mus musculus	ENSMUSG00000095074	Gm3139	unknown	synonymous	Yes
Mus musculus	ENSMUSG00000095363	Gm4567	unknown	synonymous	Yes
Mus musculus	ENSMUSG00000095724	Gm21319	unknown	synonymous	Yes
Mus musculus	ENSMUSG00000095909	Gm10324	unknown	synonymous	Yes
Mus musculus	ENSMUSG00000096141	Dnah7a	unknown	synonymous	Yes
Mus musculus	ENSMUSG00000096276	Gm2042	unknown	synonymous	Yes
Mus musculus	ENSMUSG00000096433	Zfp994	unknown	synonymous	Yes
Mus musculus	ENSMUSG00000096550	Gm16367	unknown	synonymous	Yes
Mus musculus	ENSMUSG00000096696	Zfp960	unknown	synonymous	Yes
Mus musculus	ENSMUSG00000096879	Gm4858	unknown	synonymous	Yes
Mus musculus	ENSMUSG00000096910	Zfp955b	unknown	synonymous	Yes
Mus musculus	ENSMUSG00000097333	Zfp87	unknown	synonymous	Yes
Mus musculus	ENSMUSG00000099583	Hist1h3d	unknown	synonymous	Yes
Mus musculus	ENSMUSG00000101355	Hist1h3h	unknown	synonymous	Yes
Mus musculus	ENSMUSG00000101972	Hist1h3i	unknown	synonymous	Yes
Mus musculus	ENSMUSG00000102758	Naaladl2	unknown	synonymous	Yes
Mus musculus	ENSMUSG00000103362	Tdpoz2	unknown	synonymous	Yes
Mus musculus	ENSMUSG00000106445	Gm21190	unknown	synonymous	Yes
Mus musculus	ENSMUSG00000106864	Gtf3c2	unknown	synonymous	Yes
Mus musculus	ENSMUSG00000110605	Gm32856	unknown	synonymous	Yes
Mus musculus	ENSMUSG00000110960	Supt4b	unknown	synonymous	Yes
Mus musculus	ENSMUSG00000111356	Rpl32l	unknown	synonymous	Yes
Mus musculus	ENSMUSG00000112920	Spata22	unknown	synonymous	Yes
Mus musculus	ENSMUSG00000112931	Gm4303	unknown	synonymous	Yes
Mus musculus	ENSMUSG00000113489	Gm16381	unknown	synonymous	Yes
Mus musculus	ENSMUSG00000113971	Gm2022	unknown	synonymous	Yes
Mus musculus	ENSMUSG00000116564	Riok2	unknown	synonymous	Yes
Mus musculus	ENSMUSG00000118332	Fam220a	unknown	synonymous	Yes
Mus musculus	ENSMUSG00000000037	Scml2	E	nonsynonymous	Yes
Mus musculus	ENSMUSG00000000127	Fer	NE	nonsynonymous	Yes
Mus musculus	ENSMUSG00000000276	Dgke	NE	nonsynonymous	Yes
Mus musculus	ENSMUSG00000000305	Cdh4	NE	nonsynonymous	Yes
Mus musculus	ENSMUSG00000000318	Clec10a	NE	nonsynonymous	Yes
Mus musculus	ENSMUSG00000000325	Arvcf	NE	nonsynonymous	Yes
Mus musculus	ENSMUSG00000000365	Rnf17	E	nonsynonymous	Yes
Mus musculus	ENSMUSG00000000385	Tmprss2	NE	nonsynonymous	Yes
Mus musculus	ENSMUSG00000000409	Lck	NE	nonsynonymous	Yes
Mus musculus	ENSMUSG00000000532	Acvr1b	E	nonsynonymous	Yes
Mus musculus	ENSMUSG00000000738	Spg7	NE	nonsynonymous	Yes
Mus musculus	ENSMUSG00000000838	Fmr1	NE	nonsynonymous	Yes
Mus musculus	ENSMUSG00000000884	Gnb1l	E	nonsynonymous	Yes
Mus musculus	ENSMUSG00000000934	Top1mt	NE	nonsynonymous	Yes
Mus musculus	ENSMUSG00000000958	Slc7a7	E	nonsynonymous	Yes
Mus musculus	ENSMUSG00000001018	Snapin	E	nonsynonymous	Yes
Mus musculus	ENSMUSG00000001034	Mapk7	E	nonsynonymous	Yes
Mus musculus	ENSMUSG00000001052	Sec24b	E	nonsynonymous	Yes
Mus musculus	ENSMUSG00000001089	Luzp1	E	nonsynonymous	Yes
Mus musculus	ENSMUSG00000001095	Slc13a2	NE	nonsynonymous	Yes
Mus musculus	ENSMUSG00000001127	Araf	E	nonsynonymous	Yes
Mus musculus	ENSMUSG00000001150	Mcm3ap	E	nonsynonymous	Yes
Mus musculus	ENSMUSG00000001151	Pcnt	E	nonsynonymous	Yes
Mus musculus	ENSMUSG00000001249	Hpn	NE	nonsynonymous	Yes
Mus musculus	ENSMUSG00000001348	Acp5	NE	nonsynonymous	Yes
Mus musculus	ENSMUSG00000001517	Foxm1	E	nonsynonymous	Yes
Mus musculus	ENSMUSG00000001518	Itfg2	NE	nonsynonymous	Yes
Mus musculus	ENSMUSG00000001542	Ell2	NE	nonsynonymous	Yes
Mus musculus	ENSMUSG00000001552	Jup	E	nonsynonymous	Yes
Mus musculus	ENSMUSG00000001583	Tnk1	NE	nonsynonymous	Yes
Mus musculus	ENSMUSG00000001642	Akr1b3	NE	nonsynonymous	Yes
Mus musculus	ENSMUSG00000001750	Tcirg1	E	nonsynonymous	Yes
Mus musculus	ENSMUSG00000001786	Fbxo7	E	nonsynonymous	Yes
Mus musculus	ENSMUSG00000001855	Nup214	E	nonsynonymous	Yes
Mus musculus	ENSMUSG00000001911	Nfix	E	nonsynonymous	Yes
Mus musculus	ENSMUSG00000001998	Ap4e1	NE	nonsynonymous	Yes
Mus musculus	ENSMUSG00000002052	Supt6	E	nonsynonymous	Yes
Mus musculus	ENSMUSG00000002055	Spag5	NE	nonsynonymous	Yes
Mus musculus	ENSMUSG00000002289	Angptl4	E	nonsynonymous	Yes
Mus musculus	ENSMUSG00000002307	Daxx	E	nonsynonymous	Yes
Mus musculus	ENSMUSG00000002428	Hltf	E	nonsynonymous	Yes
Mus musculus	ENSMUSG00000002748	Baz1b	E	nonsynonymous	Yes
Mus musculus	ENSMUSG00000002812	Flii	E	nonsynonymous	Yes
Mus musculus	ENSMUSG00000002844	Adprh	NE	nonsynonymous	Yes
Mus musculus	ENSMUSG00000002948	Map2k7	E	nonsynonymous	Yes
Mus musculus	ENSMUSG00000002957	Ap2a2	NE	nonsynonymous	Yes
Mus musculus	ENSMUSG00000003184	Irf3	NE	nonsynonymous	Yes
Mus musculus	ENSMUSG00000003226	Ranbp2	E	nonsynonymous	Yes
Mus musculus	ENSMUSG00000003316	Glg1	E	nonsynonymous	Yes
Mus musculus	ENSMUSG00000003352	Cacnb3	NE	nonsynonymous	Yes
Mus musculus	ENSMUSG00000003402	Prkcsh	E	nonsynonymous	Yes
Mus musculus	ENSMUSG00000003420	Fcgrt	NE	nonsynonymous	Yes
Mus musculus	ENSMUSG00000003435	Supt5	E	nonsynonymous	Yes
Mus musculus	ENSMUSG00000003526	Prodh	NE	nonsynonymous	Yes
Mus musculus	ENSMUSG00000003549	Ercc1	E	nonsynonymous	Yes
Mus musculus	ENSMUSG00000003660	Snrnp200	E	nonsynonymous	Yes
Mus musculus	ENSMUSG00000003810	Mast2	NE	nonsynonymous	Yes
Mus musculus	ENSMUSG00000004099	Dnmt1	E	nonsynonymous	Yes
Mus musculus	ENSMUSG00000004113	Cacna1b	E	nonsynonymous	Yes
Mus musculus	ENSMUSG00000004221	Ikbkg	E	nonsynonymous	Yes
Mus musculus	ENSMUSG00000004347	Pde1c	NE	nonsynonymous	Yes
Mus musculus	ENSMUSG00000004364	Cul3	E	nonsynonymous	Yes
Mus musculus	ENSMUSG00000004631	Sgce	NE	nonsynonymous	Yes
Mus musculus	ENSMUSG00000004698	Hdac9	NE	nonsynonymous	Yes
Mus musculus	ENSMUSG00000004798	Ulk2	NE	nonsynonymous	Yes
Mus musculus	ENSMUSG00000004843	Chmp2b	NE	nonsynonymous	Yes
Mus musculus	ENSMUSG00000004931	Apba3	NE	nonsynonymous	Yes
Mus musculus	ENSMUSG00000004936	Map2k1	E	nonsynonymous	Yes
Mus musculus	ENSMUSG00000005102	Eif2ak4	E	nonsynonymous	Yes
Mus musculus	ENSMUSG00000005198	Polr2a	E	nonsynonymous	Yes
Mus musculus	ENSMUSG00000005371	Fbxo11	E	nonsynonymous	Yes
Mus musculus	ENSMUSG00000005397	Nid1	NE	nonsynonymous	Yes
Mus musculus	ENSMUSG00000005410	Mcm5	E	nonsynonymous	Yes
Mus musculus	ENSMUSG00000005442	Cic	E	nonsynonymous	Yes
Mus musculus	ENSMUSG00000005469	Prkaca	E	nonsynonymous	Yes
Mus musculus	ENSMUSG00000005533	Igf1r	E	nonsynonymous	Yes
Mus musculus	ENSMUSG00000005575	Ube2m	E	nonsynonymous	Yes
Mus musculus	ENSMUSG00000005698	Ctcf	E	nonsynonymous	Yes
Mus musculus	ENSMUSG00000005774	Rfx5	NE	nonsynonymous	Yes
Mus musculus	ENSMUSG00000005836	Gata6	E	nonsynonymous	Yes
Mus musculus	ENSMUSG00000005871	Apc	E	nonsynonymous	Yes
Mus musculus	ENSMUSG00000005893	Nr2c2	E	nonsynonymous	Yes
Mus musculus	ENSMUSG00000005899	Smpd4	E	nonsynonymous	Yes
Mus musculus	ENSMUSG00000005958	Ephb3	NE	nonsynonymous	Yes
Mus musculus	ENSMUSG00000006219	Fblim1	NE	nonsynonymous	Yes
Mus musculus	ENSMUSG00000006307	Kmt2b	E	nonsynonymous	Yes
Mus musculus	ENSMUSG00000006705	Pknox1	E	nonsynonymous	Yes
Mus musculus	ENSMUSG00000006740	Kif5b	E	nonsynonymous	Yes
Mus musculus	ENSMUSG00000006800	Sulf2	E	nonsynonymous	Yes
Mus musculus	ENSMUSG00000006906	Stambp	E	nonsynonymous	Yes
Mus musculus	ENSMUSG00000007035	Msh5	E	nonsynonymous	Yes
Mus musculus	ENSMUSG00000007411	Mark3	E	nonsynonymous	Yes
Mus musculus	ENSMUSG00000007476	Lrrc8a	E	nonsynonymous	Yes
Mus musculus	ENSMUSG00000007480	Mc5r	NE	nonsynonymous	Yes
Mus musculus	ENSMUSG00000007670	Khsrp	NE	nonsynonymous	Yes
Mus musculus	ENSMUSG00000007817	Zmiz1	E	nonsynonymous	Yes
Mus musculus	ENSMUSG00000007827	Ankrd26	NE	nonsynonymous	Yes
Mus musculus	ENSMUSG00000007989	Fzd3	E	nonsynonymous	Yes
Mus musculus	ENSMUSG00000008136	Fhl2	NE	nonsynonymous	Yes
Mus musculus	ENSMUSG00000008167	Fbxw9	E	nonsynonymous	Yes
Mus musculus	ENSMUSG00000008373	Prpf31	E	nonsynonymous	Yes
Mus musculus	ENSMUSG00000008496	Pou2f2	E	nonsynonymous	Yes
Mus musculus	ENSMUSG00000008575	Nfib	E	nonsynonymous	Yes
Mus musculus	ENSMUSG00000008730	Hipk1	NE	nonsynonymous	Yes
Mus musculus	ENSMUSG00000008763	Man1a2	E	nonsynonymous	Yes
Mus musculus	ENSMUSG00000008855	Hdac5	NE	nonsynonymous	Yes
Mus musculus	ENSMUSG00000009108	Gnat2	NE	nonsynonymous	Yes
Mus musculus	ENSMUSG00000009406	Elk1	E	nonsynonymous	Yes
Mus musculus	ENSMUSG00000009628	Tex15	E	nonsynonymous	Yes
Mus musculus	ENSMUSG00000009640	Dmap1	E	nonsynonymous	Yes
Mus musculus	ENSMUSG00000009670	Tex11	NE	nonsynonymous	Yes
Mus musculus	ENSMUSG00000009681	Bcr	NE	nonsynonymous	Yes
Mus musculus	ENSMUSG00000009828	Ick	E	nonsynonymous	Yes
Mus musculus	ENSMUSG00000010342	Tex14	E	nonsynonymous	Yes
Mus musculus	ENSMUSG00000010517	Faf1	E	nonsynonymous	Yes
Mus musculus	ENSMUSG00000010592	Dazl	E	nonsynonymous	Yes
Mus musculus	ENSMUSG00000010936	Vac14	E	nonsynonymous	Yes
Mus musculus	ENSMUSG00000011034	Slc5a1	E	nonsynonymous	Yes
Mus musculus	ENSMUSG00000011751	Sptbn4	E	nonsynonymous	Yes
Mus musculus	ENSMUSG00000011877	Git1	E	nonsynonymous	Yes
Mus musculus	ENSMUSG00000012519	Mlkl	NE	nonsynonymous	Yes
Mus musculus	ENSMUSG00000012609	Ttll5	NE	nonsynonymous	Yes
Mus musculus	ENSMUSG00000013076	Amotl1	NE	nonsynonymous	Yes
Mus musculus	ENSMUSG00000013418	B4galnt2	NE	nonsynonymous	Yes
Mus musculus	ENSMUSG00000013787	Ehmt2	E	nonsynonymous	Yes
Mus musculus	ENSMUSG00000013997	Nit1	NE	nonsynonymous	Yes
Mus musculus	ENSMUSG00000014232	Cluap1	E	nonsynonymous	Yes
Mus musculus	ENSMUSG00000014303	Glis2	E	nonsynonymous	Yes
Mus musculus	ENSMUSG00000014361	Mertk	NE	nonsynonymous	Yes
Mus musculus	ENSMUSG00000014426	Map3k4	E	nonsynonymous	Yes
Mus musculus	ENSMUSG00000014503	Pkd2l2	NE	nonsynonymous	Yes
Mus musculus	ENSMUSG00000014850	Msh3	NE	nonsynonymous	Yes
Mus musculus	ENSMUSG00000015094	Npdc1	NE	nonsynonymous	Yes
Mus musculus	ENSMUSG00000015461	Atf6b	E	nonsynonymous	Yes
Mus musculus	ENSMUSG00000015488	Cacfd1	NE	nonsynonymous	Yes
Mus musculus	ENSMUSG00000015501	Hivep2	NE	nonsynonymous	Yes
Mus musculus	ENSMUSG00000015597	Zfp318	NE	nonsynonymous	Yes
Mus musculus	ENSMUSG00000015619	Gata3	E	nonsynonymous	Yes
Mus musculus	ENSMUSG00000015647	Lama5	E	nonsynonymous	Yes
Mus musculus	ENSMUSG00000015697	Setdb1	E	nonsynonymous	Yes
Mus musculus	ENSMUSG00000015721	Nlrp5	E	nonsynonymous	Yes
Mus musculus	ENSMUSG00000015966	Il17rb	NE	nonsynonymous	Yes
Mus musculus	ENSMUSG00000015971	Actr8	E	nonsynonymous	Yes
Mus musculus	ENSMUSG00000016239	Lonrf3	NE	nonsynonymous	Yes
Mus musculus	ENSMUSG00000016481	Cr1l	E	nonsynonymous	Yes
Mus musculus	ENSMUSG00000016664	Pacsin2	E	nonsynonymous	Yes
Mus musculus	ENSMUSG00000017167	Cntnap1	E	nonsynonymous	Yes
Mus musculus	ENSMUSG00000017376	Nlk	E	nonsynonymous	Yes
Mus musculus	ENSMUSG00000017405	Nek8	E	nonsynonymous	Yes
Mus musculus	ENSMUSG00000017550	Atad5	E	nonsynonymous	Yes
Mus musculus	ENSMUSG00000017631	Abr	NE	nonsynonymous	Yes
Mus musculus	ENSMUSG00000017774	Myo1c	NE	nonsynonymous	Yes
Mus musculus	ENSMUSG00000017843	Ppp2r5c	E	nonsynonymous	Yes
Mus musculus	ENSMUSG00000017999	Ddx27	E	nonsynonymous	Yes
Mus musculus	ENSMUSG00000018160	Med1	E	nonsynonymous	Yes
Mus musculus	ENSMUSG00000018167	Stard3	NE	nonsynonymous	Yes
Mus musculus	ENSMUSG00000018209	Stk4	NE	nonsynonymous	Yes
Mus musculus	ENSMUSG00000018341	Il12rb2	NE	nonsynonymous	Yes
Mus musculus	ENSMUSG00000018377	Vezf1	E	nonsynonymous	Yes
Mus musculus	ENSMUSG00000018398	Sept8	NE	nonsynonymous	Yes
Mus musculus	ENSMUSG00000018412	Kansl1	NE	nonsynonymous	Yes
Mus musculus	ENSMUSG00000018501	Ncor1	E	nonsynonymous	Yes
Mus musculus	ENSMUSG00000018554	Ybx2	E	nonsynonymous	Yes
Mus musculus	ENSMUSG00000018581	Dnah11	NE	nonsynonymous	Yes
Mus musculus	ENSMUSG00000018604	Tbx3	E	nonsynonymous	Yes
Mus musculus	ENSMUSG00000018697	Aatf	E	nonsynonymous	Yes
Mus musculus	ENSMUSG00000018707	Dync1h1	E	nonsynonymous	Yes
Mus musculus	ENSMUSG00000018765	Fxr2	NE	nonsynonymous	Yes
Mus musculus	ENSMUSG00000018774	Cd68	NE	nonsynonymous	Yes
Mus musculus	ENSMUSG00000019214	Chtf18	E	nonsynonymous	Yes
Mus musculus	ENSMUSG00000019302	Atp6v0a1	E	nonsynonymous	Yes
Mus musculus	ENSMUSG00000019528	Gyg	E	nonsynonymous	Yes
Mus musculus	ENSMUSG00000019564	Arid3a	E	nonsynonymous	Yes
Mus musculus	ENSMUSG00000019779	Frk	NE	nonsynonymous	Yes
Mus musculus	ENSMUSG00000019790	Stxbp5	E	nonsynonymous	Yes
Mus musculus	ENSMUSG00000019802	Sec63	E	nonsynonymous	Yes
Mus musculus	ENSMUSG00000019822	Smpd2	NE	nonsynonymous	Yes
Mus musculus	ENSMUSG00000019841	Rev3l	E	nonsynonymous	Yes
Mus musculus	ENSMUSG00000019907	Ppp1r12a	E	nonsynonymous	Yes
Mus musculus	ENSMUSG00000019961	Tmpo	NE	nonsynonymous	Yes
Mus musculus	ENSMUSG00000019970	Sgk1	NE	nonsynonymous	Yes
Mus musculus	ENSMUSG00000019971	Cep290	E	nonsynonymous	Yes
Mus musculus	ENSMUSG00000019978	Epb41l2	E	nonsynonymous	Yes
Mus musculus	ENSMUSG00000020063	Sirt1	E	nonsynonymous	Yes
Mus musculus	ENSMUSG00000020064	Herc4	NE	nonsynonymous	Yes
Mus musculus	ENSMUSG00000020079	Supv3l1	E	nonsynonymous	Yes
Mus musculus	ENSMUSG00000020087	Tysnd1	E	nonsynonymous	Yes
Mus musculus	ENSMUSG00000020100	Slc29a3	E	nonsynonymous	Yes
Mus musculus	ENSMUSG00000020101	Vsir	E	nonsynonymous	Yes
Mus musculus	ENSMUSG00000020115	Tbk1	E	nonsynonymous	Yes
Mus musculus	ENSMUSG00000020128	Vps54	E	nonsynonymous	Yes
Mus musculus	ENSMUSG00000020173	Cobl	NE	nonsynonymous	Yes
Mus musculus	ENSMUSG00000020196	Cabin1	E	nonsynonymous	Yes
Mus musculus	ENSMUSG00000020220	Vps13d	E	nonsynonymous	Yes
Mus musculus	ENSMUSG00000020230	Prmt2	NE	nonsynonymous	Yes
Mus musculus	ENSMUSG00000020260	Pofut2	E	nonsynonymous	Yes
Mus musculus	ENSMUSG00000020263	Appl2	NE	nonsynonymous	Yes
Mus musculus	ENSMUSG00000020380	Rad50	E	nonsynonymous	Yes
Mus musculus	ENSMUSG00000020400	Tnip1	E	nonsynonymous	Yes
Mus musculus	ENSMUSG00000020407	Upp1	NE	nonsynonymous	Yes
Mus musculus	ENSMUSG00000020412	Ascc2	E	nonsynonymous	Yes
Mus musculus	ENSMUSG00000020453	Patz1	E	nonsynonymous	Yes
Mus musculus	ENSMUSG00000020456	Ogdh	E	nonsynonymous	Yes
Mus musculus	ENSMUSG00000020458	Rtn4	E	nonsynonymous	Yes
Mus musculus	ENSMUSG00000020538	Srebf1	E	nonsynonymous	Yes
Mus musculus	ENSMUSG00000020547	Bzw2	NE	nonsynonymous	Yes
Mus musculus	ENSMUSG00000020580	Rock2	E	nonsynonymous	Yes
Mus musculus	ENSMUSG00000020590	Snx13	E	nonsynonymous	Yes
Mus musculus	ENSMUSG00000020594	Pum2	NE	nonsynonymous	Yes
Mus musculus	ENSMUSG00000020611	Gna13	E	nonsynonymous	Yes
Mus musculus	ENSMUSG00000020647	Ncoa1	NE	nonsynonymous	Yes
Mus musculus	ENSMUSG00000020656	Grhl1	NE	nonsynonymous	Yes
Mus musculus	ENSMUSG00000020661	Dnmt3a	E	nonsynonymous	Yes
Mus musculus	ENSMUSG00000020689	Itgb3	E	nonsynonymous	Yes
Mus musculus	ENSMUSG00000020696	Rffl	NE	nonsynonymous	Yes
Mus musculus	ENSMUSG00000020700	Map3k3	E	nonsynonymous	Yes
Mus musculus	ENSMUSG00000020705	Ddx42	E	nonsynonymous	Yes
Mus musculus	ENSMUSG00000020716	Nf1	E	nonsynonymous	Yes
Mus musculus	ENSMUSG00000020718	Polg2	E	nonsynonymous	Yes
Mus musculus	ENSMUSG00000020721	Helz	NE	nonsynonymous	Yes
Mus musculus	ENSMUSG00000020733	Slc9a3r1	E	nonsynonymous	Yes
Mus musculus	ENSMUSG00000020752	Recql5	NE	nonsynonymous	Yes
Mus musculus	ENSMUSG00000020758	Itgb4	E	nonsynonymous	Yes
Mus musculus	ENSMUSG00000020776	Fbf1	NE	nonsynonymous	Yes
Mus musculus	ENSMUSG00000020782	Llgl2	E	nonsynonymous	Yes
Mus musculus	ENSMUSG00000020793	Galr2	NE	nonsynonymous	Yes
Mus musculus	ENSMUSG00000020802	Ube2o	E	nonsynonymous	Yes
Mus musculus	ENSMUSG00000020806	Rhbdf2	NE	nonsynonymous	Yes
Mus musculus	ENSMUSG00000020807	4933427D14Rik	E	nonsynonymous	Yes
Mus musculus	ENSMUSG00000020882	Cacnb1	E	nonsynonymous	Yes
Mus musculus	ENSMUSG00000020893	Per1	NE	nonsynonymous	Yes
Mus musculus	ENSMUSG00000020898	Ctc1	E	nonsynonymous	Yes
Mus musculus	ENSMUSG00000020929	Eftud2	E	nonsynonymous	Yes
Mus musculus	ENSMUSG00000020954	Strn3	E	nonsynonymous	Yes
Mus musculus	ENSMUSG00000020961	Ston2	NE	nonsynonymous	Yes
Mus musculus	ENSMUSG00000020978	Klhdc2	E	nonsynonymous	Yes
Mus musculus	ENSMUSG00000020982	Nemf	E	nonsynonymous	Yes
Mus musculus	ENSMUSG00000020994	Pnn	E	nonsynonymous	Yes
Mus musculus	ENSMUSG00000021033	Gstz1	E	nonsynonymous	Yes
Mus musculus	ENSMUSG00000021061	Sptb	E	nonsynonymous	Yes
Mus musculus	ENSMUSG00000021067	Sav1	E	nonsynonymous	Yes
Mus musculus	ENSMUSG00000021109	Hif1a	E	nonsynonymous	Yes
Mus musculus	ENSMUSG00000021144	Mta1	NE	nonsynonymous	Yes
Mus musculus	ENSMUSG00000021171	Esyt2	NE	nonsynonymous	Yes
Mus musculus	ENSMUSG00000021179	Nrde2	E	nonsynonymous	Yes
Mus musculus	ENSMUSG00000021180	Rps6ka5	NE	nonsynonymous	Yes
Mus musculus	ENSMUSG00000021186	Fbln5	NE	nonsynonymous	Yes
Mus musculus	ENSMUSG00000021188	Trip11	E	nonsynonymous	Yes
Mus musculus	ENSMUSG00000021190	Lgmn	NE	nonsynonymous	Yes
Mus musculus	ENSMUSG00000021221	Dpf3	NE	nonsynonymous	Yes
Mus musculus	ENSMUSG00000021240	Abcd4	NE	nonsynonymous	Yes
Mus musculus	ENSMUSG00000021245	Mlh3	E	nonsynonymous	Yes
Mus musculus	ENSMUSG00000021270	Hsp90aa1	E	nonsynonymous	Yes
Mus musculus	ENSMUSG00000021276	Cinp	E	nonsynonymous	Yes
Mus musculus	ENSMUSG00000021277	Traf3	E	nonsynonymous	Yes
Mus musculus	ENSMUSG00000021285	Ppp1r13b	NE	nonsynonymous	Yes
Mus musculus	ENSMUSG00000021392	Nol8	E	nonsynonymous	Yes
Mus musculus	ENSMUSG00000021395	Spin1	E	nonsynonymous	Yes
Mus musculus	ENSMUSG00000021461	Fancc	E	nonsynonymous	Yes
Mus musculus	ENSMUSG00000021468	Sptlc1	E	nonsynonymous	Yes
Mus musculus	ENSMUSG00000021488	Nsd1	E	nonsynonymous	Yes
Mus musculus	ENSMUSG00000021518	Ptdss1	NE	nonsynonymous	Yes
Mus musculus	ENSMUSG00000021540	Smad5	E	nonsynonymous	Yes
Mus musculus	ENSMUSG00000021549	Rasa1	E	nonsynonymous	Yes
Mus musculus	ENSMUSG00000021557	Agtpbp1	E	nonsynonymous	Yes
Mus musculus	ENSMUSG00000021589	Rhobtb3	E	nonsynonymous	Yes
Mus musculus	ENSMUSG00000021597	Slf1	NE	nonsynonymous	Yes
Mus musculus	ENSMUSG00000021615	Xrcc4	E	nonsynonymous	Yes
Mus musculus	ENSMUSG00000021624	Cd180	NE	nonsynonymous	Yes
Mus musculus	ENSMUSG00000021636	Marveld2	NE	nonsynonymous	Yes
Mus musculus	ENSMUSG00000021638	Ocln	E	nonsynonymous	Yes
Mus musculus	ENSMUSG00000021650	Ptcd2	NE	nonsynonymous	Yes
Mus musculus	ENSMUSG00000021662	Arhgef28	NE	nonsynonymous	Yes
Mus musculus	ENSMUSG00000021668	Polk	NE	nonsynonymous	Yes
Mus musculus	ENSMUSG00000021669	Col4a3bp	E	nonsynonymous	Yes
Mus musculus	ENSMUSG00000021709	Erbin	NE	nonsynonymous	Yes
Mus musculus	ENSMUSG00000021725	Parp8	NE	nonsynonymous	Yes
Mus musculus	ENSMUSG00000021728	Emb	E	nonsynonymous	Yes
Mus musculus	ENSMUSG00000021733	Slc4a7	E	nonsynonymous	Yes
Mus musculus	ENSMUSG00000021738	Atxn7	E	nonsynonymous	Yes
Mus musculus	ENSMUSG00000021745	Ptprg	NE	nonsynonymous	Yes
Mus musculus	ENSMUSG00000021758	Ddx4	E	nonsynonymous	Yes
Mus musculus	ENSMUSG00000021767	Kat6b	E	nonsynonymous	Yes
Mus musculus	ENSMUSG00000021806	Nid2	NE	nonsynonymous	Yes
Mus musculus	ENSMUSG00000021816	Ppp3cb	NE	nonsynonymous	Yes
Mus musculus	ENSMUSG00000021823	Vcl	E	nonsynonymous	Yes
Mus musculus	ENSMUSG00000021843	Ktn1	NE	nonsynonymous	Yes
Mus musculus	ENSMUSG00000021870	Slmap	NE	nonsynonymous	Yes
Mus musculus	ENSMUSG00000021929	Kpna3	NE	nonsynonymous	Yes
Mus musculus	ENSMUSG00000021957	Tkt	E	nonsynonymous	Yes
Mus musculus	ENSMUSG00000021972	Hmbox1	NE	nonsynonymous	Yes
Mus musculus	ENSMUSG00000021978	Extl3	E	nonsynonymous	Yes
Mus musculus	ENSMUSG00000022024	Sugt1	E	nonsynonymous	Yes
Mus musculus	ENSMUSG00000022025	Cnmd	NE	nonsynonymous	Yes
Mus musculus	ENSMUSG00000022040	Ephx2	NE	nonsynonymous	Yes
Mus musculus	ENSMUSG00000022055	Nefl	NE	nonsynonymous	Yes
Mus musculus	ENSMUSG00000022105	Rb1	E	nonsynonymous	Yes
Mus musculus	ENSMUSG00000022263	Trio	E	nonsynonymous	Yes
Mus musculus	ENSMUSG00000022272	Myo10	NE	nonsynonymous	Yes
Mus musculus	ENSMUSG00000022307	Oxr1	NE	nonsynonymous	Yes
Mus musculus	ENSMUSG00000022351	Sqle	E	nonsynonymous	Yes
Mus musculus	ENSMUSG00000022353	Mtss1	E	nonsynonymous	Yes
Mus musculus	ENSMUSG00000022369	Mtbp	E	nonsynonymous	Yes
Mus musculus	ENSMUSG00000022416	Cacna1i	NE	nonsynonymous	Yes
Mus musculus	ENSMUSG00000022438	Parvb	NE	nonsynonymous	Yes
Mus musculus	ENSMUSG00000022442	Ttll1	E	nonsynonymous	Yes
Mus musculus	ENSMUSG00000022443	Myh9	E	nonsynonymous	Yes
Mus musculus	ENSMUSG00000022451	Twf1	NE	nonsynonymous	Yes
Mus musculus	ENSMUSG00000022456	Sept3	NE	nonsynonymous	Yes
Mus musculus	ENSMUSG00000022463	Srebf2	E	nonsynonymous	Yes
Mus musculus	ENSMUSG00000022503	Nubp1	E	nonsynonymous	Yes
Mus musculus	ENSMUSG00000022519	Srl	NE	nonsynonymous	Yes
Mus musculus	ENSMUSG00000022521	Crebbp	E	nonsynonymous	Yes
Mus musculus	ENSMUSG00000022553	Maf1	NE	nonsynonymous	Yes
Mus musculus	ENSMUSG00000022562	Oplah	NE	nonsynonymous	Yes
Mus musculus	ENSMUSG00000022607	Ptk2	E	nonsynonymous	Yes
Mus musculus	ENSMUSG00000022615	Tymp	NE	nonsynonymous	Yes
Mus musculus	ENSMUSG00000022641	Bbx	NE	nonsynonymous	Yes
Mus musculus	ENSMUSG00000022652	Morc1	E	nonsynonymous	Yes
Mus musculus	ENSMUSG00000022656	Nectin3	E	nonsynonymous	Yes
Mus musculus	ENSMUSG00000022673	Mcm4	E	nonsynonymous	Yes
Mus musculus	ENSMUSG00000022676	Snai2	E	nonsynonymous	Yes
Mus musculus	ENSMUSG00000022702	Hira	E	nonsynonymous	Yes
Mus musculus	ENSMUSG00000022718	Dgcr8	E	nonsynonymous	Yes
Mus musculus	ENSMUSG00000022721	Trmt2a	NE	nonsynonymous	Yes
Mus musculus	ENSMUSG00000022761	Lztr1	E	nonsynonymous	Yes
Mus musculus	ENSMUSG00000022779	Top3b	E	nonsynonymous	Yes
Mus musculus	ENSMUSG00000022781	Pak2	E	nonsynonymous	Yes
Mus musculus	ENSMUSG00000022797	Tfrc	E	nonsynonymous	Yes
Mus musculus	ENSMUSG00000022867	Usp25	NE	nonsynonymous	Yes
Mus musculus	ENSMUSG00000022897	Dyrk1a	E	nonsynonymous	Yes
Mus musculus	ENSMUSG00000022899	Slc15a2	NE	nonsynonymous	Yes
Mus musculus	ENSMUSG00000022911	Arl13b	E	nonsynonymous	Yes
Mus musculus	ENSMUSG00000022914	Brwd1	E	nonsynonymous	Yes
Mus musculus	ENSMUSG00000022938	Fam3b	NE	nonsynonymous	Yes
Mus musculus	ENSMUSG00000022952	Runx1	E	nonsynonymous	Yes
Mus musculus	ENSMUSG00000022957	Itsn1	E	nonsynonymous	Yes
Mus musculus	ENSMUSG00000022960	Donson	E	nonsynonymous	Yes
Mus musculus	ENSMUSG00000022999	Lmbr1l	NE	nonsynonymous	Yes
Mus musculus	ENSMUSG00000023008	Fmnl3	E	nonsynonymous	Yes
Mus musculus	ENSMUSG00000023017	Asic1	NE	nonsynonymous	Yes
Mus musculus	ENSMUSG00000023026	Dip2b	NE	nonsynonymous	Yes
Mus musculus	ENSMUSG00000023033	Scn8a	E	nonsynonymous	Yes
Mus musculus	ENSMUSG00000023044	Csad	E	nonsynonymous	Yes
Mus musculus	ENSMUSG00000023050	Map3k12	E	nonsynonymous	Yes
Mus musculus	ENSMUSG00000023066	Rttn	E	nonsynonymous	Yes
Mus musculus	ENSMUSG00000023118	Sympk	E	nonsynonymous	Yes
Mus musculus	ENSMUSG00000023277	Twf2	NE	nonsynonymous	Yes
Mus musculus	ENSMUSG00000023333	Gcm1	E	nonsynonymous	Yes
Mus musculus	ENSMUSG00000023805	Synj2	NE	nonsynonymous	Yes
Mus musculus	ENSMUSG00000023827	Agpat4	NE	nonsynonymous	Yes
Mus musculus	ENSMUSG00000023832	Acat2	E	nonsynonymous	Yes
Mus musculus	ENSMUSG00000023852	Chd1	E	nonsynonymous	Yes
Mus musculus	ENSMUSG00000023927	Satb1	E	nonsynonymous	Yes
Mus musculus	ENSMUSG00000023973	Cnpy3	E	nonsynonymous	Yes
Mus musculus	ENSMUSG00000023977	Ubr2	E	nonsynonymous	Yes
Mus musculus	ENSMUSG00000023980	Taf8	E	nonsynonymous	Yes
Mus musculus	ENSMUSG00000023988	Bysl	E	nonsynonymous	Yes
Mus musculus	ENSMUSG00000024002	Brd4	E	nonsynonymous	Yes
Mus musculus	ENSMUSG00000024052	Lpin2	NE	nonsynonymous	Yes
Mus musculus	ENSMUSG00000024073	Birc6	E	nonsynonymous	Yes
Mus musculus	ENSMUSG00000024096	Ralbp1	NE	nonsynonymous	Yes
Mus musculus	ENSMUSG00000024112	Cacna1h	NE	nonsynonymous	Yes
Mus musculus	ENSMUSG00000024120	Lrpprc	E	nonsynonymous	Yes
Mus musculus	ENSMUSG00000024130	Abca3	E	nonsynonymous	Yes
Mus musculus	ENSMUSG00000024137	E4f1	E	nonsynonymous	Yes
Mus musculus	ENSMUSG00000024140	Epas1	E	nonsynonymous	Yes
Mus musculus	ENSMUSG00000024170	Telo2	E	nonsynonymous	Yes
Mus musculus	ENSMUSG00000024182	Axin1	E	nonsynonymous	Yes
Mus musculus	ENSMUSG00000024206	Rfx2	E	nonsynonymous	Yes
Mus musculus	ENSMUSG00000024225	Clps	E	nonsynonymous	Yes
Mus musculus	ENSMUSG00000024232	Bambi	NE	nonsynonymous	Yes
Mus musculus	ENSMUSG00000024236	Svil	NE	nonsynonymous	Yes
Mus musculus	ENSMUSG00000024242	Map4k3	NE	nonsynonymous	Yes
Mus musculus	ENSMUSG00000024260	Sap130	E	nonsynonymous	Yes
Mus musculus	ENSMUSG00000024269	Tpgs2	E	nonsynonymous	Yes
Mus musculus	ENSMUSG00000024308	Tapbp	NE	nonsynonymous	Yes
Mus musculus	ENSMUSG00000024313	Mep1b	E	nonsynonymous	Yes
Mus musculus	ENSMUSG00000024319	Vps52	E	nonsynonymous	Yes
Mus musculus	ENSMUSG00000024325	Ring1	NE	nonsynonymous	Yes
Mus musculus	ENSMUSG00000024327	Slc39a7	E	nonsynonymous	Yes
Mus musculus	ENSMUSG00000024334	H2-Oa	E	nonsynonymous	Yes
Mus musculus	ENSMUSG00000024339	Tap2	NE	nonsynonymous	Yes
Mus musculus	ENSMUSG00000024357	Sil1	E	nonsynonymous	Yes
Mus musculus	ENSMUSG00000024387	Csnk2b	E	nonsynonymous	Yes
Mus musculus	ENSMUSG00000024391	Apom	NE	nonsynonymous	Yes
Mus musculus	ENSMUSG00000024399	Ltb	NE	nonsynonymous	Yes
Mus musculus	ENSMUSG00000024406	Pou5f1	E	nonsynonymous	Yes
Mus musculus	ENSMUSG00000024421	Lama3	E	nonsynonymous	Yes
Mus musculus	ENSMUSG00000024426	Atat1	NE	nonsynonymous	Yes
Mus musculus	ENSMUSG00000024427	Spry4	E	nonsynonymous	Yes
Mus musculus	ENSMUSG00000024454	Hdac3	E	nonsynonymous	Yes
Mus musculus	ENSMUSG00000024456	Diaph1	NE	nonsynonymous	Yes
Mus musculus	ENSMUSG00000024493	Lars	E	nonsynonymous	Yes
Mus musculus	ENSMUSG00000024513	Mbd2	NE	nonsynonymous	Yes
Mus musculus	ENSMUSG00000024588	Fech	E	nonsynonymous	Yes
Mus musculus	ENSMUSG00000024642	Tle4	E	nonsynonymous	Yes
Mus musculus	ENSMUSG00000024660	Incenp	E	nonsynonymous	Yes
Mus musculus	ENSMUSG00000024734	Zp1	NE	nonsynonymous	Yes
Mus musculus	ENSMUSG00000024735	Prpf19	E	nonsynonymous	Yes
Mus musculus	ENSMUSG00000024772	Ehd1	E	nonsynonymous	Yes
Mus musculus	ENSMUSG00000024789	Jak2	E	nonsynonymous	Yes
Mus musculus	ENSMUSG00000024795	Kif20b	E	nonsynonymous	Yes
Mus musculus	ENSMUSG00000024806	Mlana	NE	nonsynonymous	Yes
Mus musculus	ENSMUSG00000024811	Tnks2	E	nonsynonymous	Yes
Mus musculus	ENSMUSG00000024824	Rad9a	E	nonsynonymous	Yes
Mus musculus	ENSMUSG00000024833	Pola2	E	nonsynonymous	Yes
Mus musculus	ENSMUSG00000024843	Chka	E	nonsynonymous	Yes
Mus musculus	ENSMUSG00000024889	Rce1	E	nonsynonymous	Yes
Mus musculus	ENSMUSG00000024896	Minpp1	NE	nonsynonymous	Yes
Mus musculus	ENSMUSG00000024913	Lrp5	E	nonsynonymous	Yes
Mus musculus	ENSMUSG00000024922	Ovol1	E	nonsynonymous	Yes
Mus musculus	ENSMUSG00000024927	Rela	E	nonsynonymous	Yes
Mus musculus	ENSMUSG00000024941	Scyl1	E	nonsynonymous	Yes
Mus musculus	ENSMUSG00000024943	Smc5	E	nonsynonymous	Yes
Mus musculus	ENSMUSG00000024947	Men1	E	nonsynonymous	Yes
Mus musculus	ENSMUSG00000024959	Bad	E	nonsynonymous	Yes
Mus musculus	ENSMUSG00000024972	Lgals12	NE	nonsynonymous	Yes
Mus musculus	ENSMUSG00000024978	Gpam	NE	nonsynonymous	Yes
Mus musculus	ENSMUSG00000024985	Tcf7l2	E	nonsynonymous	Yes
Mus musculus	ENSMUSG00000024997	Prdx3	NE	nonsynonymous	Yes
Mus musculus	ENSMUSG00000024999	Noc3l	E	nonsynonymous	Yes
Mus musculus	ENSMUSG00000025026	Add3	NE	nonsynonymous	Yes
Mus musculus	ENSMUSG00000025060	Slk	E	nonsynonymous	Yes
Mus musculus	ENSMUSG00000025085	Ablim1	NE	nonsynonymous	Yes
Mus musculus	ENSMUSG00000025154	Arhgap19	NE	nonsynonymous	Yes
Mus musculus	ENSMUSG00000025209	Twnk	E	nonsynonymous	Yes
Mus musculus	ENSMUSG00000025240	Sacm1l	E	nonsynonymous	Yes
Mus musculus	ENSMUSG00000025261	Huwe1	E	nonsynonymous	Yes
Mus musculus	ENSMUSG00000025269	Apex2	NE	nonsynonymous	Yes
Mus musculus	ENSMUSG00000025278	Flnb	E	nonsynonymous	Yes
Mus musculus	ENSMUSG00000025332	Kdm5c	E	nonsynonymous	Yes
Mus musculus	ENSMUSG00000025507	Pidd1	NE	nonsynonymous	Yes
Mus musculus	ENSMUSG00000025525	Apool	NE	nonsynonymous	Yes
Mus musculus	ENSMUSG00000025579	Gaa	NE	nonsynonymous	Yes
Mus musculus	ENSMUSG00000025583	Rptor	E	nonsynonymous	Yes
Mus musculus	ENSMUSG00000025584	Pde8a	NE	nonsynonymous	Yes
Mus musculus	ENSMUSG00000025609	Mkln1	NE	nonsynonymous	Yes
Mus musculus	ENSMUSG00000025616	Usp16	E	nonsynonymous	Yes
Mus musculus	ENSMUSG00000025665	Rps6ka6	NE	nonsynonymous	Yes
Mus musculus	ENSMUSG00000025745	Hadha	E	nonsynonymous	Yes
Mus musculus	ENSMUSG00000025758	Plk4	E	nonsynonymous	Yes
Mus musculus	ENSMUSG00000025764	Jade1	E	nonsynonymous	Yes
Mus musculus	ENSMUSG00000025860	Xiap	E	nonsynonymous	Yes
Mus musculus	ENSMUSG00000025870	Arl10	NE	nonsynonymous	Yes
Mus musculus	ENSMUSG00000025899	Alkbh8	NE	nonsynonymous	Yes
Mus musculus	ENSMUSG00000025949	Pikfyve	E	nonsynonymous	Yes
Mus musculus	ENSMUSG00000026017	Carf	NE	nonsynonymous	Yes
Mus musculus	ENSMUSG00000026024	Als2	NE	nonsynonymous	Yes
Mus musculus	ENSMUSG00000026048	Ercc5	E	nonsynonymous	Yes
Mus musculus	ENSMUSG00000026082	Rev1	E	nonsynonymous	Yes
Mus musculus	ENSMUSG00000026103	Gls	E	nonsynonymous	Yes
Mus musculus	ENSMUSG00000026155	Smap1	NE	nonsynonymous	Yes
Mus musculus	ENSMUSG00000026162	Nhej1	NE	nonsynonymous	Yes
Mus musculus	ENSMUSG00000026187	Xrcc5	E	nonsynonymous	Yes
Mus musculus	ENSMUSG00000026278	Bok	NE	nonsynonymous	Yes
Mus musculus	ENSMUSG00000026289	Atg16l1	E	nonsynonymous	Yes
Mus musculus	ENSMUSG00000026309	Ilkap	NE	nonsynonymous	Yes
Mus musculus	ENSMUSG00000026361	Cdc73	E	nonsynonymous	Yes
Mus musculus	ENSMUSG00000026383	Epb41l5	E	nonsynonymous	Yes
Mus musculus	ENSMUSG00000026389	Steap3	NE	nonsynonymous	Yes
Mus musculus	ENSMUSG00000026399	Cd55	NE	nonsynonymous	Yes
Mus musculus	ENSMUSG00000026442	Nfasc	E	nonsynonymous	Yes
Mus musculus	ENSMUSG00000026469	Xpr1	NE	nonsynonymous	Yes
Mus musculus	ENSMUSG00000026491	Ahctf1	E	nonsynonymous	Yes
Mus musculus	ENSMUSG00000026496	Parp1	E	nonsynonymous	Yes
Mus musculus	ENSMUSG00000026504	Sdccag8	E	nonsynonymous	Yes
Mus musculus	ENSMUSG00000026526	Fh1	E	nonsynonymous	Yes
Mus musculus	ENSMUSG00000026575	Nme7	NE	nonsynonymous	Yes
Mus musculus	ENSMUSG00000026596	Abl2	NE	nonsynonymous	Yes
Mus musculus	ENSMUSG00000026602	Nphs2	E	nonsynonymous	Yes
Mus musculus	ENSMUSG00000026609	Ush2a	NE	nonsynonymous	Yes
Mus musculus	ENSMUSG00000026615	Eprs	E	nonsynonymous	Yes
Mus musculus	ENSMUSG00000026640	Plxna2	NE	nonsynonymous	Yes
Mus musculus	ENSMUSG00000026641	Usf1	NE	nonsynonymous	Yes
Mus musculus	ENSMUSG00000026663	Atf6	NE	nonsynonymous	Yes
Mus musculus	ENSMUSG00000026672	Optn	E	nonsynonymous	Yes
Mus musculus	ENSMUSG00000026721	Rabgap1l	NE	nonsynonymous	Yes
Mus musculus	ENSMUSG00000026737	Pip4k2a	NE	nonsynonymous	Yes
Mus musculus	ENSMUSG00000026764	Kif5c	NE	nonsynonymous	Yes
Mus musculus	ENSMUSG00000026770	Il2ra	E	nonsynonymous	Yes
Mus musculus	ENSMUSG00000026785	Pkn3	NE	nonsynonymous	Yes
Mus musculus	ENSMUSG00000026790	Odf2	E	nonsynonymous	Yes
Mus musculus	ENSMUSG00000026812	Tsc1	E	nonsynonymous	Yes
Mus musculus	ENSMUSG00000026819	Slc25a25	NE	nonsynonymous	Yes
Mus musculus	ENSMUSG00000026820	Ptges2	NE	nonsynonymous	Yes
Mus musculus	ENSMUSG00000026821	Ralgds	NE	nonsynonymous	Yes
Mus musculus	ENSMUSG00000026826	Nr4a2	E	nonsynonymous	Yes
Mus musculus	ENSMUSG00000026836	Acvr1	E	nonsynonymous	Yes
Mus musculus	ENSMUSG00000026915	Strbp	E	nonsynonymous	Yes
Mus musculus	ENSMUSG00000026922	Agpat2	E	nonsynonymous	Yes
Mus musculus	ENSMUSG00000027002	Nckap1	E	nonsynonymous	Yes
Mus musculus	ENSMUSG00000027067	Ssrp1	E	nonsynonymous	Yes
Mus musculus	ENSMUSG00000027070	Lrp2	E	nonsynonymous	Yes
Mus musculus	ENSMUSG00000027104	Atf2	E	nonsynonymous	Yes
Mus musculus	ENSMUSG00000027109	Sp3	E	nonsynonymous	Yes
Mus musculus	ENSMUSG00000027177	Hipk3	NE	nonsynonymous	Yes
Mus musculus	ENSMUSG00000027198	Ext2	E	nonsynonymous	Yes
Mus musculus	ENSMUSG00000027238	Frmd5	E	nonsynonymous	Yes
Mus musculus	ENSMUSG00000027257	Pacsin3	NE	nonsynonymous	Yes
Mus musculus	ENSMUSG00000027298	Tyro3	NE	nonsynonymous	Yes
Mus musculus	ENSMUSG00000027304	Rtf1	E	nonsynonymous	Yes
Mus musculus	ENSMUSG00000027326	Knl1	E	nonsynonymous	Yes
Mus musculus	ENSMUSG00000027330	Cdc25b	E	nonsynonymous	Yes
Mus musculus	ENSMUSG00000027353	Mcm8	E	nonsynonymous	Yes
Mus musculus	ENSMUSG00000027361	Gabpb1	E	nonsynonymous	Yes
Mus musculus	ENSMUSG00000027365	Trpm7	E	nonsynonymous	Yes
Mus musculus	ENSMUSG00000027378	Nphp1	E	nonsynonymous	Yes
Mus musculus	ENSMUSG00000027394	Ttl	E	nonsynonymous	Yes
Mus musculus	ENSMUSG00000027395	Polr1b	E	nonsynonymous	Yes
Mus musculus	ENSMUSG00000027420	Bfsp1	NE	nonsynonymous	Yes
Mus musculus	ENSMUSG00000027429	Sec23b	E	nonsynonymous	Yes
Mus musculus	ENSMUSG00000027488	Snta1	NE	nonsynonymous	Yes
Mus musculus	ENSMUSG00000027509	Rae1	E	nonsynonymous	Yes
Mus musculus	ENSMUSG00000027651	Rprd1b	NE	nonsynonymous	Yes
Mus musculus	ENSMUSG00000027652	Ralgapb	E	nonsynonymous	Yes
Mus musculus	ENSMUSG00000027665	Pik3ca	E	nonsynonymous	Yes
Mus musculus	ENSMUSG00000027678	Ncoa3	E	nonsynonymous	Yes
Mus musculus	ENSMUSG00000027699	Ect2	E	nonsynonymous	Yes
Mus musculus	ENSMUSG00000027784	Ppm1l	NE	nonsynonymous	Yes
Mus musculus	ENSMUSG00000027796	Smad9	NE	nonsynonymous	Yes
Mus musculus	ENSMUSG00000027797	Dclk1	E	nonsynonymous	Yes
Mus musculus	ENSMUSG00000027822	Slc33a1	NE	nonsynonymous	Yes
Mus musculus	ENSMUSG00000027845	Dclre1b	E	nonsynonymous	Yes
Mus musculus	ENSMUSG00000027855	Sycp1	E	nonsynonymous	Yes
Mus musculus	ENSMUSG00000027861	Casq2	NE	nonsynonymous	Yes
Mus musculus	ENSMUSG00000027893	Ahcyl1	NE	nonsynonymous	Yes
Mus musculus	ENSMUSG00000027954	Efna1	NE	nonsynonymous	Yes
Mus musculus	ENSMUSG00000028041	Adam15	NE	nonsynonymous	Yes
Mus musculus	ENSMUSG00000028047	Thbs3	NE	nonsynonymous	Yes
Mus musculus	ENSMUSG00000028053	Ash1l	E	nonsynonymous	Yes
Mus musculus	ENSMUSG00000028063	Lmna	E	nonsynonymous	Yes
Mus musculus	ENSMUSG00000028086	Fbxw7	E	nonsynonymous	Yes
Mus musculus	ENSMUSG00000028126	Pip5k1a	E	nonsynonymous	Yes
Mus musculus	ENSMUSG00000028136	Snx27	E	nonsynonymous	Yes
Mus musculus	ENSMUSG00000028189	Ctbs	NE	nonsynonymous	Yes
Mus musculus	ENSMUSG00000028223	Decr1	NE	nonsynonymous	Yes
Mus musculus	ENSMUSG00000028224	Nbn	E	nonsynonymous	Yes
[truncated: 13,499 more rows]

## Sheet: GIC-mouse
sciName	Ensembl ID	Gene Symbol	essential	Func	Edit	RefSeq mRNA ID	Length	GIC score	Importance ranking
Mus musculus	ENSMUSG00000057230	Aak1	unknown	nonsynonymous	Yes	NM_001040106	19363	0.977009	1/1000	E
Mus musculus	ENSMUSG00000047888	Tnrc6b	unknown	nonsynonymous	Yes	NM_144812	17334	0.973165	1/1000	E
Mus musculus	ENSMUSG00000023965	Fbxl17	unknown	NON-CDS	Yes	NM_015794	17001	0.963197	1/1000	E
Mus musculus	ENSMUSG00000033826	Dnah8	unknown	synonymous	Yes	NM_013811	14583	0.963002	1/1000	E
Mus musculus	ENSMUSG00000043940	Wdfy3	unknown	nonsynonymous	Yes	NM_172882	14277	0.959656	1/1000	E
Mus musculus	ENSMUSG00000005237	Dnah2	unknown	synonymous	Yes	NM_001081330	13704	0.948138	1/1000	E
Mus musculus	ENSMUSG00000084883	Ccdc85c	unknown	synonymous	Yes	NM_001159910	1547	0.93716	1/1000	E
Mus musculus	ENSMUSG00000038538	Ubn2	unknown	nonsynonymous	Yes	NM_177185	14671	0.935747	1/1000	E
Mus musculus	ENSMUSG00000055485	Soga1	unknown	NON-CDS	Yes	NM_001164663	13232	0.934628	1/1000	E
Mus musculus	ENSMUSG00000022100	Xpo7	unknown	nonsynonymous	Yes	NM_023045	15118	0.934351	1/1000	E
Mus musculus	ENSMUSG00000022197	Pdzd2	unknown	synonymous	Yes	NM_001081064	13413	0.927076	1/1000	E
Mus musculus	ENSMUSG00000052861	Dnah6	unknown	NON-CDS	Yes	NM_001164669	12652	0.926616	1/1000	E
Mus musculus	ENSMUSG00000004668	Abca13	unknown	synonymous	Yes	NM_178259	16011	0.925397	1/1000	E
Mus musculus	ENSMUSG00000040865	Ino80d	unknown	synonymous	Yes	NM_001081436	13438	0.920487	1/1000	E
Mus musculus	ENSMUSG00000021140	Pcnx	unknown	synonymous	Yes	NM_018814	12139	0.918886	1/1000	E
Mus musculus	ENSMUSG00000044006	Cilp2	unknown	nonsynonymous	Yes	NM_026818	4022	0.916086	1/1000	E
Mus musculus	ENSMUSG00000033671	Cep350	unknown	NON-CDS	Yes	NM_001039184	13307	0.913757	1/1000	E
Mus musculus	ENSMUSG00000069729	Arid1b	unknown	nonsynonymous	Yes	NM_001085355	11325	0.913594	1/1000	E
Mus musculus	ENSMUSG00000089762	Ier5l	unknown	NON-CDS	Yes	NM_030244	1572	0.913143	1/1000	E
Mus musculus	ENSMUSG00000009418	Nav1	unknown	nonsynonymous	Yes	NM_173437	12767	0.908045	1/1000	E
Mus musculus	ENSMUSG00000033943	Mga	unknown	nonsynonymous	Yes	NM_001164274	13304	0.901686	1/1000	E
Mus musculus	ENSMUSG00000052415	Tchh	unknown	nonsynonymous	Yes	NM_001163098	5823	0.899907	1/1000	E
Mus musculus	ENSMUSG00000027520	Zdbf2	unknown	NON-CDS	Yes	NM_001267872	12571	0.899218	1/1000	E
Mus musculus	ENSMUSG00000056752	Dnah9	unknown	NON-CDS	Yes	NM_001099633	13774	0.899118	1/1000	E
Mus musculus	ENSMUSG00000041624	Gucy1a2	unknown	NON-CDS	Yes	NM_001033322	13727	0.89655	1/1000	E
Mus musculus	ENSMUSG00000056602	Fry	unknown	NON-CDS	Yes	NM_172887	10753	0.896487	1/1000	E
Mus musculus	ENSMUSG00000096141	Dnah7a	unknown	synonymous	Yes	NM_001252070	12272	0.896332	1/1000	E
Mus musculus	ENSMUSG00000079481	Nhsl2	unknown	NON-CDS	Yes	NM_001163610	12971	0.894414	1/1000	E
Mus musculus	ENSMUSG00000033510	Otud7a	unknown	NON-CDS	Yes	NM_130880	3461	0.89285	1/1000	E
Mus musculus	ENSMUSG00000038143	Stox2	unknown	NON-CDS	Yes	NM_001114311	10467	0.892443	1/1000	E
Mus musculus	ENSMUSG00000041144	Dnah7b	unknown	nonsynonymous	Yes	NM_001160386	12318	0.892363	1/1000	E
Mus musculus	ENSMUSG00000037646	Vps13b	unknown	synonymous	Yes	NM_177151	13380	0.888918	1/1000	E
Mus musculus	ENSMUSG00000060206	Zfp462	unknown	nonsynonymous	Yes	NM_172867	10514	0.888146	1/1000	E
Mus musculus	ENSMUSG00000017291	Taok1	unknown	NON-CDS	Yes	NM_144825	12411	0.887056	1/1000	E
Mus musculus	ENSMUSG00000034832	Tet3	unknown	NON-CDS	Yes	NM_183138	10907	0.881844	1/1000	E
Mus musculus	ENSMUSG00000039126	Prune2	unknown	NON-CDS	Yes	NM_181348	12512	0.880193	1/1000	E
Mus musculus	ENSMUSG00000034243	Golgb1	unknown	NON-CDS	Yes	NM_030035	11025	0.879327	1/1000	E
Mus musculus	ENSMUSG00000008305	Tle1	unknown	nonsynonymous	Yes	NM_011599	11550	0.876308	1/1000	E
Mus musculus	ENSMUSG00000052105	Mtcl1	unknown	NON-CDS	Yes	NM_001114098	7297	0.874438	1/1000	E
Mus musculus	ENSMUSG00000050138	Kcnk12	unknown	NON-CDS	Yes	NM_199251	1952	0.873617	1/1000	E
Mus musculus	ENSMUSG00000032625	Thsd7a	unknown	NON-CDS	Yes	NM_001164805	11019	0.871413	1/1000	E
Mus musculus	ENSMUSG00000022311	Csmd3	unknown	NON-CDS	Yes	NM_001081391	13022	0.870851	1/1000	E
Mus musculus	ENSMUSG00000074576	Mocs3	unknown	synonymous	Yes	NM_001160330	1691	0.86979	1/1000	E
Mus musculus	ENSMUSG00000035284	Vps13c	unknown	NON-CDS	Yes	NM_177184	11523	0.868962	1/1000	E
Mus musculus	ENSMUSG00000021279	Cdc42bpb	unknown	synonymous	Yes	NM_183016	6718	0.867119	1/1000	E
Mus musculus	ENSMUSG00000039262	Prrc2b	unknown	NON-CDS	Yes	NM_001159634	10704	0.866478	1/1000	E
Mus musculus	ENSMUSG00000051586	Mical3	unknown	synonymous	Yes	NM_001270475	9448	0.865371	1/1000	E
Mus musculus	ENSMUSG00000039585	Myo9a	unknown	synonymous	Yes	NM_173018	11974	0.865243	1/1000	E
Mus musculus	ENSMUSG00000074305	Peak1	unknown	synonymous	Yes	NM_172924	10994	0.862285	1/1000	E
Mus musculus	ENSMUSG00000038725	Pkhd1l1	unknown	NON-CDS	Yes	NM_138674	12750	0.860793	1/1000	E
Mus musculus	ENSMUSG00000056342	Usp34	unknown	synonymous	Yes	NM_001190401	12200	0.857219	1/1000	E
Mus musculus	ENSMUSG00000048696	Mex3d	unknown	NON-CDS	Yes	NM_198615	3269	0.855989	1/1000	E
Mus musculus	ENSMUSG00000073664	Nbeal1	unknown	synonymous	Yes	NM_173444	12108	0.855174	1/1000	E
Mus musculus	ENSMUSG00000096883	Shisa8	unknown	nonsynonymous	Yes	NM_001207021	1804	0.853971	1/1000	E
Mus musculus	ENSMUSG00000015943	Bola1	unknown	synonymous	Yes	NM_026975	729	0.853908	1/1000	E
Mus musculus	ENSMUSG00000026605	Cenpf	unknown	synonymous	Yes	NM_001081363	11130	0.853492	1/1000	E
Mus musculus	ENSMUSG00000068284	Usf3	unknown	synonymous	Yes	NM_001029889	12622	0.853259	1/1000	E
Mus musculus	ENSMUSG00000054000	Tusc1	unknown	NON-CDS	Yes	NM_026954	1364	0.852975	1/1000	E
Mus musculus	ENSMUSG00000056476	Med12l	unknown	NON-CDS	Yes	NM_177855	10275	0.852442	1/1000	E
Mus musculus	ENSMUSG00000037416	Dmxl1	unknown	nonsynonymous	Yes	NM_001081371	12211	0.849445	1/1000	E
Mus musculus	ENSMUSG00000044465	Fam160a2	unknown	NON-CDS	Yes	NM_001242363	10944	0.847948	1/1000	E
Mus musculus	ENSMUSG00000021068	Nin	unknown	NON-CDS	Yes	NM_001081453	9675	0.846236	1/1000	E
Mus musculus	ENSMUSG00000051166	Eml5	unknown	NON-CDS	Yes	NM_001081191	10136	0.844542	1/1000	E
Mus musculus	ENSMUSG00000032666	1700025G04Rik	unknown	NON-CDS	Yes	NM_197990	9789	0.840218	2/1000	E
Mus musculus	ENSMUSG00000034297	Med13	unknown	nonsynonymous	Yes	NM_001080931	11787	0.838846	2/1000	E
Mus musculus	ENSMUSG00000063511	Snrnp70	unknown	synonymous	Yes	NM_009224	1751	0.836663	2/1000	E
Mus musculus	ENSMUSG00000018076	Med13l	unknown	nonsynonymous	Yes	NM_172424	9315	0.832573	2/1000	E
Mus musculus	ENSMUSG00000040225	Prrc2c	unknown	synonymous	Yes	NM_001081290	10444	0.832375	2/1000	E
Mus musculus	ENSMUSG00000021690	Jmy	unknown	synonymous	Yes	NM_021310	8780	0.832122	2/1000	E
Mus musculus	ENSMUSG00000034602	Mon2	unknown	nonsynonymous	Yes	NM_001163024	9300	0.831183	2/1000	E
Mus musculus	ENSMUSG00000070858	Gm1673	unknown	NON-CDS	Yes	NM_001033458	494	0.83082	2/1000	E
Mus musculus	ENSMUSG00000034168	Irf2bpl	unknown	nonsynonymous	Yes	NM_145836	4112	0.830316	2/1000	E
Mus musculus	ENSMUSG00000032410	Xrn1	unknown	synonymous	Yes	NM_011916	10278	0.830011	2/1000	E
Mus musculus	ENSMUSG00000039683	Sdk1	unknown	NON-CDS	Yes	NM_177879	8513	0.829808	2/1000	E
Mus musculus	ENSMUSG00000075227	Znhit2	unknown	nonsynonymous	Yes	NM_013859	1262	0.829017	2/1000	E
Mus musculus	ENSMUSG00000036377	C530008M17Rik	unknown	nonsynonymous	Yes	NM_001163793	6835	0.82891	2/1000	E
Mus musculus	ENSMUSG00000061755	Bod1l	unknown	synonymous	Yes	NM_001081422	10540	0.828689	2/1000	E
Mus musculus	ENSMUSG00000094483	Purb	unknown	NON-CDS	Yes	NM_011221	8478	0.825793	2/1000	E
Mus musculus	ENSMUSG00000024298	Zfp871	unknown	NON-CDS	Yes	NM_172458	10857	0.824425	2/1000	E
Mus musculus	ENSMUSG00000036913	Trim67	unknown	nonsynonymous	Yes	NM_198632	8832	0.824384	2/1000	E
Mus musculus	ENSMUSG00000064115	Cadm2	unknown	NON-CDS	Yes	NM_001145977	9553	0.824325	2/1000	E
Mus musculus	ENSMUSG00000036030	Prtg	unknown	NON-CDS	Yes	NM_175485	8764	0.82425	2/1000	E
Mus musculus	ENSMUSG00000095118	Snord14d	unknown	NON-CDS	Yes	NR_028274	87	0.823444	2/1000	E
Mus musculus	ENSMUSG00000022000	Zc3h13	unknown	synonymous	Yes	NM_026083	6151	0.823417	2/1000	E
Mus musculus	ENSMUSG00000025571	Tnrc6c	unknown	nonsynonymous	Yes	NM_198022	8740	0.822777	2/1000	E
Mus musculus	ENSMUSG00000069114	Zbtb10	unknown	NON-CDS	Yes	NM_177660	7464	0.822707	2/1000	E
Mus musculus	ENSMUSG00000040721	Zfhx2	unknown	nonsynonymous	Yes	NM_001039198	8738	0.822661	2/1000	E
Mus musculus	ENSMUSG00000063108	Zfp26	unknown	NON-CDS	Yes	NM_011753	11407	0.820633	2/1000	E
Mus musculus	ENSMUSG00000039477	Tnrc18	unknown	synonymous	Yes	NM_178242	6226	0.820413	2/1000	E
Mus musculus	ENSMUSG00000030313	Dennd5b	unknown	nonsynonymous	Yes	NM_177192	9833	0.820064	2/1000	E
Mus musculus	ENSMUSG00000063317	Usp31	unknown	synonymous	Yes	NM_001033173	10198	0.819545	2/1000	E
Mus musculus	ENSMUSG00000034158	Lrrc58	unknown	NON-CDS	Yes	NM_177093	8592	0.818825	2/1000	E
Mus musculus	ENSMUSG00000029538	Srsf9	unknown	NON-CDS	Yes	NM_025573	1162	0.818168	2/1000	E
Mus musculus	ENSMUSG00000030583	Sipa1l3	unknown	synonymous	Yes	NM_001081028	7713	0.817417	2/1000	E
Mus musculus	ENSMUSG00000045210	Vcpip1	unknown	synonymous	Yes	NM_173443	9749	0.816944	2/1000	E
Mus musculus	ENSMUSG00000039782	Cpeb2	unknown	NON-CDS	Yes	NM_001177379	6757	0.815928	2/1000	E
Mus musculus	ENSMUSG00000090935	Synj2bp	unknown	NON-CDS	Yes	NM_025292	10417	0.815537	2/1000	E
Mus musculus	ENSMUSG00000035236	Scai	unknown	synonymous	Yes	NM_178778	10705	0.814961	2/1000	E
Mus musculus	ENSMUSG00000039967	Zfp292	unknown	nonsynonymous	Yes	NM_013889	9977	0.812067	2/1000	E
Mus musculus	ENSMUSG00000013629	Cad	unknown	nonsynonymous	Yes	NM_023525	7159	0.811785	2/1000	E
Mus musculus	ENSMUSG00000088015	Mir1932	unknown	NON-CDS	Yes	NR_035453	90	0.80974	2/1000	E
Mus musculus	ENSMUSG00000004356	Utp20	unknown	nonsynonymous	Yes	NM_175158	8831	0.808279	2/1000	E
[truncated: 4,056 more rows]

## Sheet: Chi-square
Human				Human
	Edit	Non_Edit			E	NE
E	140	69		sy	13	909
[truncated: 5 more rows]

## Sheet: human(F test)
Gene Symbol	E			Gene Symbol	NE
[truncated: 1,159 more rows]

[truncated: 1 more sheets: mouse(F test)]
