# Supplementary material for: Pig‐specific RNA editing during early embryo development revealed by genome‐wide comparisons
Source: FEBS Open Bio. 2020 Jun 25;10(7):1389–402. doi: 10.1002/2211-5463.12900 (PMC7327910; doi:10.1002/2211-5463.12900)
Supplement: Supplementary file 6 — Table S5. GO analyzed 169 genes that intersect in human, mouse and pig. [file FEB4-10-1389-s006.xlsx]

## Sheet: 169_Human
ID	Description	GeneRatio	BgRatio	pvalue	p.adjust	qvalue	geneID	Count
GO:0016570	histone modification	17/164	456/18493	6.57534e-07	0.00129643	0.00124079	NCOA3/JMJD1C/NSD3/REST/ATM/PER1/RSF1/PRKAA2/NSD1/MSL2/ASH1L/PHF21A/HDAC9/SETD2/KMT2C/NCOA1/JAK2	17
GO:0016569	covalent chromatin modification	17/164	470/18493	9.97253e-07	0.00129643	0.00124079	NCOA3/JMJD1C/NSD3/REST/ATM/PER1/RSF1/PRKAA2/NSD1/MSL2/ASH1L/PHF21A/HDAC9/SETD2/KMT2C/NCOA1/JAK2	17
GO:0010452	histone H3-K36 methylation	4/164	12/18493	2.79237e-06	0.00242005	0.0023162	NSD3/NSD1/ASH1L/SETD2	4
GO:0030705	cytoskeleton-dependent intracellular transport	9/164	168/18493	1.93179e-05	0.0107029	0.0102436	MYO10/LRPPRC/FYCO1/SYNE2/BBS12/CEP131/CCDC88A/WDR19/ARHGAP21	9
GO:0018205	peptidyl-lysine modification	13/164	361/18493	2.07873e-05	0.0107029	0.0102436	NCOA3/NSD3/PER1/RSF1/PRKAA2/NSD1/MSL2/ASH1L/SIRT5/HDAC9/SETD2/KMT2C/NCOA1	13
GO:0031023	microtubule organizing center organization	8/164	133/18493	2.4699e-05	0.0107029	0.0102436	ODF2/PLK4/SYNE2/CEP192/CEP295/CEP131/RTTN/GCC2	8
GO:0044782	cilium organization	13/164	382/18493	3.73921e-05	0.0138885	0.0132925	ODF2/PLK4/SYNE2/CEP192/BBS12/CEP131/ALMS1/RTTN/NEK1/CCDC88A/WDR19/AKAP9/ARL13B	13
GO:0001890	placenta development	8/164	149/18493	5.56673e-05	0.0180919	0.0173155	BIRC6/BPTF/PLK4/BMPR2/ASH1L/MAP3K4/SETD2/NCOA1	8
GO:0010389	regulation of G2/M transition of mitotic cell cycle	8/164	153/18493	6.71232e-05	0.0193911	0.018559	ODF2/PLK4/ATM/CEP192/CEP131/ALMS1/USP47/AKAP9	8
GO:0007098	centrosome cycle	7/164	119/18493	9.24838e-05	0.0238794	0.0228546	ODF2/PLK4/SYNE2/CEP192/CEP295/CEP131/RTTN	7
GO:0043087	regulation of GTPase activity	14/164	481/18493	0.000101028	0.0238794	0.0228546	NF1/DOCK9/MTOR/AFDN/LARS/LRCH1/MYO9A/LLGL2/FAM13B/RALGAPA1/TBC1D9B/SH3BP4/STXBP5/ARHGAP21	14
GO:0006338	chromatin remodeling	8/164	165/18493	0.000113835	0.0246642	0.0236058	BPTF/CHD7/RSF1/ZBTB1/CHD8/ARID1B/BAZ2B/PBRM1	8
GO:1902749	regulation of cell cycle G2/M phase transition	8/164	170/18493	0.000139968	0.0269772	0.0258195	ODF2/PLK4/ATM/CEP192/CEP131/ALMS1/USP47/AKAP9	8
GO:0072665	protein localization to vacuole	5/164	57/18493	0.000148888	0.0269772	0.0258195	VPS13A/VPS13D/LARS/GCC2/SH3BP4	5
GO:0006623	protein targeting to vacuole	4/164	31/18493	0.000155638	0.0269772	0.0258195	VPS13A/VPS13D/LARS/GCC2	4
GO:0097711	ciliary basal body-plasma membrane docking	6/164	95/18493	0.000201144	0.0326858	0.0312831	ODF2/PLK4/CEP192/CEP131/ALMS1/AKAP9	6
GO:0010457	centriole-centriole cohesion	3/164	14/18493	0.000231984	0.034591	0.0331065	ODF2/SYNE2/RTTN	3
GO:0051298	centrosome duplication	5/164	63/18493	0.000239476	0.034591	0.0331065	PLK4/CEP192/CEP295/CEP131/RTTN	5
GO:0006476	protein deacetylation	6/164	101/18493	0.000280785	0.0384232	0.0367743	REST/PER1/PRKAA2/SIRT5/PHF21A/HDAC9	6
GO:0010970	transport along microtubule	7/164	149/18493	0.000370967	0.0459293	0.0439583	LRPPRC/FYCO1/SYNE2/BBS12/CEP131/WDR19/ARHGAP21	7
GO:0099111	microtubule-based transport	7/164	149/18493	0.000370967	0.0459293	0.0439583	LRPPRC/FYCO1/SYNE2/BBS12/CEP131/WDR19/ARHGAP21	7
GO:0000086	G2/M transition of mitotic cell cycle	8/164	199/18493	0.000407501	0.0481592	0.0460924	ODF2/PLK4/ATM/CEP192/CEP131/ALMS1/USP47/AKAP9	8
GO:0060271	cilium assembly	11/164	366/18493	0.000434495	0.0489341	0.0468341	ODF2/PLK4/SYNE2/CEP192/CEP131/ALMS1/NEK1/CCDC88A/WDR19/AKAP9/ARL13B	11
GO:0035601	protein deacylation	6/164	111/18493	0.0004665	0.0489341	0.0468341	REST/PER1/PRKAA2/SIRT5/PHF21A/HDAC9	6
GO:0032886	regulation of microtubule-based process	8/164	204/18493	0.00048053	0.0489341	0.0468341	APC/PLK4/DNAH11/CEP295/PRKAA2/CEP131/MACF1/AKAP9	8
GO:0098732	macromolecule deacylation	6/164	112/18493	0.000489341	0.0489341	0.0468341	REST/PER1/PRKAA2/SIRT5/PHF21A/HDAC9	6
GO:0072666	establishment of protein localization to vacuole	4/164	42/18493	0.000513235	0.0494226	0.0473016	VPS13A/VPS13D/LARS/GCC2	4

## Sheet: 169_Mouse
ID	Description	GeneRatio	BgRatio	pvalue	p.adjust	qvalue	geneID	Count
GO:0048608	reproductive structure development	14/137	445/23239	4.0411e-07	0.000559144	0.000487005	Ncoa3/Birc6/Apc/Bptf/Plk4/Atm/Chd7/Bmpr2/Llgl2/Setd2/Pbrm1/Ncoa1/Wdr19/Akap9	14
GO:0061458	reproductive system development	14/137	449/23239	4.49834e-07	0.000559144	0.000487005	Ncoa3/Birc6/Apc/Bptf/Plk4/Atm/Chd7/Bmpr2/Llgl2/Setd2/Pbrm1/Ncoa1/Wdr19/Akap9	14
GO:0001890	placenta development	9/137	168/23239	7.06433e-07	0.000585397	0.000509871	Ncoa3/Birc6/Bptf/Plk4/Bmpr2/Llgl2/Setd2/Pbrm1/Ncoa1	9
GO:0031023	microtubule organizing center organization	8/137	133/23239	1.25322e-06	0.000778875	0.000678387	Odf2/Plk4/Syne2/Cep192/Cep295/Cep131/Rttn/Gcc2	8
GO:0001892	embryonic placenta development	7/137	112/23239	4.59181e-06	0.00228305	0.00198849	Ncoa3/Birc6/Bptf/Plk4/Llgl2/Setd2/Ncoa1	7
GO:0007098	centrosome cycle	7/137	119/23239	6.86142e-06	0.00284291	0.00247613	Odf2/Plk4/Syne2/Cep192/Cep295/Cep131/Rttn	7
GO:0010452	histone H3-K36 methylation	3/137	10/23239	2.33352e-05	0.00751303	0.00654372	Nsd3/Nsd1/Setd2	3
GO:0010970	transport along microtubule	7/137	147/23239	2.71992e-05	0.00751303	0.00654372	Fyco1/Syne2/Bbs12/Cep131/Stau2/Wdr19/Arhgap21	7
GO:0099111	microtubule-based transport	7/137	147/23239	2.71992e-05	0.00751303	0.00654372	Fyco1/Syne2/Bbs12/Cep131/Stau2/Wdr19/Arhgap21	7
GO:0060669	embryonic placenta morphogenesis	4/137	32/23239	3.6565e-05	0.00790572	0.00688575	Ncoa3/Llgl2/Setd2/Ncoa1	4
GO:0001701	in utero embryonic development	12/137	494/23239	3.74782e-05	0.00790572	0.00688575	Ncoa3/Birc6/Bptf/Plk4/Chd7/Ubr3/Chd8/Llgl2/Setd2/Pbrm1/Ncoa1/Wdr19	12
GO:0051298	centrosome duplication	5/137	64/23239	3.81612e-05	0.00790572	0.00688575	Plk4/Cep192/Cep295/Cep131/Rttn	5
GO:0016570	histone modification	11/137	422/23239	4.24518e-05	0.00797809	0.00694878	Nsd3/Rest/Atm/Per1/Slk/Nsd1/Msl2/Hdac9/Setd2/Ncoa1/Jak2	11
GO:0030705	cytoskeleton-dependent intracellular transport	7/137	159/23239	4.49289e-05	0.00797809	0.00694878	Fyco1/Syne2/Bbs12/Cep131/Stau2/Wdr19/Arhgap21	7
GO:0007099	centriole replication	4/137	35/23239	5.25162e-05	0.0083152	0.0072424	Plk4/Cep192/Cep295/Rttn	4
GO:0016569	covalent chromatin modification	11/137	433/23239	5.3517e-05	0.0083152	0.0072424	Nsd3/Rest/Atm/Per1/Slk/Nsd1/Msl2/Hdac9/Setd2/Ncoa1/Jak2	11
GO:0098534	centriole assembly	4/137	36/23239	5.88116e-05	0.00860032	0.00749073	Plk4/Cep192/Cep295/Rttn	4
GO:0032886	regulation of microtubule-based process	8/137	228/23239	6.40952e-05	0.00884	0.00769949	Apc/Plk4/Cep192/Dnah11/Cep295/Prkaa2/Cep131/Macf1	8
GO:0010457	centriole-centriole cohesion	3/137	14/23239	6.95693e-05	0.00884	0.00769949	Odf2/Syne2/Rttn	3
GO:0045666	positive regulation of neuron differentiation	11/137	447/23239	7.11183e-05	0.00884	0.00769949	Golga4/Nf1/Rest/Mtor/Bmpr2/Fig4/Stau2/Ptprf/Caprin2/Itsn1/Ncoa1	11
GO:0006338	chromatin remodeling	6/137	125/23239	9.93011e-05	0.0117554	0.0102387	Bptf/Chd7/Rsf1/Zbtb1/Chd8/Pbrm1	6
GO:0120032	regulation of plasma membrane bounded cell projection assembly	7/137	183/23239	0.000108857	0.0123008	0.0107138	Myo10/Odf2/Apc/Syne2/Mtor/Stau2/Kank1	7
GO:0060491	regulation of cell projection assembly	7/137	185/23239	0.000116473	0.0123616	0.0107668	Myo10/Odf2/Apc/Syne2/Mtor/Stau2/Kank1	7
GO:0010824	regulation of centrosome duplication	4/137	43/23239	0.00011934	0.0123616	0.0107668	Plk4/Cep192/Cep295/Cep131	4
GO:0120031	plasma membrane bounded cell projection assembly	11/137	489/23239	0.000156616	0.0155739	0.0135646	Myo10/Odf2/Apc/Syne2/Mtor/Cep131/Alms1/Stau2/Nek1/Wdr19/Kank1	11
GO:0007018	microtubule-based movement	8/137	261/23239	0.00016329	0.015613	0.0135986	Fyco1/Syne2/Dnah11/Bbs12/Cep131/Stau2/Wdr19/Arhgap21	8
GO:0018205	peptidyl-lysine modification	9/137	337/23239	0.000179684	0.0160917	0.0140156	Nsd3/Per1/Prkaa2/Nsd1/Msl2/Sirt5/Hdac9/Setd2/Ncoa1	9
GO:0046599	regulation of centriole replication	3/137	19/23239	0.000181242	0.0160917	0.0140156	Plk4/Cep192/Cep295	3
GO:0010976	positive regulation of neuron projection development	9/137	350/23239	0.00023786	0.0203904	0.0177597	Golga4/Nf1/Mtor/Bmpr2/Fig4/Stau2/Ptprf/Caprin2/Itsn1	9
GO:0032868	response to insulin	7/137	212/23239	0.000269009	0.0221977	0.0193338	Lpin2/Apc/Mtor/Cad/Ptprf/Hdac9/Kank1	7
GO:0035264	multicellular organism growth	7/137	213/23239	0.000276802	0.0221977	0.0193338	Ncoa3/Atm/Chd7/Mtor/Alms1/Llgl2/Nek1	7
GO:0035601	protein deacylation	5/137	100/23239	0.000318078	0.0239619	0.0208704	Rest/Per1/Prkaa2/Sirt5/Hdac9	5
GO:0098732	macromolecule deacylation	5/137	100/23239	0.000318078	0.0239619	0.0208704	Rest/Per1/Prkaa2/Sirt5/Hdac9	5
GO:1900006	positive regulation of dendrite development	5/137	103/23239	0.000364673	0.0262779	0.0228876	Mtor/Stau2/Ptprf/Caprin2/Itsn1	5
GO:0031346	positive regulation of cell projection organization	10/137	454/23239	0.000369962	0.0262779	0.0228876	Apc/Golga4/Nf1/Mtor/Bmpr2/Fig4/Stau2/Ptprf/Caprin2/Itsn1	10
GO:0046605	regulation of centrosome cycle	4/137	58/23239	0.000383177	0.0264605	0.0230466	Plk4/Cep192/Cep295/Cep131	4
GO:0060711	labyrinthine layer development	4/137	59/23239	0.000409179	0.0274924	0.0239454	Ncoa3/Birc6/Llgl2/Ncoa1	4
GO:0060999	positive regulation of dendritic spine development	4/137	60/23239	0.000436416	0.0285508	0.0248672	Mtor/Stau2/Caprin2/Itsn1	4
GO:0043434	response to peptide hormone	8/137	304/23239	0.000454931	0.0289989	0.0252576	Lpin2/Apc/Mtor/Cad/Ptprf/Hdac9/Kank1/Jak2	8
GO:0060713	labyrinthine layer morphogenesis	3/137	27/23239	0.00052854	0.0328487	0.0286107	Ncoa3/Llgl2/Ncoa1	3
GO:0048332	mesoderm morphogenesis	4/137	66/23239	0.000627663	0.0363417	0.031653	Bmpr2/Ext2/Macf1/Setd2	4
GO:0000075	cell cycle checkpoint	6/137	176/23239	0.000627866	0.0363417	0.031653	Apc/Atm/Cep192/Eme1/Kntc1/Nek1	6
GO:0016579	protein deubiquitination	5/137	116/23239	0.000628598	0.0363417	0.031653	Usp4/Usp37/Usp40/Usp47/Usp34	5
GO:0044782	cilium organization	8/137	323/23239	0.000676946	0.0375284	0.0326866	Odf2/Syne2/Bbs12/Cep131/Alms1/Rttn/Nek1/Wdr19	8
GO:0010565	regulation of cellular ketone metabolic process	5/137	118/23239	0.000679316	0.0375284	0.0326866	Apc/Rest/Mtor/Lpgat1/Sirt5	5
GO:0010769	regulation of cell morphogenesis involved in differentiation	8/137	333/23239	0.000824858	0.0445782	0.0388268	Mycbp2/Golga4/Bmpr2/Ttc3/Stau2/Ptprf/Caprin2/Kank1	8
GO:0030177	positive regulation of Wnt signaling pathway	5/137	124/23239	0.000849934	0.0449561	0.039156	Macf1/Caprin2/Usp47/Kank1/Usp34	5
GO:0071539	protein localization to centrosome	3/137	32/23239	0.000877172	0.0454302	0.0395689	Apc/Cep192/Cep131	3
GO:1905508	protein localization to microtubule organizing center	3/137	33/23239	0.000960747	0.0487432	0.0424545	Apc/Cep192/Cep131	3

## Sheet: 169_Pig
ID	Description	GeneRatio	BgRatio	pvalue	p.adjust	qvalue	geneID	Count
GO:0006325	chromatin organization	12/66	192/5965	9.40994e-07	0.00145948	0.00136395	H1FOO/REST/UBN1/PRKAA2/ZBTB1/ATM/CHD8/KMT5B/HUWE1/MSL2/TET2/JAK2	12
GO:0000226	microtubule cytoskeleton organization	9/66	137/5965	1.66632e-05	0.0129223	0.0120764	SON/APC/SLK/PLK4/WDR62/PRKAA2/CEP250/GCC2/FGF13	9
GO:0016570	histone modification	8/66	117/5965	3.83137e-05	0.0189295	0.0176904	REST/PRKAA2/ATM/KMT5B/HUWE1/MSL2/TET2/JAK2	8
GO:0016569	covalent chromatin modification	8/66	121/5965	4.88188e-05	0.0189295	0.0176904	REST/PRKAA2/ATM/KMT5B/HUWE1/MSL2/TET2/JAK2	8
GO:0051276	chromosome organization	12/66	295/5965	7.60383e-05	0.0235871	0.0220431	H1FOO/REST/UBN1/PRKAA2/ZBTB1/ATM/CHD8/KMT5B/HUWE1/MSL2/TET2/JAK2	12
GO:0006259	DNA metabolic process	11/66	266/5965	0.000136051	0.0351693	0.0328672	H1FOO/BMPR2/ZBTB1/ATM/EME1/TFRC/MMS19/HUWE1/HELB/TET2/ATF7IP	11
GO:0009267	cellular response to starvation	5/66	50/5965	0.00020518	0.0441904	0.0412978	BMPR2/PRKAA2/MTOR/MIOS/SESN3	5
GO:0031023	microtubule organizing center organization	4/66	28/5965	0.000229258	0.0441904	0.0412978	PLK4/WDR62/CEP250/GCC2	4
GO:0007017	microtubule-based process	9/66	195/5965	0.000261273	0.0441904	0.0412978	SON/APC/SLK/PLK4/WDR62/PRKAA2/CEP250/GCC2/FGF13	9
GO:0042594	response to starvation	5/66	54/5965	0.000295996	0.0441904	0.0412978	BMPR2/PRKAA2/MTOR/MIOS/SESN3	5
GO:0034198	cellular response to amino acid starvation	3/66	13/5965	0.000341899	0.0441904	0.0412978	MTOR/MIOS/SESN3	3
GO:1990928	response to amino acid starvation	3/66	13/5965	0.000341899	0.0441904	0.0412978	MTOR/MIOS/SESN3	3
