# Supplementary material for: Pig‐specific RNA editing during early embryo development revealed by genome‐wide comparisons
Source: FEBS Open Bio. 2020 Jun 25;10(7):1389–402. doi: 10.1002/2211-5463.12900 (PMC7327910; doi:10.1002/2211-5463.12900)
Supplement: Supplementary file 7 — Table S6. GO analysis for genes that produced nonsynonymous editing. [file FEB4-10-1389-s007.xlsx]

## Sheet: nonsy_human
ID	Description	GeneRatio	BgRatio	pvalue	p.adjust	qvalue	geneID	Count
GO:0043547	positive regulation of GTPase activity	81/1787	405/18493	1.57999e-10	5.78186e-07	5.39174e-07	GAPVD1/ACAP2/RASA4/RGPD8/RGPD1/NF1/CHML/DOCK9/ARHGEF10/PICALM/TBC1D22B/ARAP2/ARHGEF11/MYO9B/EZH2/BCAS3/DOCK11/DAB2IP/RAP1GAP2/GNAO1/SRGAP3/F11R/ARHGAP32/KALRN/RGP1/AFDN/RASA1/TSC2/RGS17/ITGB1/RGPD6/RABEP1/TIAM2/LARS/TBC1D2/PLCB1/FAM13A/RASA4B/CHN2/RANBP3/RGPD4/CDKL5/ARFGAP1/TBC1D5/IQSEC1/PKP4/RGPD5/SRGAP1/JUN/RGPD2/AGAP5/MYO9A/ITGA6/SIPA1L1/DOCK1/ASAP1/TBC1D22A/MTSS1L/LLGL2/RGS8/AGAP9/RUNDC1/VAV3…	81
GO:0043087	regulation of GTPase activity	91/1787	481/18493	2.55293e-10	5.78186e-07	5.39174e-07	GAPVD1/ACAP2/RASA4/RGPD8/IQGAP2/RGPD1/NF1/CHML/DOCK9/ARHGEF10/PICALM/TBC1D22B/ARAP2/ARHGEF11/MYO9B/EZH2/BCAS3/MTOR/DOCK11/DAB2IP/RAP1GAP2/GNAO1/SRGAP3/F11R/ARHGAP32/WNK1/KALRN/RGP1/AFDN/RASA1/TSC2/RGS17/ITGB1/RGPD6/RABEP1/TIAM2/LARS/TBC1D2/PLCB1/FAM13A/RASA4B/CHN2/RANBP3/RGPD4/CDKL5/LRCH1/ARFGAP1/TBC1D5/IQSEC1/PKP4/RGPD5/SRGAP1/JUN/RGPD2/AGAP5/MYO9A/ITGA6/SIPA1L1/BBS4/MKKS/DOCK1/RICTOR/ASAP1/TBC1…	91
GO:0044782	cilium organization	77/1787	382/18493	3.06838e-10	5.78186e-07	5.39174e-07	ODF2/RPGR/MAP4/PLK4/SPATA6/EHD1/CEP57/SYNE2/RPGRIP1L/CEP192/LRGUK/IFT74/CFAP61/BBS12/CEP41/PIBF1/CFAP44/PKHD1/AHI1/CEP97/TTBK2/KIF27/IFT88/KIAA0586/CEP131/FLNA/STK36/LCA5L/TTC8/KIFAP3/CEP19/CEP162/CEP152/ALMS1/CDKL5/ARMC9/LCA5/IQCG/CCDC66/CLASP1/RAB23/LRRC61/SPAG1/CDK1/BBS7/TTC17/ARL6/GAS8/RSPH1/ICK/TMEM237/LRRC6/BBS4/MKKS/RTTN/ASAP1/HDAC6/NEDD1/CNTROB/TOGARAM1/TCTN3/DZIP1/CENPJ/CEP250/CNTRL/CDK5…	77
GO:0000280	nuclear division	78/1787	416/18493	7.42448e-09	9.27988e-06	8.65375e-06	KIF4B/APC/TUBB8/MEIKIN/TDRD12/STAG1/ARHGEF10/NIPBL/DIS3L2/ATM/KIF14/TEX15/TUBGCP5/HNRNPU/H2AFY/TTN/CEP192/FANCD2/EME1/C11orf80/BLM/EPS8/CCNB3/TOP2B/GOLGA2/PIBF1/GEN1/MYBL1/RAD21/CEP97/FZR1/CDC14B/BMP7/FLNA/M1AP/STAG3/SMC4/DMRTC2/TDRKH/ANLN/PLCB1/MSTO1/AKAP8L/BRIP1/MEIOB/MCMDC2/TAF1L/CLASP1/ZNF207/MEIOC/FMN2/ATRX/C9orf84/KNTC1/PRC1/NCAPD3/IL1A/MLH1/POGZ/NEK6/CUL7/TUBGCP4/CENPE/SLF2/SYCP1/RHOA/CDK5…	78
GO:0060271	cilium assembly	71/1787	366/18493	8.20793e-09	9.27988e-06	8.65375e-06	ODF2/RPGR/MAP4/PLK4/SPATA6/EHD1/CEP57/SYNE2/RPGRIP1L/CEP192/LRGUK/IFT74/CEP41/PIBF1/CFAP44/PKHD1/AHI1/CEP97/TTBK2/KIF27/IFT88/KIAA0586/CEP131/FLNA/STK36/TTC8/KIFAP3/CEP19/CEP162/CEP152/ALMS1/CDKL5/ARMC9/IQCG/CCDC66/CLASP1/RAB23/LRRC61/SPAG1/CDK1/BBS7/ARL6/GAS8/RSPH1/ICK/TMEM237/LRRC6/BBS4/MKKS/ASAP1/HDAC6/NEDD1/CNTROB/TOGARAM1/TCTN3/DZIP1/CENPJ/CEP250/CNTRL/CDK5RAP2/BBS1/TTC30B/CKAP5/NEK1/CCDC88A…	71
GO:0048285	organelle fission	82/1787	458/18493	2.68809e-08	2.53263e-05	2.36174e-05	KIF4B/APC/TUBB8/MEIKIN/TDRD12/STAG1/ARHGEF10/NIPBL/DIS3L2/MYO19/ATM/KIF14/TEX15/TUBGCP5/HNRNPU/H2AFY/TTN/CEP192/FANCD2/EME1/C11orf80/BLM/SEC16B/EPS8/CCNB3/TOP2B/GOLGA2/PIBF1/GEN1/MYBL1/RAD21/CEP97/FZR1/CDC14B/BMP7/FLNA/M1AP/STAG3/SMC4/DMRTC2/TDRKH/ANLN/PLCB1/MSTO1/MTFR1/AKAP8L/BRIP1/MEIOB/MCMDC2/TAF1L/CLASP1/ZNF207/MEIOC/FMN2/ATRX/C9orf84/KNTC1/PRC1/STAT2/NCAPD3/IL1A/MLH1/POGZ/NEK6/CUL7/TUBGCP4/C…	82
GO:0016569	covalent chromatin modification	83/1787	470/18493	4.16187e-08	3.29506e-05	3.07274e-05	KDM5A/NCOA3/RNF168/JMJD1C/RIF1/NSD3/BRD7/KDM6A/REST/NIPBL/SATB1/FMR1/APBB1/ATM/PER1/EZH2/RSF1/H2AFY/PAXBP1/JADE3/HUWE1/MIER2/PRKD2/ASXL1/HIST1H1B/MYOCD/KMT2B/SETDB1/AUTS2/PRKAA2/ATXN7L3/ZNF451/BRCC3/KMT5B/JADE2/DMRTC2/NSD1/ELK4/KAT6A/MSL2/AKAP8L/BCOR/ASH1L/PRMT2/TAF1L/PCGF5/HELLS/CDK1/ATRX/UTY/ZNF304/ARID5B/SUPT7L/NR1H4/LDB1/PHF21A/BRCA1/HDAC6/MBD3L4/HDAC9/TET2/SETD2/JARID2/ARID4B/SUPT6H/KMT2C/TR…	83
GO:0016570	histone modification	81/1787	456/18493	4.6631e-08	3.29506e-05	3.07274e-05	KDM5A/NCOA3/RNF168/JMJD1C/RIF1/NSD3/BRD7/KDM6A/REST/NIPBL/SATB1/FMR1/APBB1/ATM/PER1/EZH2/RSF1/H2AFY/PAXBP1/JADE3/HUWE1/MIER2/PRKD2/ASXL1/HIST1H1B/MYOCD/KMT2B/SETDB1/AUTS2/PRKAA2/ATXN7L3/ZNF451/BRCC3/KMT5B/JADE2/DMRTC2/NSD1/ELK4/KAT6A/MSL2/AKAP8L/BCOR/ASH1L/PRMT2/TAF1L/PCGF5/CDK1/ATRX/UTY/ZNF304/ARID5B/SUPT7L/NR1H4/LDB1/PHF21A/BRCA1/HDAC6/HDAC9/TET2/SETD2/JARID2/ARID4B/SUPT6H/KMT2C/TRIM37/NAA40/NC…	81
GO:0007059	chromosome segregation	61/1787	312/18493	6.82246e-08	4.28526e-05	3.99612e-05	KIF4B/NR3C1/APC/MEIKIN/STAG1/MMS19/NIPBL/DIS3L2/ATM/KNL1/KIF14/TEX15/HNRNPU/H2AFY/TTN/FANCD2/EME1/LATS1/BLM/TOP2B/PIBF1/GEN1/RAD21/CDC14B/M1AP/STAG3/UVRAG/SMC4/TRAPPC12/MSTO1/AKAP8L/BRIP1/MEIOB/MCMDC2/ZNF207/MEIOC/FMN2/USP9X/ATRX/ERCC2/C9orf84/PRC1/PUM1/NCAPD3/ESCO1/BRCA1/MLH1/POGZ/NEK6/CENPE/SLF2/SYCP1/CDK5RAP2/INO80/NCAPH/MKI67/TOP3B/MAD1L1/INCENP/TLK2/NUMA1	61
GO:0051321	meiotic cell cycle	50/1787	249/18493	4.40717e-07	0.000249137	0.000232328	NBN/CDC25A/UTP14C/TUBB8/H1FOO/MEIKIN/TDRD12/ATM/RAD54L/TOPAZ1/TEX15/TUBGCP5/FANCD2/EME1/C11orf80/BLM/CCNB3/TOP2B/GOLGA2/MYBL1/RAD21/PDIK1L/FZR1/M1AP/STAG3/SMC4/DMRTC2/TDRKH/PLCB1/BRIP1/MEIOB/MCMDC2/TAF1L/MEIOC/FMN2/ATRX/C9orf84/RSPH1/NSUN2/NCAPD3/MLH1/TUBGCP4/SYCP1/PDE3A/WASHC5/TUBGCP3/NCAPH/RBBP8/TOP3A/NUMA1	50
GO:0007051	spindle organization	37/1787	165/18493	8.71064e-07	0.000447648	0.000417444	KIF4B/TUBB8/STAG1/MAP4/ARHGEF10/TUBGCP5/HNRNPU/CEP192/KIZ/GOLGA2/PIBF1/CEP97/CDC14B/WDR62/FLNA/UVRAG/NCOR1/MSTO1/EML1/CLASP1/ZNF207/ATRX/PRC1/MLH1/NEK6/TUBGCP4/CENPE/RHOA/CLTC/INO80/WASHC5/CKAP5/TUBGCP3/DCTN1/KIF2A/NUMA1/SPAST	37
GO:0098813	nuclear chromosome segregation	50/1787	258/18493	1.32835e-06	0.000605556	0.000564698	KIF4B/APC/MEIKIN/NIPBL/DIS3L2/ATM/KNL1/KIF14/TEX15/HNRNPU/H2AFY/TTN/FANCD2/EME1/LATS1/BLM/TOP2B/PIBF1/GEN1/RAD21/CDC14B/M1AP/STAG3/SMC4/TRAPPC12/MSTO1/AKAP8L/BRIP1/MEIOB/MCMDC2/ZNF207/MEIOC/FMN2/ATRX/C9orf84/PRC1/NCAPD3/ESCO1/MLH1/POGZ/NEK6/CENPE/SLF2/SYCP1/CDK5RAP2/INO80/NCAPH/MAD1L1/INCENP/NUMA1	50
GO:1902850	microtubule cytoskeleton organization involved in mitosis	31/1787	129/18493	1.39258e-06	0.000605556	0.000564698	KIF4B/MCPH1/STAG1/MAP4/ARHGEF10/TUBGCP5/HNRNPU/CEP192/GOLGA2/PIBF1/CEP97/CDC14B/WDR62/FLNA/MSTO1/EML1/CLASP1/ZNF207/PRC1/TUBGCP4/SETD2/CENPE/RHOA/CLTC/CDK5RAP2/TUBGCP3/PAX6/DCTN1/KIF2A/NUMA1/SPAST	31
GO:1902749	regulation of cell cycle G2/M phase transition	37/1787	170/18493	1.86819e-06	0.000723782	0.000674947	NBN/CDC25A/ODF2/ORC1/PLK4/TAOK2/ATM/KIF14/CEP57/H2AFY/CEP192/BLM/CCNB3/CEP41/RAD21/FZR1/CDC14B/CEP131/BRCC3/STOX1/DYRK3/CEP152/ALMS1/CLASP1/CDK1/NEK10/BRCA1/NEDD1/NAE1/CENPJ/CEP250/CNTRL/USP47/CDK5RAP2/CKAP5/DCTN1/AKAP9	37
GO:0031109	microtubule polymerization or depolymerization	27/1787	106/18493	1.98512e-06	0.000723782	0.000674947	APC/PAK1/SLAIN2/TUBGCP5/CEP192/NIN/GOLGA2/TRIM54/TTBK2/CLASP1/ZNF207/CAMSAP2/CAMSAP1/HDAC6/TOGARAM1/TUBGCP4/CENPJ/CDK5RAP2/MAP7D3/CKAP5/TUBGCP3/DCTN1/PRUNE1/KIF2A/AKAP9/NUMA1/SPAST	27
GO:0046785	microtubule polymerization	21/1787	71/18493	2.04856e-06	0.000723782	0.000674947	PAK1/SLAIN2/TUBGCP5/CEP192/NIN/GOLGA2/CLASP1/ZNF207/CAMSAP2/CAMSAP1/TOGARAM1/TUBGCP4/CENPJ/CDK5RAP2/MAP7D3/CKAP5/TUBGCP3/DCTN1/PRUNE1/AKAP9/NUMA1	21
GO:0031023	microtubule organizing center organization	31/1787	133/18493	2.78289e-06	0.000918624	0.000856642	RAB6C/ODF2/MCPH1/PLK4/ARHGEF10/BCAS3/SYNE2/CEP192/NIN/GOLGA2/GEN1/USP33/PKHD1/CEP295/WDR62/CEP131/UVRAG/CEP152/CLASP1/CDK1/BBS4/RTTN/BRCA1/CNTROB/GCC2/CENPJ/CEP250/CDK5RAP2/TRIM37/CKAP5/DCTN1	31
GO:0007052	mitotic spindle organization	27/1787	108/18493	2.92504e-06	0.000918624	0.000856642	KIF4B/STAG1/MAP4/ARHGEF10/TUBGCP5/HNRNPU/CEP192/GOLGA2/PIBF1/CEP97/CDC14B/WDR62/FLNA/MSTO1/EML1/CLASP1/ZNF207/PRC1/TUBGCP4/CENPE/RHOA/CLTC/TUBGCP3/DCTN1/KIF2A/NUMA1/SPAST	27
GO:0070507	regulation of microtubule cytoskeleton organization	37/1787	175/18493	3.84811e-06	0.00114491	0.00106766	RAB6C/APC/PAK1/MCPH1/SLAIN2/STAG1/PLK4/HNRNPU/NIN/TRIM54/GEN1/PKHD1/CEP295/PRKAA2/CEP97/TTBK2/CEP131/CLASP1/CAMSAP2/CAMSAP1/BRCA1/HDAC6/TOGARAM1/MARK2/RHOA/CENPJ/CEP250/CLTC/CDK5RAP2/PHLDB1/TRIM37/DCTN1/PRUNE1/PRKAA1/AKAP9/NUMA1/SPAST	37
GO:0016358	dendrite development	43/1787	218/18493	4.46488e-06	0.00116922	0.00109033	DHX36/TAOK2/SDK1/PICALM/FMR1/RBFOX2/EZH2/MTOR/DAB2IP/KALRN/SRGAP2C/KIAA0319/ITGB1/CUX1/HECW1/MINK1/NLGN3/DCC/BMP7/DVL1/SLC9A6/CDKL5/CDKL3/MATN2/CAMSAP2/MARK1/SIPA1L1/BBS4/MAP1S/ASAP1/HDAC6/CUL7/CAPRIN2/PPP1R9A/RHOA/TIAM1/NEDD4L/TRAK2/KIDINS220/FYN/SDC2/MEF2A/NGEF	43
GO:0044839	cell cycle G2/M phase transition	43/1787	218/18493	4.46488e-06	0.00116922	0.00109033	NBN/CDC25A/ODF2/ORC1/PLK4/TAOK2/ATM/KIF14/CEP57/H2AFY/CEP192/LATS1/BLM/CCNB3/CEP41/RAD21/FZR1/CDC14B/CEP131/BRCC3/STOX1/DYRK3/PLCB1/AKAP8L/CEP152/ALMS1/CLASP1/CIT/CDK1/NEK10/BRCA1/NEDD1/NAE1/MELK/CENPJ/CEP250/CNTRL/USP47/CDK5RAP2/PPME1/CKAP5/DCTN1/AKAP9	43
GO:0032886	regulation of microtubule-based process	41/1787	204/18493	4.55028e-06	0.00116922	0.00109033	RAB6C/APC/PAK1/MCPH1/SLAIN2/STAG1/PLK4/HNRNPU/DNAH11/NIN/TRIM54/GEN1/PKHD1/CEP295/PRKAA2/CEP97/TTBK2/CEP131/MACF1/CLASP1/CAMSAP2/CAMSAP1/BBS4/MKKS/BRCA1/HDAC6/TOGARAM1/MARK2/RHOA/CENPJ/CEP250/CLTC/CDK5RAP2/PHLDB1/TRIM37/DCTN1/PRUNE1/PRKAA1/AKAP9/NUMA1/SPAST	41
GO:0140014	mitotic nuclear division	51/1787	277/18493	4.94281e-06	0.00121486	0.00113289	KIF4B/APC/STAG1/ARHGEF10/NIPBL/DIS3L2/ATM/KIF14/TUBGCP5/HNRNPU/H2AFY/TTN/CEP192/EPS8/CCNB3/GOLGA2/PIBF1/GEN1/RAD21/CEP97/CDC14B/BMP7/FLNA/SMC4/ANLN/MSTO1/AKAP8L/CLASP1/ZNF207/ATRX/KNTC1/PRC1/NCAPD3/IL1A/POGZ/NEK6/CUL7/TUBGCP4/CENPE/SLF2/RHOA/CDK5RAP2/INO80/TUBGCP3/NCAPH/MKI67/MAD1L1/INCENP/KIF2A/NUMA1/SPAST	51
GO:0007098	centrosome cycle	28/1787	119/18493	6.84423e-06	0.0016121	0.00150333	RAB6C/ODF2/MCPH1/PLK4/ARHGEF10/SYNE2/CEP192/NIN/GOLGA2/GEN1/USP33/PKHD1/CEP295/WDR62/CEP131/UVRAG/CEP152/CDK1/BBS4/RTTN/BRCA1/CNTROB/CENPJ/CEP250/CDK5RAP2/TRIM37/CKAP5/DCTN1	28
GO:0097711	ciliary basal body-plasma membrane docking	24/1787	95/18493	8.42497e-06	0.00189318	0.00176545	ODF2/PLK4/CEP57/RPGRIP1L/CEP192/CEP41/AHI1/CEP97/TTBK2/CEP131/CEP162/CEP152/ALMS1/CLASP1/CDK1/NEDD1/TCTN3/CENPJ/CEP250/CNTRL/CDK5RAP2/CKAP5/DCTN1/AKAP9	24
GO:0090307	mitotic spindle assembly	18/1787	60/18493	8.70737e-06	0.00189318	0.00176545	KIF4B/STAG1/ARHGEF10/TUBGCP5/HNRNPU/CEP192/GOLGA2/PIBF1/CEP97/CDC14B/FLNA/MSTO1/CLASP1/ZNF207/TUBGCP4/RHOA/TUBGCP3/KIF2A	18
GO:0051056	regulation of small GTPase mediated signal transduction	56/1787	321/18493	9.3981e-06	0.00196768	0.00183492	SCAI/RASA4/RALGPS2/NF1/ARHGEF10/ARAP2/ARHGEF11/MYO9B/SOS2/KIF14/DAB2IP/RAP1GAP2/SRGAP3/MCF2L2/ARHGAP32/KALRN/EPS8/AKAP13/RASA1/TSC2/RALGPS1/ITGB1/AUTS2/PSD/CGNL1/TIAM2/FAM13A/RASA4B/CHN2/ARFGAP1/ITSN2/IQSEC1/GBF1/SRGAP1/MYO9A/KANK2/SIPA1L1/MADD/VAV3/FAM13B/FGD6/PSD3/RASA2/RHOA/TIAM1/ITSN1/RALGAPA1/RALGAPB/TRIO/ARHGEF12/KANK1/SIPA1L2/NET1/PLEKHG6/NGEF/ARHGAP21	56
GO:0007018	microtubule-based movement	49/1787	269/18493	1.01678e-05	0.00205281	0.0019143	KIF4B/RPGR/LRPPRC/MAP4/FYCO1/FMR1/PURA/KIF14/SYNE2/HNRNPU/DNAH11/IFT74/KIF1B/CFAP61/BBS12/KIF27/IFT88/DNAH10/CEP131/STK36/NEFL/LCA5L/DNAH3/DNAH12/KIFAP3/DST/LCA5/FMN2/GAS8/ICK/LRRC6/BBS4/MAP1S/MKKS/DNAH9/HDAC6/CENPE/AP3D1/KIF13A/TTC30B/TRAK2/WDR19/KLC2/KIF2A/DYNC2LI1/SYBU/SPAST/WDR78/ARHGAP21	49
GO:0051656	establishment of organelle localization	77/1787	491/18493	1.35329e-05	0.00263799	0.00246	SDAD1/STX2/MCPH1/LRPPRC/SYNJ1/MAP4/FYCO1/FMR1/MYO19/KIF14/SYNE2/HNRNPU/OTOF/KIF1B/SEC16B/FAM91A1/PCLO/GOLGA2/PIBF1/UNC13B/IL4R/SEC23IP/RIMS4/DVL1/RIMS3/NEFL/UNC13C/TRAPPC12/KIFAP3/CEP19/C17orf75/CACNA1D/STXBP1/MYH10/TRAPPC2/CLASP1/MEIOC/FMN2/GBF1/BBS7/ARL6/STARD3/MARK1/PPP6R1/BBS4/MAP1S/MKKS/KIT/LLGL2/MLH1/RAB11B/CADPS2/SYT2/CENPE/AP3D1/ANKRD28/RAB3GAP1/TRAPPC2L/ERC2/KIF13A/CDK5RAP2/PPP6R3/TRAK2/…	77
GO:1901987	regulation of cell cycle phase transition	67/1787	412/18493	1.48896e-05	0.0028057	0.0026164	NBN/CDC25A/ODF2/APC/BRD7/ORC1/PLK4/TAOK2/ATM/KIF14/TOPAZ1/EZH2/CEP57/CNOT1/H2AFY/CEP192/BLM/CCNB3/CEP41/GEN1/ECD/RAD21/FZR1/CDC14B/PML/CEP131/BRCC3/STOX1/DYRK3/ZNF655/ANLN/PLCB1/PRKDC/CEP152/ALMS1/PRMT2/CYP1A1/CLASP1/ZNF207/CNOT4/E2F7/CDK1/ERCC2/NEK10/HYAL1/KNTC1/GPNMB/KANK2/ZFP36L1/BRCA1/NEDD1/NAE1/GML/NEK6/CENPE/CENPJ/CEP250/CNTRL/USP47/CDK5RAP2/INO80/CKAP5/CUL4B/DCTN1/MAD1L1/GIGYF2/AKAP9	67
GO:0051225	spindle assembly	25/1787	105/18493	1.68072e-05	0.00306487	0.00285808	KIF4B/TUBB8/STAG1/ARHGEF10/TUBGCP5/HNRNPU/CEP192/GOLGA2/PIBF1/CEP97/CDC14B/FLNA/NCOR1/MSTO1/CLASP1/ZNF207/MLH1/NEK6/TUBGCP4/RHOA/INO80/WASHC5/TUBGCP3/KIF2A/NUMA1	25
GO:0051298	centrosome duplication	18/1787	63/18493	1.83882e-05	0.00324839	0.00302921	RAB6C/PLK4/ARHGEF10/CEP192/GEN1/USP33/PKHD1/CEP295/WDR62/CEP131/CEP152/RTTN/BRCA1/CNTROB/CENPJ/CDK5RAP2/TRIM37/CKAP5	18
GO:1903046	meiotic cell cycle process	37/1787	188/18493	2.12269e-05	0.00363624	0.00339089	CDC25A/TUBB8/MEIKIN/TDRD12/ATM/TOPAZ1/TEX15/FANCD2/EME1/C11orf80/BLM/TOP2B/GOLGA2/MYBL1/RAD21/FZR1/M1AP/STAG3/SMC4/DMRTC2/TDRKH/PLCB1/BRIP1/MEIOB/MCMDC2/TAF1L/MEIOC/FMN2/ATRX/C9orf84/NSUN2/NCAPD3/MLH1/SYCP1/PDE3A/WASHC5/NCAPH	37
GO:0032392	DNA geometric change	20/1787	76/18493	2.45138e-05	0.00407577	0.00380077	NBN/DHX36/MCM9/PURA/RAD54L/BLM/SMARCAL1/CHD8/ERCC6/G3BP1/BRIP1/MCM4/ATRX/ERCC2/CHD1L/HELB/INO80/DNA2/DHX30/ZRANB3	20
GO:0007020	microtubule nucleation	11/1787	28/18493	3.01406e-05	0.00474815	0.00442778	SLAIN2/TUBGCP5/CEP192/NIN/GOLGA2/CLASP1/TUBGCP4/CENPJ/TUBGCP3/DCTN1/AKAP9	11
GO:0016571	histone methylation	29/1787	135/18493	3.02377e-05	0.00474815	0.00442778	RIF1/NSD3/KDM6A/SATB1/EZH2/H2AFY/PAXBP1/HIST1H1B/KMT2B/SETDB1/AUTS2/KMT5B/DMRTC2/NSD1/BCOR/ASH1L/PRMT2/ATRX/ZNF304/NR1H4/BRCA1/TET2/SETD2/JARID2/ARID4B/SUPT6H/KMT2C/EHMT1/PRDM14	29
GO:0030522	intracellular receptor signaling pathway	50/1787	288/18493	3.15598e-05	0.00476816	0.00444644	NR3C1/NCOA3/THRAP3/PAK1/NKX3-1/RBFOX2/PER1/EZH2/CNOT1/ASXL2/TRIM24/LATS1/STRN3/NRIP1/ASXL1/CASP8/ERBIN/DDX17/PML/NCOR2/NR1H3/NCOR1/ALDH1A2/DDX58/FOXP1/PRMT2/CALCOCO1/SMARCA4/KANK2/PUM1/NR1H4/NCOA6/BRCA1/HDAC6/NR6A1/RHOA/OTULIN/TIFA/ALOX15/ARNTL/AXIN1/NCOA1/TAB3/JAK2/CLOCK/CTBP2/STAT3/ITCH/MED12/IRF7	50
GO:0000910	cytokinesis	33/1787	163/18493	3.2052e-05	0.00476816	0.00444644	KIF4B/SON/BIRC6/APC/MYO19/KIF14/CECR2/RASA1/KLHL9/UVRAG/USP8/ANLN/BIN3/MYH10/CIT/PKP4/FMN2/E2F7/ANK3/PRC1/PRKCE/BBS4/CNTROB/CUL7/SETD2/RHOA/KIF13A/WASHC5/SPTBN1/SH3GLB1/INCENP/SEPT10/SPAST	33
GO:1901990	regulation of mitotic cell cycle phase transition	61/1787	375/18493	3.50265e-05	0.00507705	0.00473449	NBN/CDC25A/ODF2/APC/BRD7/ORC1/PLK4/TAOK2/ATM/KIF14/EZH2/CEP57/CNOT1/CEP192/BLM/CCNB3/CEP41/GEN1/ECD/RAD21/CDC14B/PML/CEP131/STOX1/ZNF655/ANLN/PLCB1/PRKDC/CEP152/ALMS1/PRMT2/CYP1A1/CLASP1/ZNF207/CNOT4/E2F7/CDK1/ERCC2/HYAL1/KNTC1/GPNMB/KANK2/ZFP36L1/BRCA1/NEDD1/NAE1/GML/NEK6/CENPE/CENPJ/CEP250/CNTRL/USP47/CDK5RAP2/INO80/CKAP5/CUL4B/DCTN1/MAD1L1/GIGYF2/AKAP9	61
GO:0032508	DNA duplex unwinding	18/1787	66/18493	3.67239e-05	0.00511439	0.00476931	NBN/DHX36/MCM9/PURA/BLM/CHD8/ERCC6/G3BP1/BRIP1/MCM4/ATRX/ERCC2/CHD1L/HELB/INO80/DNA2/DHX30/ZRANB3	18
GO:0060324	face development	15/1787	49/18493	3.70936e-05	0.00511439	0.00476931	PTPN11/ASPH/NIPBL/CRISPLD1/CHD7/ALDH1A2/GRHL2/BBS4/ARID5B/CRISPLD2/MKKS/PLEKHA1/LRP6/RAB3GAP1/MMP2	15
GO:0071103	DNA conformation change	49/1787	283/18493	4.04704e-05	0.00533065	0.00497098	NBN/H1FOO/DHX36/MCPH1/MCM9/SETSIP/NIPBL/PURA/KNL1/RAD54L/RSF1/H2AFY/ACIN1/TTN/BLM/CENPL/TOP2B/HIST1H1B/SMARCAL1/UBN1/M1AP/CHD8/GRWD1/SMC4/ERCC6/KAT6A/AKAP8L/G3BP1/BRIP1/ASH1L/MCM4/HELLS/CDK1/ATRX/ERCC2/CHD1L/NCAPD3/CABIN1/HIST2H2BF/HIST1H2BN/HELB/SYCP1/INO80/DNA2/DHX30/NCAPH/TOP3B/ZRANB3/TOP3A	49
GO:0018205	peptidyl-lysine modification	59/1787	361/18493	4.06941e-05	0.00533065	0.00497098	NCOA3/RIF1/NSD3/BRD7/KDM6A/ZBED1/APBB1/PER1/EZH2/RSF1/H2AFY/PIAS3/TRPM4/JADE3/HIST1H1B/MYOCD/KMT2B/SETDB1/AUTS2/PRKAA2/ZNF451/PML/KMT5B/JADE2/DMRTC2/NSD1/KAT6A/MSL2/BCOR/ASH1L/SENP3/TAF1L/ATRX/SIRT5/ZNF304/SUPT7L/LDB1/SENP7/ESCO1/BRCA1/HDAC6/HDAC9/TET2/SETD2/JARID2/SUMO3/ARID4B/SENP1/SUPT6H/KMT2C/NAA40/NCOA1/GNL3L/TAF5L/CLOCK/EHMT1/PRKAA1/USPL1/ING5	59
GO:0051646	mitochondrion localization	14/1787	44/18493	4.1491e-05	0.00533065	0.00497098	LRPPRC/MYO19/KIF1B/CLUH/NEFL/MSTO1/MARK1/MAP1S/HDAC6/MARK2/TRAK2/MEF2A/SYBU/SPAST	14
GO:0010389	regulation of G2/M transition of mitotic cell cycle	31/1787	153/18493	5.40101e-05	0.00678487	0.00632708	NBN/CDC25A/ODF2/ORC1/PLK4/TAOK2/ATM/KIF14/CEP57/CEP192/BLM/CCNB3/CEP41/RAD21/CEP131/STOX1/CEP152/ALMS1/CLASP1/CDK1/BRCA1/NEDD1/NAE1/CENPJ/CEP250/CNTRL/USP47/CDK5RAP2/CKAP5/DCTN1/AKAP9	31
GO:0007409	axonogenesis	69/1787	449/18493	7.12408e-05	0.00875487	0.00816416	MYCBP2/GOLGA4/PAK1/PTPN11/SHTN1/TAOK2/PICALM/NRCAM/APBB1/CNTN4/PTPRZ1/CNTN6/TOP2B/NIN/BMPR2/ITGB1/USP33/ISPD/AUTS2/ETV1/NLGN3/DCC/BMP7/DVL1/NEFL/ADARB1/DAG1/UNC5C/SLC9A6/APBB2/CDKL5/MACF1/STXBP1/MYH10/PLCG1/CDKL3/MATN2/NRXN1/USP9X/ROBO3/NPTN/ANK3/SEMA4B/FN1/SIPA1L1/MAP1S/CDH2/HDAC6/GFRA3/LYPLA2/GFRA2/OTX2/MARK2/RHOA/TIAM1/SSH2/CREB1/SPTBN1/EFNA4/TRAK2/PALLD/PAX6/RUFY3/BDNF/FYN/NEO1/ZSWIM4/SPAST/P…	69
GO:0051258	protein polymerization	47/1787	275/18493	7.98391e-05	0.00940791	0.00877313	DIAPH3/IQGAP2/PAK1/WASHC2C/SLAIN2/WASHC3/TUBGCP5/MTOR/CEP192/LATS1/EPS8/NIN/GOLGA2/RASA1/FHOD3/TMOD2/NEFL/WIPF2/ACTR3B/NCKAP1/CLASP1/ZNF207/CAMSAP2/CAMSAP1/TTC17/ARL6/PRKCE/BBS4/MKKS/RICTOR/TOGARAM1/TUBGCP4/PPP1R9A/RHOA/CENPJ/ALOX15/CDK5RAP2/SPTBN1/MAP7D3/CKAP5/TUBGCP3/DCTN1/KANK1/PRUNE1/JAK2/AKAP9/NUMA1	47
GO:0030518	intracellular steroid hormone receptor signaling pathway	29/1787	142/18493	7.98832e-05	0.00940791	0.00877313	NR3C1/NCOA3/THRAP3/PAK1/NKX3-1/RBFOX2/PER1/CNOT1/LATS1/STRN3/NRIP1/DDX17/NCOR2/NCOR1/FOXP1/PRMT2/CALCOCO1/SMARCA4/KANK2/NCOA6/BRCA1/HDAC6/RHOA/ARNTL/AXIN1/NCOA1/JAK2/CLOCK/MED12	29
GO:0061564	axon development	74/1787	493/18493	8.60117e-05	0.00992294	0.00925342	MYCBP2/GOLGA4/PAK1/PTPN11/SHTN1/TAOK2/PICALM/NRCAM/APBB1/CNTN4/PTPRZ1/CNTN6/TOP2B/NIN/BMPR2/KLK8/ITGB1/USP33/ISPD/AUTS2/ETV1/NLGN3/DCC/BMP7/DVL1/NEFL/ADARB1/DAG1/UNC5C/SLC9A6/APBB2/CDKL5/MACF1/STXBP1/MYH10/PLCG1/CDKL3/MATN2/CAMSAP2/NRXN1/USP9X/ROBO3/NPTN/ANK3/JUN/SEMA4B/FN1/SIPA1L1/MAP1S/CDH2/PTPRF/HDAC6/GFRA3/LYPLA2/GFRA2/OTX2/MARK2/RHOA/TIAM1/SSH2/CREB1/SPTBN1/EFNA4/TRAK2/PALLD/PAX6/RUFY3/BDNF/…	74
GO:0033144	negative regulation of intracellular steroid hormone receptor signaling pathway	12/1787	36/18493	8.7813e-05	0.00992814	0.00925827	PER1/CNOT1/STRN3/NCOR2/NCOR1/FOXP1/SMARCA4/KANK2/BRCA1/RHOA/ARNTL/CLOCK	12
GO:0010975	regulation of neuron projection development	72/1787	478/18493	9.54319e-05	0.010578	0.00986425	MYCBP2/GOLGA4/PAK1/SHTN1/DHX36/FBXO38/SDK1/FMR1/NRCAM/APBB1/SERPINI1/EZH2/MTOR/DAB2IP/RAP1GAP2/KALRN/SRGAP2C/NIN/BMPR2/KLK8/KIAA0319/CUX1/HECW1/ABL2/NLGN3/DCC/BMP7/DVL1/MOB2/NEFL/CDKL5/MACF1/FIG4/LRRC7/MAGI2/ITSN2/CDKL3/GRID2/CAMSAP2/NPTN/CPNE9/SEMA4B/MARK1/FN1/SIPA1L1/PTPRG/CDH2/ASAP1/PTPRF/SYT2/CUL7/AP2A1/CAPRIN2/MARK2/PPP1R9A/RHOA/TIAM1/SSH2/NEDD4L/WASHC5/TRAK2/TSC1/CCDC88A/RUFY3/KANK1/KIDINS2…	72
GO:0034968	histone lysine methylation	24/1787	110/18493	0.000109748	0.0119309	0.0111259	RIF1/NSD3/KDM6A/EZH2/H2AFY/HIST1H1B/KMT2B/SETDB1/AUTS2/KMT5B/DMRTC2/NSD1/BCOR/ASH1L/ATRX/ZNF304/BRCA1/TET2/SETD2/JARID2/ARID4B/SUPT6H/KMT2C/EHMT1	24
GO:0071108	protein K48-linked deubiquitination	11/1787	32/18493	0.000125869	0.0134253	0.0125194	OTUD4/USP20/USP19/USP33/USP37/USP8/USP9X/USP50/USP5/YOD1/USP34	11
GO:0000070	mitotic sister chromatid segregation	30/1787	153/18493	0.000131853	0.0138031	0.0128717	KIF4B/APC/NIPBL/DIS3L2/ATM/KIF14/HNRNPU/H2AFY/TTN/PIBF1/GEN1/RAD21/CDC14B/SMC4/MSTO1/AKAP8L/ZNF207/ATRX/PRC1/NCAPD3/POGZ/NEK6/CENPE/SLF2/CDK5RAP2/INO80/NCAPH/MAD1L1/INCENP/NUMA1	30
GO:0050773	regulation of dendrite development	28/1787	139/18493	0.000134803	0.0138553	0.0129205	DHX36/SDK1/FMR1/EZH2/MTOR/DAB2IP/KALRN/SRGAP2C/KIAA0319/CUX1/HECW1/NLGN3/DCC/BMP7/CDKL5/CDKL3/CAMSAP2/MARK1/SIPA1L1/ASAP1/CUL7/CAPRIN2/PPP1R9A/RHOA/TIAM1/NEDD4L/SDC2/NGEF	28
GO:0030705	cytoskeleton-dependent intracellular transport	32/1787	168/18493	0.000141513	0.0140346	0.0130877	MYO10/RPGR/LRPPRC/FYCO1/HOOK2/FMR1/MYO19/PURA/SYNE2/HNRNPU/IFT74/KIF1B/BBS12/IFT88/CEP131/NEFL/LCA5L/KIFAP3/DST/LCA5/ICK/MAP1S/AP3D1/KIF13A/TTC30B/TRAK2/CCDC88A/WDR19/DYNC2LI1/SYBU/SPAST/ARHGAP21	32
GO:0140056	organelle localization by membrane tethering	32/1787	168/18493	0.000141513	0.0140346	0.0130877	STX2/ODF2/PLK4/SYTL2/CEP57/RPGRIP1L/CEP192/CEP41/UNC13B/AHI1/CEP97/TTBK2/CEP131/UNC13C/CEP162/CEP152/ALMS1/STXBP1/CLASP1/CDK1/NEDD1/TCTN3/STX17/CENPJ/CEP250/CNTRL/CDK5RAP2/CKAP5/DCTN1/SCFD2/CTBP2/AKAP9	32
GO:0006310	DNA recombination	47/1787	282/18493	0.00014809	0.0144337	0.0134598	NBN/RNF168/H1FOO/RIF1/FANCB/MMS19/MCM9/NIPBL/SEM1/TFRC/ATM/RAD54L/TEX15/EME1/C11orf80/BLM/TOP2B/HIST1H1B/GEN1/RAD21/TP53BP1/POLQ/PRKDC/BRIP1/MEIOB/MCMDC2/INO80B/ATRX/TNFSF13/ERCC2/C9orf84/PARPBP/NCOA6/BRCA1/MLH1/SETD2/HELB/SYCP1/UCHL5/SUPT6H/INO80/SWAP70/HSPD1/MMS22L/ZRANB3/RBBP8/KLHL15	47
GO:1905515	non-motile cilium assembly	15/1787	55/18493	0.000160648	0.0152546	0.0142253	MAP4/RPGRIP1L/IFT74/PIBF1/IFT88/TTC8/BBS7/BBS4/MKKS/TOGARAM1/CENPJ/CEP250/BBS1/DCTN1/ARL13B	15
GO:0051052	regulation of DNA metabolic process	63/1787	412/18493	0.000166248	0.0152546	0.0142253	NBN/TINF2/RNF168/ZNF91/SMG1/H1FOO/RIF1/FANCB/DHX36/ZBTB38/OTUD4/MMS19/USP1/TTF1/APBB1/TFRC/ATM/TEX15/HNRNPU/BLM/PRKD2/BMPR2/HIST1H1B/DACH1/SMARCAL1/SETDB1/POLH/TP53BP1/USP37/PML/POLQ/BRCC3/STOX1/MAP3K4/FMN2/USP9X/E2F7/PARG/CDK1/ATRX/TNFSF13/ERCC2/JUN/GRHL2/ZNF304/PARPBP/ESCO1/ZNF93/BRCA1/MLH1/SETD2/HELB/SLF2/XRN1/SUPT6H/RBBP6/INO80/DNA2/GNL3L/CCDC88A/ZRANB3/PRDM14/KLHL15	63
GO:0000086	G2/M transition of mitotic cell cycle	36/1787	199/18493	0.00016695	0.0152546	0.0142253	NBN/CDC25A/ODF2/ORC1/PLK4/TAOK2/ATM/KIF14/CEP57/CEP192/LATS1/BLM/CCNB3/CEP41/RAD21/CEP131/STOX1/PLCB1/CEP152/ALMS1/CLASP1/CIT/CDK1/BRCA1/NEDD1/NAE1/MELK/CENPJ/CEP250/CNTRL/USP47/CDK5RAP2/PPME1/CKAP5/DCTN1/AKAP9	36
GO:0051654	establishment of mitochondrion localization	9/1787	23/18493	0.000167307	0.0152546	0.0142253	LRPPRC/MYO19/KIF1B/NEFL/MARK1/MAP1S/TRAK2/SYBU/SPAST	9
GO:0046578	regulation of Ras protein signal transduction	39/1787	222/18493	0.000173502	0.0155683	0.0145179	SCAI/RASA4/RALGPS2/NF1/ARHGEF10/ARHGEF11/MYO9B/SOS2/KIF14/DAB2IP/MCF2L2/KALRN/EPS8/AKAP13/RASA1/RALGPS1/ITGB1/AUTS2/PSD/TIAM2/RASA4B/ARFGAP1/ITSN2/IQSEC1/GBF1/KANK2/MADD/VAV3/FGD6/PSD3/RASA2/TIAM1/ITSN1/TRIO/ARHGEF12/KANK1/NET1/PLEKHG6/NGEF	39
GO:0070646	protein modification by small protein removal	48/1787	292/18493	0.000177462	0.0156749	0.0146173	CDC25A/APC/OTUD4/ZRANB1/USP1/ASXL2/USP20/COPS6/USP19/ASXL1/USP17L13/USP33/ATXN7L3/USP4/USP37/BRCC3/USP8/USP29/MBD5/USP32/DDX58/USP31/SENP3/USP35/USP9X/INO80B/CDK1/USP50/SENP7/USP48/BRCA1/OTUD1/USP9Y/USP40/RHOA/OTULIN/SENP1/UCHL5/USP47/INO80/USP36/USP5/TRAF3/YOD1/USPL1/ITCH/ADRB2/USP34	48
GO:0000819	sister chromatid segregation	34/1787	185/18493	0.000183237	0.0159188	0.0148447	KIF4B/APC/MEIKIN/NIPBL/DIS3L2/ATM/KIF14/HNRNPU/H2AFY/TTN/LATS1/TOP2B/PIBF1/GEN1/RAD21/CDC14B/SMC4/MSTO1/AKAP8L/ZNF207/ATRX/PRC1/NCAPD3/ESCO1/POGZ/NEK6/CENPE/SLF2/CDK5RAP2/INO80/NCAPH/MAD1L1/INCENP/NUMA1	34
GO:0010976	positive regulation of neuron projection development	45/1787	269/18493	0.000185855	0.0159188	0.0148447	GOLGA4/PAK1/SHTN1/DHX36/FBXO38/FMR1/APBB1/SERPINI1/EZH2/MTOR/DAB2IP/KALRN/NIN/BMPR2/CUX1/ABL2/BMP7/DVL1/MOB2/NEFL/CDKL5/MACF1/FIG4/LRRC7/MAGI2/ITSN2/CDKL3/NPTN/CPNE9/FN1/SYT2/CUL7/AP2A1/CAPRIN2/MARK2/PPP1R9A/RHOA/TIAM1/NEDD4L/WASHC5/RUFY3/KIDINS220/BDNF/FYN/CFLAR	45
GO:0140013	meiotic nuclear division	32/1787	171/18493	0.00019874	0.0167683	0.0156369	TUBB8/MEIKIN/TDRD12/ATM/TEX15/FANCD2/EME1/C11orf80/BLM/TOP2B/GOLGA2/MYBL1/RAD21/FZR1/M1AP/STAG3/SMC4/DMRTC2/TDRKH/PLCB1/BRIP1/MEIOB/MCMDC2/TAF1L/MEIOC/FMN2/C9orf84/MLH1/SYCP1/PDE3A/WASHC5/NCAPH	32
GO:0048813	dendrite morphogenesis	27/1787	136/18493	0.000226115	0.0187975	0.0175292	DHX36/TAOK2/PICALM/FMR1/RBFOX2/KALRN/ITGB1/CUX1/HECW1/MINK1/NLGN3/DVL1/CDKL5/CDKL3/SIPA1L1/HDAC6/CUL7/CAPRIN2/PPP1R9A/TIAM1/NEDD4L/TRAK2/KIDINS220/FYN/SDC2/MEF2A/NGEF	27
GO:0051651	maintenance of location in cell	21/1787	95/18493	0.000237865	0.0193485	0.018043	SYNE1/VPS13A/SYNE2/HNRNPU/TLN2/TBCCD1/SORL1/PML/VPS13D/UVRAG/INSIG1/DAG1/ANK3/HK1/BBS4/SUPT7L/OS9/EPB41L3/HK2/AKAP9/ARHGAP21	21
GO:0031503	protein-containing complex localization	46/1787	280/18493	0.000242776	0.0193485	0.018043	POM121/SDAD1/NUP214/UPF2/SMG1/NUP85/POM121C/RPGR/CDC40/SYNJ1/PURA/ATM/HNRNPU/IFT74/GPHN/BBS12/NXF2/NUP188/IFT88/CEP131/LCA5L/MIOS/DAG1/KIFAP3/AKAP8L/SMG7/LCA5/LRRC7/NPTN/ICK/ANKS1B/SETD2/AP3D1/SYMPK/SUPT6H/CPSF1/TTC30B/NUP160/TSC1/SCRIB/WDR19/SNAP47/NOL6/DYNC2LI1/AP2B1/NCBP1	46
GO:0051574	positive regulation of histone H3-K9 methylation	6/1787	11/18493	0.000243012	0.0193485	0.018043	RIF1/HIST1H1B/DMRTC2/ZNF304/BRCA1/JARID2	6
GO:0031112	positive regulation of microtubule polymerization or depolymerization	10/1787	29/18493	0.000247769	0.0194533	0.0181407	PAK1/SLAIN2/NIN/CLASP1/TOGARAM1/CDK5RAP2/DCTN1/AKAP9/NUMA1/SPAST	10
GO:0051304	chromosome separation	20/1787	89/18493	0.000262913	0.0203595	0.0189858	APC/DIS3L2/ATM/EME1/BLM/TOP2B/GEN1/RAD21/M1AP/MEIOB/ZNF207/C9orf84/NCAPD3/MLH1/NEK6/CENPE/CDK5RAP2/NCAPH/MAD1L1/NUMA1	20
GO:0033044	regulation of chromosome organization	52/1787	330/18493	0.000286512	0.0217029	0.0202386	KDM5A/NBN/TINF2/SMG1/APC/H1FOO/RIF1/DHX36/MCPH1/NSD3/BRD7/NIPBL/FMR1/ATAD2/ATM/HNRNPU/H2AFY/PAXBP1/PRKD2/HIST1H1B/MYOCD/GEN1/KMT2B/RAD21/SETDB1/AUTS2/ZNF451/PML/DMRTC2/NSD1/TRAPPC12/AKAP8L/BCOR/ZNF207/MAP3K4/ATRX/ZNF304/MAP1S/BRCA1/NEK6/CENPE/JARID2/SLF2/XRN1/SUPT6H/CDK5RAP2/NAA40/GNL3L/MKI67/MAD1L1/TLK2/NUMA1	52
GO:0051648	vesicle localization	49/1787	306/18493	0.000288946	0.0217029	0.0202386	STX2/SYNJ1/FYCO1/FMR1/OTOF/KIF1B/SEC16B/FAM91A1/PCLO/GOLGA2/UNC13B/NLGN3/SEC23IP/RIMS4/DVL1/RIMS3/UNC13C/KIFAP3/CEP19/C17orf75/CACNA1D/STXBP1/TRAPPC2/CLASP1/MAGI2/GBF1/BBS7/ARL6/STARD3/PPP6R1/BBS4/MKKS/CDH2/RAB11B/CADPS2/SYT2/AP3D1/ANKRD28/RAB3GAP1/TRAPPC2L/ERC2/KIF13A/PPP6R3/TRAK2/SCRIB/SNAP47/TRAPPC10/SYBU/CTBP2	49
GO:0031346	positive regulation of cell projection organization	57/1787	371/18493	0.000293875	0.0217029	0.0202386	APC/GOLGA4/PAK1/SHTN1/DHX36/FBXO38/FMR1/APBB1/SERPINI1/EZH2/BCAS3/MTOR/DOCK11/DAB2IP/KALRN/EPS8/NIN/BMPR2/CUX1/AUTS2/ABL2/BMP7/DVL1/MOB2/NEFL/ANLN/CDKL5/MACF1/FIG4/LRRC7/NCKAP1/MAGI2/ITSN2/CDKL3/NPTN/CPNE9/FN1/BBS4/KIT/SYT2/CUL7/DZIP1/AP2A1/CAPRIN2/MARK2/PPP1R9A/RHOA/TIAM1/CENPJ/NEDD4L/WASHC5/CCDC88A/RUFY3/KIDINS220/BDNF/FYN/CFLAR	57
GO:0009247	glycolipid biosynthetic process	16/1787	64/18493	0.000295618	0.0217029	0.0202386	PIGS/ST3GAL5/PIGN/B3GNT5/B4GALT6/UGT8/PIGV/PGAP3/PIGL/ST6GALNAC3/ST8SIA1/LARGE1/PIGW/ST3GAL6/PGAP2/PRKAA1	16
GO:1902275	regulation of chromatin organization	32/1787	175/18493	0.00030687	0.0222402	0.0207396	KDM5A/H1FOO/RIF1/NSD3/BRD7/NIPBL/FMR1/ATAD2/ATM/HNRNPU/H2AFY/PAXBP1/PRKD2/HIST1H1B/MYOCD/KMT2B/SETDB1/AUTS2/ZNF451/DMRTC2/NSD1/AKAP8L/BCOR/ATRX/ZNF304/MAP1S/BRCA1/JARID2/SUPT6H/NAA40/MKI67/TLK2	32
GO:0006302	double-strand break repair	40/1787	236/18493	0.000312653	0.0223725	0.020863	NBN/RNF168/RIF1/FANCB/MMS19/MCM9/POLA1/NIPBL/SEM1/APBB1/ATM/RAD54L/TEX15/EME1/BLM/GEN1/RAD21/TP53BP1/DCLRE1A/PML/POLQ/BRCC3/UVRAG/PRKDC/BRIP1/MEIOB/MCMDC2/MEIOC/FMN2/PARPBP/BRCA1/MLH1/SETD2/HELB/SLF2/INO80/DNA2/MMS22L/RBBP8/KLHL15	40
GO:0006260	DNA replication	44/1787	268/18493	0.000332248	0.0234774	0.0218934	NBN/REV3L/ZBTB38/ORC1/MCM9/POLA1/TTF1/PURA/ATM/EME1/BLM/DACH1/GEN1/SMARCAL1/NFIA/POLH/ETAA1/USP37/POLQ/GRWD1/BRIP1/MCMDC2/MCM4/E2F7/CDK1/ATRX/JUN/ESCO1/NCOA6/BRCA1/REV1/ORC3/HELB/RBBP6/POLE/INO80/DNA2/CCDC88A/MMS22L/ZRANB3/PRIM2/RBBP8/ING5/TOP3A	44
GO:0031110	regulation of microtubule polymerization or depolymerization	17/1787	71/18493	0.000337175	0.0235043	0.0219184	APC/PAK1/SLAIN2/NIN/TRIM54/TTBK2/CLASP1/CAMSAP2/CAMSAP1/HDAC6/TOGARAM1/CDK5RAP2/DCTN1/PRUNE1/AKAP9/NUMA1/SPAST	17
GO:0043401	steroid hormone mediated signaling pathway	34/1787	191/18493	0.000340943	0.0235043	0.0219184	NR3C1/NCOA3/THRAP3/PAK1/NKX3-1/RBFOX2/PER1/CNOT1/LATS1/STRN3/NRIP1/AKAP13/DDX17/BMP7/NCOR2/NR1H3/NCOR1/FOXP1/PRMT2/CALCOCO1/SMARCA4/KANK2/NR1H4/NCOA6/BRCA1/HDAC6/NR6A1/RHOA/ARNTL/AXIN1/NCOA1/JAK2/CLOCK/MED12	34
GO:0031116	positive regulation of microtubule polymerization	9/1787	25/18493	0.000349947	0.0238344	0.0222262	PAK1/SLAIN2/NIN/CLASP1/TOGARAM1/CDK5RAP2/DCTN1/AKAP9/NUMA1	9
GO:0061640	cytoskeleton-dependent cytokinesis	21/1787	98/18493	0.000373181	0.024876	0.0231976	KIF4B/SON/APC/CECR2/RASA1/USP8/ANLN/BIN3/MYH10/CIT/FMN2/ANK3/BBS4/CNTROB/CUL7/RHOA/WASHC5/SPTBN1/INCENP/SEPT10/SPAST	21
GO:0031122	cytoplasmic microtubule organization	14/1787	53/18493	0.0003784	0.024876	0.0231976	SLAIN2/HOOK2/TUBGCP5/SLK/DVL1/DST/CLASP1/CAMSAP2/CAMSAP1/TUBGCP4/TUBGCP3/CCDC88A/NUMA1/SPAST	14
GO:0022406	membrane docking	32/1787	177/18493	0.000378443	0.024876	0.0231976	STX2/ODF2/PLK4/SYTL2/CEP57/RPGRIP1L/CEP192/CEP41/UNC13B/AHI1/CEP97/TTBK2/CEP131/UNC13C/CEP162/CEP152/ALMS1/STXBP1/CLASP1/CDK1/NEDD1/TCTN3/STX17/CENPJ/CEP250/CNTRL/CDK5RAP2/CKAP5/DCTN1/SCFD2/CTBP2/AKAP9	32
GO:0045910	negative regulation of DNA recombination	12/1787	42/18493	0.000448821	0.028597	0.0266675	H1FOO/RIF1/FANCB/BLM/HIST1H1B/TP53BP1/POLQ/PARPBP/MLH1/HELB/ZRANB3/KLHL15	12
GO:0010970	transport along microtubule	28/1787	149/18493	0.000450227	0.028597	0.0266675	RPGR/LRPPRC/FYCO1/FMR1/PURA/SYNE2/HNRNPU/IFT74/KIF1B/BBS12/IFT88/CEP131/NEFL/LCA5L/KIFAP3/DST/LCA5/ICK/MAP1S/AP3D1/KIF13A/TTC30B/TRAK2/WDR19/DYNC2LI1/SYBU/SPAST/ARHGAP21	28
GO:0099111	microtubule-based transport	28/1787	149/18493	0.000450227	0.028597	0.0266675	RPGR/LRPPRC/FYCO1/FMR1/PURA/SYNE2/HNRNPU/IFT74/KIF1B/BBS12/IFT88/CEP131/NEFL/LCA5L/KIFAP3/DST/LCA5/ICK/MAP1S/AP3D1/KIF13A/TTC30B/TRAK2/WDR19/DYNC2LI1/SYBU/SPAST/ARHGAP21	28
GO:0060325	face morphogenesis	10/1787	31/18493	0.000458384	0.0287916	0.0268489	PTPN11/ASPH/NIPBL/CRISPLD1/ARID5B/CRISPLD2/PLEKHA1/LRP6/RAB3GAP1/MMP2	10
GO:0030010	establishment of cell polarity	25/1787	128/18493	0.000490504	0.0304706	0.0284146	PAK1/SHTN1/MCPH1/MAP4/ARHGEF11/BCAS3/PARD3B/CLASP1/GBF1/MARK1/MYO9A/RICTOR/LLGL2/WWC1/MARK2/RHOA/MPP7/CDK5RAP2/PAX6/RUFY3/SCRIB/DCTN1/KANK1/MARK3/NUMA1	25
GO:0032006	regulation of TOR signaling	21/1787	100/18493	0.000497014	0.0305393	0.0284788	FBXO9/ATM/TSC2/PKHD1/PRKAA2/DYRK3/MIOS/LARS/UBR1/GNA12/TTI1/ROS1/SESN1/RICTOR/WDR59/TBCK/RRAGB/ARNTL/TSC1/SH3BP4/PRKAA1	21
GO:0099504	synaptic vesicle cycle	34/1787	195/18493	0.000504368	0.030658	0.0285894	STX2/SYNJ1/FMR1/FCHO2/PLD1/EEA1/OTOF/PCLO/KIAA1109/UNC13B/PLD2/NLGN3/RIMS4/DVL1/RIMS3/UNC13C/AMPH/CACNA1D/STXBP1/MAGI2/NRXN1/CDH2/CADPS2/SYT2/AP3D1/RAB3GAP1/ERC2/ITSN1/SCRIB/SNAP47/PPP3CC/CTBP2/CLCN3/STXBP5	34
GO:0051650	establishment of vesicle localization	46/1787	290/18493	0.000538547	0.0320466	0.0298844	STX2/SYNJ1/FYCO1/FMR1/OTOF/KIF1B/SEC16B/FAM91A1/PCLO/GOLGA2/UNC13B/SEC23IP/RIMS4/DVL1/RIMS3/UNC13C/KIFAP3/CEP19/C17orf75/CACNA1D/STXBP1/TRAPPC2/CLASP1/GBF1/BBS7/ARL6/STARD3/PPP6R1/BBS4/MKKS/RAB11B/CADPS2/SYT2/AP3D1/ANKRD28/RAB3GAP1/TRAPPC2L/ERC2/KIF13A/PPP6R3/TRAK2/SCRIB/SNAP47/TRAPPC10/SYBU/CTBP2	46
GO:0031570	DNA integrity checkpoint	29/1787	158/18493	0.000538551	0.0320466	0.0298844	NBN/PTPN11/ORC1/TAOK2/ATM/CNOT1/EME1/BLM/TOP2B/GEN1/TP53BP1/ETAA1/FZR1/CDC14B/PML/BRCC3/PRKDC/BRIP1/CNOT4/E2F7/CDK1/BRCA1/NAE1/GML/DNA2/HINFP/WDR76/CLOCK/GIGYF2	29
GO:0046777	protein autophosphorylation	38/1787	227/18493	0.000558186	0.0327893	0.030577	NBN/SMG1/PAK1/TAOK2/ATM/STK16/MTOR/WNK2/TRIM24/WNK1/FLT1/SLK/PRKD2/MINK1/ABL2/MAP3K9/CAD/NLRP12/TRPM7/VRK2/CDKL5/NEK10/JUN/GPNMB/ROS1/KIT/ERBB4/EIF2AK2/NEK6/MELK/MARK2/TYRO3/PPP2R5C/STK26/FYN/JAK2/AAK1/MARK3	38
GO:0032507	maintenance of protein location in cell	17/1787	74/18493	0.000565337	0.0327893	0.030577	SYNE1/VPS13A/SYNE2/HNRNPU/TLN2/SORL1/PML/VPS13D/INSIG1/DAG1/ANK3/HK1/BBS4/SUPT7L/OS9/EPB41L3/HK2	17
GO:0031113	regulation of microtubule polymerization	12/1787	43/18493	0.000568433	0.0327893	0.030577	PAK1/SLAIN2/NIN/CLASP1/CAMSAP2/CAMSAP1/TOGARAM1/CDK5RAP2/DCTN1/PRUNE1/AKAP9/NUMA1	12
GO:0006479	protein methylation	31/1787	174/18493	0.000599776	0.0339053	0.0316176	RIF1/NSD3/KDM6A/SATB1/EZH2/H2AFY/PAXBP1/HIST1H1B/ETF1/KMT2B/SETDB1/AUTS2/KMT5B/DMRTC2/NSD1/BCOR/ASH1L/PRMT2/ATRX/ZNF304/NR1H4/BRCA1/TET2/SETD2/JARID2/ARID4B/SUPT6H/KMT2C/EHMT1/PRDM14/FBXO11	31
GO:0008213	protein alkylation	31/1787	174/18493	0.000599776	0.0339053	0.0316176	RIF1/NSD3/KDM6A/SATB1/EZH2/H2AFY/PAXBP1/HIST1H1B/ETF1/KMT2B/SETDB1/AUTS2/KMT5B/DMRTC2/NSD1/BCOR/ASH1L/PRMT2/ATRX/ZNF304/NR1H4/BRCA1/TET2/SETD2/JARID2/ARID4B/SUPT6H/KMT2C/EHMT1/PRDM14/FBXO11	31
GO:0016082	synaptic vesicle priming	7/1787	17/18493	0.000631665	0.0350079	0.0326458	SYNJ1/UNC13B/UNC13C/STXBP1/CADPS2/ERC2/SNAP47	7
GO:2000042	negative regulation of double-strand break repair via homologous recombination	7/1787	17/18493	0.000631665	0.0350079	0.0326458	RIF1/FANCB/TP53BP1/POLQ/PARPBP/HELB/KLHL15	7
GO:0043254	regulation of protein complex assembly	65/1787	451/18493	0.000691556	0.037955	0.0353941	IQGAP2/PAK1/PTPN11/DHX36/WASHC2C/SLAIN2/ATM/KIF14/CNOT1/MTOR/DAB2IP/LATS1/EPS8/NIN/UNC13B/RASA1/SORL1/HNF1A/PRKAA2/FHOD3/ZNF451/TMOD2/INSIG1/TRAPPC12/WIPF2/ACTR3B/STXBP1/MED25/NCKAP1/CLASP1/CAMSAP2/CAMSAP1/USP50/ERCC2/JUN/TBX20/PRKCE/BBS4/CHD1L/MKKS/RICTOR/ASAP1/HDAC6/EIF2AK2/TOGARAM1/SLF2/PPP1R9A/RHOA/MPP7/ALOX15/CDK5RAP2/CREB1/SPTBN1/VPS16/BCLAF1/SH3GLB1/CUL4B/DCTN1/KANK1/ATF7IP/PRUNE1/HNF1B/PR…	65
GO:0010171	body morphogenesis	13/1787	50/18493	0.000714626	0.038844	0.0362232	PTPN11/ASPH/NIPBL/CRISPLD1/DAG1/CLASP1/ARID5B/CRISPLD2/PLEKHA1/LRP6/RAB3GAP1/PHLDB1/MMP2	13
GO:0031060	regulation of histone methylation	15/1787	63/18493	0.000787868	0.0420817	0.0392424	RIF1/NSD3/H2AFY/PAXBP1/HIST1H1B/KMT2B/AUTS2/DMRTC2/NSD1/BCOR/ATRX/ZNF304/BRCA1/JARID2/SUPT6H	15
GO:0009895	negative regulation of catabolic process	45/1787	287/18493	0.000789079	0.0420817	0.0392424	AZIN1/BANP/MYCBP2/THRAP3/DHX36/LRPPRC/FMR1/LAMP3/HNRNPU/MTOR/DAB2IP/USP19/RGP1/GOLGA2/ADORA1/TSC2/TIMP3/POLDIP2/PML/FLNA/ACTN3/LARS/TOB1/MEIOC/FMN2/OS9/SDCBP/SENP1/UCHL5/RPL23/SECISBP2/MAPKAPK2/TSC1/PBK/USP36/FURIN/MTMR9/TAB3/RBM10/FYN/YOD1/DYSF/PRKAA1/STAT3/TLK2	45
GO:0018022	peptidyl-lysine methylation	24/1787	125/18493	0.000812043	0.0429017	0.040007	RIF1/NSD3/KDM6A/EZH2/H2AFY/HIST1H1B/KMT2B/SETDB1/AUTS2/KMT5B/DMRTC2/NSD1/BCOR/ASH1L/ATRX/ZNF304/BRCA1/TET2/SETD2/JARID2/ARID4B/SUPT6H/KMT2C/EHMT1	24
GO:0031929	TOR signaling	23/1787	118/18493	0.000832353	0.0435675	0.0406279	FBXO9/ATM/MTOR/TSC2/PKHD1/PRKAA2/DYRK3/MIOS/LARS/UBR1/GNA12/TTI1/ROS1/SESN1/RICTOR/WDR59/TBCK/RRAGB/ARNTL/TSC1/CCDC88A/SH3BP4/PRKAA1	23
GO:0045185	maintenance of protein location	21/1787	104/18493	0.000854988	0.0443417	0.0413499	SYNE1/VPS13A/SYNE2/HNRNPU/LATS1/TLN2/SORL1/PML/FLNA/VPS13D/INSIG1/DAG1/ANK3/HK1/BBS4/SUPT7L/OS9/EPB41L3/DZIP1/NFKBIL1/HK2	21

## Sheet: nonsy_pig
ID	Description	GeneRatio	BgRatio	pvalue	p.adjust	qvalue	geneID	Count
GO:0006629	lipid metabolic process	216/2333	431/5965	9.77763e-07	0.000109705	8.46708e-05	ST8SIA2/WDTC1/GATA6/DHCR24/PDSS2/PLPP2/HMGCR/RUBCN/PIGP/ACOX1/ACLY/GIP/PISD/ARV1/MID1IP1/TBXAS1/ZP3/CDIPT/CLN3/ACSM4/SFTPB/PDK4/PNPLA4/PNPLA3/AGK/PCCB/NDUFAB1/NKX2-1/LPL/PPARD/PRKAA2/ECHS1/SOD1/ALOX15/DHRS4/RARRES2/APOC2/MSMO1/INPP5K/IMPAD1/ELOVL3/HPGD/PLD1/CYP51/PRDX6/NPC2/ALG10/INSIG1/ACSL1/TMEM86B/MPDU1/PTEN/STARD3/PAFAH1B1/RDH12/SNCA/GNPAT/SIRT1/MGLL/CIDEA/PLBD1/IFNG/FDX1/THRA/NSDHL/PIGC/AGPA…	216
GO:0010876	lipid localization	65/2333	105/5965	1.60676e-06	0.000159069	0.00012277	ABCG2/PLIN2/ARV1/TSPO/LIMA1/FABP6/PPARD/ITGAV/KCNN4/TP53/APOC2/SELENOM/NPC2/ACSL1/SIRT1/CIDEA/NPC1/ABCD3/PPARG/SYK/FFAR2/SLC27A2/APOA1/FABP2/RAB11A/STAT5B/STAT5A/SLC51A/STX12/SCARB1/LDLR/CROT/POMC/LIPG/HEXB/FITM2/ABHD5/PLIN5/BSCL2/IL-6/TRPV4/GLTP/INHBA/SLC5A8/DRD2/PSAP/GOT2/LEP/FITM1/NR1H3/GDF9/THBS1/PLTP/SLC27A1/LRAT/MIF/HNF1A/CYP19A1/APOE/PLA2G12B/NFKBIA/MTTP/CRH/IL1B/FABP4	65
GO:0033993	response to lipid	103/2333	192/5965	2.38401e-05	0.00115818	0.000893889	RUVBL2/TICAM1/MAPKAPK3/EPHA3/IFNAR1/CCL2/GOT1/IL12B/PDK4/PHB2/CFTR/PTGFR/PRKAA2/ZFP36/ANKRD1/ANXA1/RHOA/MYOD1/TFPI/CD180/SSTR2/H2AFZ/RELA/FBXO32/KLF4/PAQR8/STRA8/SMYD3/SNCA/SIRT1/MRC1/PID1/FDX1/FAS/NLRP3/RBP1/PRDX3/JUN/IRF8/CTNNB1/CCL5/ESR2/PPARG/P2RY6/AR/GNRH1/SMAD2/FFAR2/PPBP/DDRGK1/SCARB1/SSTR1/TGFB1/CDK4/S100A14/AQP3/MEF2C/SELENOS/ACP5/TRAF6/FSHR/FAM210B/CALR/MTDH/PMVK/VDR/IL18/PARK7/CCR7/SLP…	103
GO:0006869	lipid transport	55/2333	92/5965	4.27871e-05	0.00154182	0.00118998	ABCG2/PLIN2/ARV1/TSPO/LIMA1/FABP6/PPARD/ITGAV/KCNN4/TP53/APOC2/SELENOM/NPC2/ACSL1/SIRT1/NPC1/ABCD3/PPARG/SYK/SLC27A2/APOA1/FABP2/RAB11A/SLC51A/STX12/SCARB1/LDLR/CROT/POMC/LIPG/IL-6/TRPV4/GLTP/INHBA/SLC5A8/DRD2/PSAP/GOT2/LEP/NR1H3/GDF9/THBS1/PLTP/SLC27A1/LRAT/MIF/HNF1A/CYP19A1/APOE/PLA2G12B/NFKBIA/MTTP/CRH/IL1B/FABP4	55
GO:0008610	lipid biosynthetic process	105/2333	202/5965	0.000109811	0.00293839	0.00226787	ST8SIA2/WDTC1/DHCR24/PDSS2/HMGCR/PIGP/GIP/PISD/MID1IP1/TBXAS1/ZP3/CDIPT/ACSM4/PDK4/AGK/NDUFAB1/LPL/PRKAA2/SOD1/ALOX15/APOC2/MSMO1/ELOVL3/PLD1/CYP51/ACSL1/STARD3/GNPAT/SIRT1/IFNG/FDX1/NSDHL/PIGC/DEGS1/RBP1/GAL3ST2/PTGS2/SQLE/ACACA/SCAP/SGMS1/CYP11A1/ACSS2/CDS1/ABCD3/PIGK/PPARG/CDS2/HTR2B/PTGES/BMP5/SLC27A2/APOA1/PRL/PIGU/SCARB1/LPIN1/HSD17B1/PIP5K1A/SCD/CDK4/CGA/SRD5A2/GBA/HEXB/CERS4/SCD5/FITM2/AB…	105
GO:0016042	lipid catabolic process	57/2333	103/5965	0.000559088	0.00922495	0.00711986	ACOX1/PNPLA4/PNPLA3/PCCB/LPL/PPARD/ECHS1/RARRES2/APOC2/PLD1/PRDX6/PAFAH1B1/SIRT1/CIDEA/PLBD1/THRA/ACAA2/ETFB/HADHA/ABCD3/ACADM/SAA3/PLCZ1/DECR1/SLC27A2/APOA1/FAAH/SCARB1/LPIN1/CLPS/PLIN1/CDK4/CROT/PLA2G7/GBA/HEXB/ABHD5/PLIN5/MT3/PEX2/CRABP1/PLCD4/GALC/ACADL/LIPE/HAO1/HADH/PLA2G4B/PNLIPRP2/LGALS12/CYP7A1/LIPA/CYP19A1/PNPLA2/APOE/PLA2G12B/NEU1	57
GO:0044255	cellular lipid metabolic process	148/2333	309/5965	0.000783543	0.0117741	0.00908733	ST8SIA2/WDTC1/GATA6/PDSS2/PLPP2/HMGCR/RUBCN/PIGP/ACOX1/GIP/PISD/ARV1/MID1IP1/TBXAS1/ZP3/CDIPT/CLN3/ACSM4/PDK4/AGK/PCCB/NDUFAB1/NKX2-1/LPL/PPARD/PRKAA2/ECHS1/ALOX15/DHRS4/RARRES2/APOC2/INPP5K/IMPAD1/ELOVL3/HPGD/PLD1/PRDX6/ALG10/TMEM86B/MPDU1/PTEN/RDH12/SNCA/GNPAT/SIRT1/PIGC/AGPAT4/DEGS1/ACAA2/RBP1/GAL3ST2/PTGS2/ACACA/SCAP/SGMS1/NR4A3/EPHX2/ETFB/CDS1/HADHA/ABCD3/PIGK/PPARG/ACADM/GK/SAA3/CDS2/HTR2B/…	148
GO:0071396	cellular response to lipid	72/2333	139/5965	0.00144428	0.0183424	0.0141568	RUVBL2/TICAM1/EPHA3/CCL2/IL12B/PDK4/PHB2/CFTR/PTGFR/PRKAA2/ZFP36/ANKRD1/ANXA1/RHOA/MYOD1/TFPI/CD180/SSTR2/H2AFZ/RELA/FBXO32/STRA8/SMYD3/SIRT1/MRC1/PID1/FDX1/NLRP3/JUN/IRF8/CCL5/ESR2/P2RY6/AR/FFAR2/DDRGK1/SSTR1/TGFB1/CDK4/MEF2C/SELENOS/TRAF6/FSHR/FAM210B/CALR/MTDH/VDR/IL18/PARK7/MSN/TNFAIP3/DDIT4/NR3C1/AQP1/NR6A1/NR1H3/ESR1/LY96/BMP7/DEFB114/NR0B1/KLRK1/MIF/EIF4EBP1/IL10/KLF9/LTF/CCR5/CXCL10/NFKBI…	72
GO:0019915	lipid storage	17/2333	24/5965	0.00161734	0.0198666	0.0153331	PLIN2/ITGAV/SIRT1/CIDEA/PPARG/FFAR2/STAT5B/STAT5A/SCARB1/HEXB/FITM2/ABHD5/PLIN5/BSCL2/FITM1/NR1H3/NFKBIA	17
GO:0044242	cellular lipid catabolic process	37/2333	65/5965	0.00260643	0.0279402	0.0215644	ACOX1/PCCB/LPL/PPARD/ECHS1/APOC2/PRDX6/SIRT1/ACAA2/ETFB/HADHA/ABCD3/ACADM/SAA3/DECR1/SLC27A2/APOA1/FAAH/SCARB1/LPIN1/CROT/GBA/HEXB/ABHD5/PLIN5/MT3/PEX2/CRABP1/GALC/ACADL/LIPE/HAO1/HADH/PLA2G4B/PNPLA2/APOE/NEU1	37
GO:0045017	glycerolipid biosynthetic process	28/2333	48/5965	0.00527316	0.0448218	0.0345937	PIGP/PISD/ZP3/CDIPT/LPL/ALOX15/PLD1/PIGC/CDS1/PIGK/CDS2/HTR2B/PIGU/SCARB1/LPIN1/PIP5K1A/FITM2/ABHD5/PLIN5/SREBF1/PEMT/DPM2/PIGS/SH3GLB1/DPM1/SLC27A1/DGAT1/PCK1	28
GO:1905952	regulation of lipid localization	28/2333	48/5965	0.00527316	0.0448218	0.0345937	ARV1/ITGAV/TP53/APOC2/SIRT1/CIDEA/PPARG/SYK/APOA1/SCARB1/POMC/LIPG/FITM2/ABHD5/PLIN5/IL-6/TRPV4/NR1H3/GDF9/THBS1/PLTP/LRAT/MIF/CYP19A1/APOE/NFKBIA/CRH/IL1B	28
GO:0006952	defense response	261/2333	480/5965	1.23354e-12	2.88666e-09	2.22794e-09	SPACA4/IRF3/TNFRSF1B/ARG1/RAB14/FADD/TICAM1/TMEM173/CD74/OPTN/GATA3/IL2RA/MAPKAPK3/BCL6/IFNAR1/CCL2/GPRL15/ROMO1/IL12B/ZP3/RAB1A/BCL10/CASP1/CHI3L1/TBK1/LSM14A/ZFP36/C5AR1/HMGB1/SERPINB9/ANXA1/RARRES2/GRB2/F2/CYP3A29/CD180/RAB27A/TLR5/CXCL12/CD14/WIPI2/RELA/GPR33/KIT/SMAD3/PROC/TREM1/IL4R/SNCA/FYN/MRC1/MSRB1/CXCL2/PGLYRP2/IL28B/F3/IFNG/CD28/SOCS5/RPL30/IL15/TNIP1/IFNK/NECTIN2/FAS/BST2/CD207/UBE2K…	261
GO:0006955	immune response	255/2333	468/5965	1.71519e-12	2.88666e-09	2.22794e-09	LOC100622689/LOC100513601/IRF3/PRKCZ/ARG1/FADD/CD70/TICAM1/TMEM173/CD74/GATA3/IL2RA/MAPKAPK3/BCL6/IFNAR1/CCL2/TNFSF12/ROMO1/LIME1/IL12B/ZP3/BCL10/STAT6/TBK1/LSM14A/B2M/IL9/ALOX15/KCNN4/HMGB1/SERPINB9/ANXA1/RARRES2/GRB2/NPY/CYP3A29/CD180/RAB27A/TLR5/CXCL12/CD14/RELA/CCL28/GPR33/KIT/SMAD3/SNCA/FYN/SIRT1/CCL26/MRC1/MSRB1/CXCL2/IL28B/IFNG/CD28/SOCS5/RPL30/IL15/SLA-2/TNIP1/TGFBR3/IFNK/NECTIN2/FAS/CCL2…	255
GO:0002684	positive regulation of immune system process	157/2333	268/5965	3.47021e-11	3.89358e-08	3.00508e-08	PRKCZ/ARG1/FADD/TICAM1/MADCAM1/TMEM173/GATA3/MAPKAPK3/BCL6/EFNB3/LIME1/IL12B/RAC1/ZP3/KLF10/BCL10/STAT6/TBK1/LSM14A/FOS/C5AR1/KCNN4/HMGB1/ANXA1/RARRES2/RHOA/OXSR1/CD180/TLR5/ACVR1B/CXCL12/RELA/GPR33/IL33/FYN/SIRT1/IL28B/ITGB3/IFNG/CD28/SOCS5/KITLG/IL15/TNIP1/NECTIN2/UBE2K/NLRP3/IGFBP2/DHX58/IRAK4/NR4A3/IL5/GATA2/NLRX1/CASP8/PVRIG/VEGFA/HOXA5/NCK2/PQBP1/CCL5/C2/VAMP7/ISG15/C1S/SYK/FFAR2/PPBP/LOC10…	157
GO:0002682	regulation of immune system process	205/2333	376/5965	3.04995e-10	2.07162e-07	1.59889e-07	PRKCZ/ARG1/FADD/TICAM1/MADCAM1/TMEM173/GATA3/MAPKAPK3/BCL6/CCL2/EFNB3/GPRL15/LIME1/IL12B/RAC1/ZP3/KLF10/BCL10/GPNMB/STAT6/TBK1/LSM14A/FOS/ZFP36/C5AR1/ALOX15/KCNN4/HMGB1/SERPINB9/ANXA1/RARRES2/RHOA/OXSR1/CD180/TLR5/ACVR1B/CXCL12/RELA/GPR33/KIT/SMAD3/IL33/SNCA/FYN/SIRT1/LHCGR/IL28B/ITGB3/IFNG/CD28/SOCS5/KITLG/IL15/TNIP1/NECTIN2/TJP2/UBE2K/NLRP3/RBP1/IGFBP2/DHX58/IRAK4/NR4A3/IL5/GATA2/NLRX1/CASP8/PV…	205
GO:0019752	carboxylic acid metabolic process	161/2333	282/5965	3.07728e-10	2.07162e-07	1.59889e-07	GPI/BCKDHA/WDTC1/ARG1/PC/ACOX1/ACLY/GIP/ARV1/GOT1/UROS/IDO1/MID1IP1/RGN/TBXAS1/PSPH/SEPHS2/ACSM4/DPYD/PDK4/ACO2/GAPDH/PCCB/NPL/NDUFAB1/PPARD/PRKAA2/ERO1A/ECHS1/ALOX15/APOC2/SLC7A7/ASNS/ELOVL3/HPGD/WARS2/ITIH2/P4HA1/DDO/AHCY/CTH/SNCA/SIRT1/VARS2/MDH1/SHAS2/PGAM2/SDHB/MGST3/ACAA2/RBP1/PTGS2/ACACA/AASS/OGT/SCAP/NR4A3/NPC1/ACSS2/ETFB/HADHA/FBP1/HOGA1/KMO/ABCD3/PPARG/ACADM/NIT2/DCT/OTC/DECR1/PTGES/SLC…	161
GO:0043207	response to external biotic stimulus	169/2333	300/5965	4.56368e-10	2.56023e-07	1.97599e-07	RNF5/SPACA4/IRF3/ARG1/RAB14/FADD/TICAM1/TMEM173/OPTN/MAPKAPK3/IFNAR1/CCL2/GPRL15/ROMO1/IL12B/RAB1A/BCL10/KRT8/TBK1/LSM14A/PTGFR/ZFP36/C5AR1/ANKRD1/SERPINB9/RARRES2/RHOA/NPY/CD180/TLR5/S100A6/NPC2/WIPI2/RELA/CA3/SMAD3/SNCA/MRC1/PGLYRP2/IL28B/IFNG/RPL30/IL15/IFNK/EIF2AK2/FAS/BST2/CD207/NLRP3/PRDX3/JUN/DHX58/NLRX1/IRF8/LYZ/PQBP1/CCL5/LOC100156936/SAA3/PMAP-36/IFN-DELTA-5/ISG15/SYK/STMN1/PPBP/HP/OASL…	169
GO:0051707	response to other organism	168/2333	299/5965	6.76554e-10	3.25326e-07	2.51088e-07	RNF5/SPACA4/IRF3/ARG1/RAB14/FADD/TICAM1/TMEM173/OPTN/MAPKAPK3/IFNAR1/CCL2/GPRL15/ROMO1/IL12B/RAB1A/BCL10/KRT8/TBK1/LSM14A/PTGFR/ZFP36/C5AR1/ANKRD1/SERPINB9/RARRES2/RHOA/NPY/CD180/TLR5/S100A6/NPC2/WIPI2/RELA/CA3/SMAD3/SNCA/MRC1/PGLYRP2/IL28B/IFNG/RPL30/IL15/IFNK/EIF2AK2/FAS/BST2/CD207/NLRP3/PRDX3/JUN/DHX58/NLRX1/IRF8/LYZ/PQBP1/CCL5/LOC100156936/SAA3/PMAP-36/IFN-DELTA-5/ISG15/SYK/STMN1/PPBP/HP/OASL…	168
GO:0009725	response to hormone	129/2333	218/5965	8.59447e-10	3.61613e-07	2.79094e-07	RUVBL2/PRKCZ/WDTC1/GATA6/GDF15/GNA11/APPL1/SLC2A4/NR4A2/GOT1/RAB10/PDK4/PHB2/ADIPOR2/NKX2-1/PTGFR/PRKAA2/ANXA1/TIMP2/RARRES2/TRH/GNAI2/RHOA/MYOD1/GRB2/INPP5K/TFPI/SSTR2/H2AFZ/RELA/ACSL1/FBXO32/PAQR8/GNAQ/SMYD3/USF1/SIRT1/PID1/LHCGR/THRA/TSHR/TGFBR3/FSHB/IGFBP2/JUN/NCOA1/SCAP/NR4A3/TSHB/HADHA/CTNNB1/ESR2/PPARG/P2RY6/IRS1/AR/GNRH1/OSTN/DDRGK1/STAT5B/AGRP/STAT5A/INHBB/SSTR1/TGFB1/CDK4/ASIP/CGA/MEF2C…	129
GO:0098542	defense response to other organism	117/2333	194/5965	1.084e-09	4.05415e-07	3.12901e-07	SPACA4/IRF3/ARG1/RAB14/FADD/TICAM1/TMEM173/OPTN/GPRL15/ROMO1/IL12B/RAB1A/TBK1/LSM14A/C5AR1/RARRES2/TLR5/WIPI2/PGLYRP2/IL28B/IFNG/RPL30/IL15/IFNK/BST2/CD207/NLRP3/DHX58/NLRX1/IRF8/LYZ/PQBP1/LOC100156936/PMAP-36/IFN-DELTA-5/ISG15/SYK/HP/OASL/SPACA1/DBI/LEAP2/MX1/HAMP/PCBP2/LOC733579/S100A14/TLR3/LBP/TLR7/DEFB1/DEFB1/IFN-ALPHA-8/PLSCR1/ACP5/BPI/C2H19orf66/FCER1G/DMBT1/TRIM15/STATH/SLPI/OAS1/NPG1/DEF…	117
GO:1901700	response to oxygen-containing compound	197/2333	365/5965	2.15698e-09	7.26041e-07	5.60362e-07	RUVBL2/PRKCZ/WDTC1/RRAGD/GDF15/TICAM1/GNA11/ESD/MAPKAPK3/APPL1/EPHA3/IFNAR1/BIRC5/GIP/CCL2/SLC2A4/NR4A2/GOT1/ROMO1/KCNB1/IL12B/RAB10/PDK4/LPL/CACNA2D1/CFTR/PTGFR/CCS/PRKAA2/FOS/ITGAV/ZFP36/C5AR1/SOD1/ANKRD1/RARRES2/GNAI2/RHOA/PDCD10/RACK1/MYOD1/GRB2/INPP5K/EZH2/CD180/CAT/SSTR2/H2AFZ/LAMTOR2/RELA/AQP9/FBXO32/KLF4/GNAQ/STRA8/SMYD3/USF1/SNCA/FYN/SIRT1/MRC1/PID1/LHCGR/FDX1/TSHR/FAS/NLRP3/PRDX3/IGFBP2…	197
GO:0009607	response to biotic stimulus	178/2333	325/5965	3.10815e-09	9.51094e-07	7.34059e-07	RNF5/SPACA4/IRF3/ARG1/RAB14/FADD/TICAM1/TMEM173/OPTN/MAPKAPK3/IFNAR1/CCL2/GPRL15/ROMO1/IL12B/RAB1A/BCL10/KRT8/DDIT3/TBK1/LSM14A/PTGFR/ZFP36/C5AR1/ANKRD1/HMGB1/SERPINB9/RARRES2/RHOA/NPY/CD180/TLR5/S100A6/NPC2/WIPI2/RELA/CA3/SMAD3/SNCA/MRC1/PGLYRP2/IL28B/IFNG/RPL30/IL15/IFNK/EIF2AK2/NECTIN2/FAS/BST2/TMCO1/CD207/NLRP3/PRDX3/JUN/DHX58/NLRX1/IRF8/TMEM265/LYZ/PQBP1/CCL5/LOC100156936/SAA3/PMAP-36/IFN-DE…	178
GO:0006082	organic acid metabolic process	166/2333	301/5965	5.59424e-09	1.56918e-06	1.2111e-06	GPI/BCKDHA/WDTC1/ARG1/PC/ACOX1/ACLY/GIP/ARV1/GOT1/UROS/IDO1/MID1IP1/RGN/TBXAS1/PSPH/SEPHS2/ACSM4/DPYD/PDK4/ACO2/GAPDH/PCCB/NPL/NDUFAB1/PPARD/PRKAA2/ERO1A/ECHS1/ALOX15/APOC2/SLC7A7/IMPAD1/ASNS/ELOVL3/HPGD/WARS2/ITIH2/P4HA1/DDO/AHCY/CTH/SNCA/SIRT1/VARS2/MDH1/SHAS2/PGAM2/SDHB/MGST3/ACAA2/RBP1/PTGS2/ACACA/AASS/OGT/SCAP/NR4A3/NPC1/ACSS2/ETFB/HADHA/FBP1/HOGA1/KMO/ABCD3/PPARG/ACADM/NIT2/DCT/OTC/DECR1/PT…	166
GO:0043436	oxoacid metabolic process	163/2333	295/5965	6.45512e-09	1.67138e-06	1.28998e-06	GPI/BCKDHA/WDTC1/ARG1/PC/ACOX1/ACLY/GIP/ARV1/GOT1/UROS/IDO1/MID1IP1/RGN/TBXAS1/PSPH/SEPHS2/ACSM4/DPYD/PDK4/ACO2/GAPDH/PCCB/NPL/NDUFAB1/PPARD/PRKAA2/ERO1A/ECHS1/ALOX15/APOC2/SLC7A7/IMPAD1/ASNS/ELOVL3/HPGD/WARS2/ITIH2/P4HA1/DDO/AHCY/CTH/SNCA/SIRT1/VARS2/MDH1/SHAS2/PGAM2/SDHB/MGST3/ACAA2/RBP1/PTGS2/ACACA/AASS/OGT/SCAP/NR4A3/NPC1/ACSS2/ETFB/HADHA/FBP1/HOGA1/KMO/ABCD3/PPARG/ACADM/NIT2/DCT/OTC/DECR1/PT…	163
GO:0032870	cellular response to hormone stimulus	108/2333	180/5965	7.25167e-09	1.74351e-06	1.34565e-06	RUVBL2/PRKCZ/WDTC1/GATA6/GDF15/GNA11/APPL1/SLC2A4/NR4A2/GOT1/RAB10/PDK4/PHB2/ADIPOR2/PTGFR/PRKAA2/ANXA1/RARRES2/TRH/GNAI2/RHOA/MYOD1/GRB2/INPP5K/TFPI/SSTR2/H2AFZ/RELA/ACSL1/FBXO32/GNAQ/SMYD3/USF1/SIRT1/PID1/LHCGR/THRA/TSHR/FSHB/JUN/NCOA1/NR4A3/TSHB/ESR2/PPARG/P2RY6/IRS1/AR/OSTN/DDRGK1/STAT5B/AGRP/STAT5A/INHBB/SSTR1/CDK4/ASIP/CGA/MEF2C/FSHR/FAM210B/CALR/STAT3/LHB/MT3/WT1/PARK7/SLC5A5/HCRTR2/GATA1/…	108
GO:0050776	regulation of immune response	122/2333	210/5965	1.17552e-08	2.63787e-06	2.03592e-06	PRKCZ/ARG1/FADD/TICAM1/TMEM173/GATA3/MAPKAPK3/BCL6/LIME1/IL12B/ZP3/BCL10/STAT6/TBK1/LSM14A/ALOX15/KCNN4/HMGB1/SERPINB9/ANXA1/CD180/TLR5/RELA/GPR33/KIT/SMAD3/FYN/SIRT1/IL28B/IFNG/CD28/SOCS5/IL15/TNIP1/NECTIN2/UBE2K/NLRP3/DHX58/IRAK4/NR4A3/NLRX1/PVRIG/LAT2/PQBP1/PPARG/C2/VAMP7/C1S/SYK/FFAR2/IL13RA2/PSMB4/C8A/THY1/TGFB1/TFRC/S100A14/MASP1/TLR3/TNFSF13B/MEF2C/TLR7/SELENOS/PLSCR1/CD247/CD59/LGALS13/ZP…	122
GO:0006954	inflammatory response	123/2333	214/5965	2.44856e-08	5.15115e-06	3.97568e-06	TNFRSF1B/TICAM1/CD74/GATA3/IL2RA/BCL6/CCL2/IL12B/ZP3/CASP1/CHI3L1/ZFP36/C5AR1/HMGB1/ANXA1/RARRES2/F2/CD180/CD14/RELA/GPR33/KIT/SMAD3/PROC/TREM1/IL4R/SNCA/F3/CD28/SOCS5/TNIP1/FAS/NLRP3/PTGS2/NLRX1/CCL5/SAA3/VAMP7/SYK/FFAR2/PPBP/HP/IL1A/PSMB4/STAT5B/STAT5A/DNASE1/TGFB1/ITIH4/TLR3/LBP/SELENOS/SNAP23/ACP5/CD59/FCER1G/STAT3/IL-6/CCL22/IL18/PARK7/TRPV4/CCR7/GP91-PHOX/PIK3CG/IL17A/C5/CD46/ALOX5AP/PDE6C/…	123
GO:0009617	response to bacterium	106/2333	181/5965	6.14379e-08	1.21647e-05	9.38877e-06	RNF5/SPACA4/RAB14/TICAM1/OPTN/MAPKAPK3/IFNAR1/CCL2/GPRL15/ROMO1/IL12B/RAB1A/BCL10/TBK1/PTGFR/ZFP36/C5AR1/ANKRD1/SERPINB9/RARRES2/RHOA/CD180/TLR5/RELA/CA3/SNCA/MRC1/PGLYRP2/RPL30/FAS/NLRP3/PRDX3/JUN/DHX58/IRF8/LYZ/CCL5/SAA3/PMAP-36/ISG15/SYK/PPBP/HP/SPACA1/DBI/LEAP2/SCARB1/TGFB1/HAMP/CDK4/S100A14/LBP/MEF2C/DEFB1/DEFB1/SELENOS/ACP5/BPI/TRAF6/FCER1G/MTDH/IL18/DMBT1/CCR7/STATH/SLPI/NPG1/DEFB110/SLC11…	106
GO:2000241	regulation of reproductive process	50/2333	71/5965	7.64035e-08	1.42875e-05	1.10271e-05	CDC20/SERPINF1/PIWIL2/ZP3/CDKN1B/CCNB1/CDK7/ZP2/AKAP1/TP53/PRKAR2A/LOC396905/ACVR1B/CCNB2/CDK1/CTNNB1/AR/GNRH1/WEE2/LIF/INHBB/RLN2/CCNH/HORMAD1/ZP4/RTF2/CALR/WT1/MOS/CPEB1/INHBA/NR5A1/UBE2B/AURKA/PDE3A/DMRT1/FGFR2/FZR1/GDF9/ZFPM2/RNASE10/ESR1/PRKAR1A/BMP7/SPDYA/PHLDA2/BMP4/NPPC/ARHGDIB/HYAL3	50
GO:0045087	innate immune response	122/2333	216/5965	1.0926e-07	1.9041e-05	1.46959e-05	IRF3/ARG1/FADD/TICAM1/TMEM173/MAPKAPK3/IFNAR1/CCL2/IL12B/BCL10/TBK1/LSM14A/HMGB1/SERPINB9/ANXA1/RARRES2/GRB2/CYP3A29/CD180/RAB27A/TLR5/CD14/RELA/SNCA/FYN/MRC1/MSRB1/IL28B/IFNG/TNIP1/IFNK/NECTIN2/UBE2K/FCN1/CYBA/DHX58/IRAK4/NLRX1/IRF8/PQBP1/CCL5/PPARG/VAMP7/IFN-DELTA-5/ISG15/C1S/SYK/FFAR2/PGLYRP1/MX1/LOC733579/S100A14/MASP1/TLR3/LBP/FBXO9/TLR7/DEFB1/PLSCR1/CD59/C2H19orf66/FCER1G/IL18/CXCL16/GP91-P…	122
GO:0050778	positive regulation of immune response	98/2333	166/5965	1.13137e-07	1.9041e-05	1.46959e-05	PRKCZ/FADD/TICAM1/TMEM173/GATA3/MAPKAPK3/LIME1/IL12B/ZP3/BCL10/STAT6/TBK1/LSM14A/KCNN4/HMGB1/ANXA1/CD180/TLR5/RELA/GPR33/FYN/SIRT1/IL28B/IFNG/CD28/SOCS5/IL15/TNIP1/NECTIN2/UBE2K/NLRP3/DHX58/IRAK4/NR4A3/NLRX1/PVRIG/PQBP1/C2/VAMP7/C1S/SYK/FFAR2/C8A/THY1/TGFB1/TFRC/S100A14/MASP1/TLR3/TNFSF13B/MEF2C/TLR7/PLSCR1/CD247/CD59/ZP4/TRAF6/FCER1G/IL18/C1QB/PARK7/CCR7/TRIM15/C5/CD46/RBM14/MAP3K7/TLR4/MYD88/TN…	98
GO:0042742	defense response to bacterium	59/2333	89/5965	1.61293e-07	2.58529e-05	1.99534e-05	SPACA4/RAB14/OPTN/GPRL15/ROMO1/IL12B/RAB1A/TBK1/C5AR1/RARRES2/TLR5/PGLYRP2/RPL30/NLRP3/IRF8/LYZ/PMAP-36/ISG15/SYK/HP/SPACA1/DBI/LEAP2/HAMP/S100A14/LBP/DEFB1/DEFB1/ACP5/BPI/FCER1G/DMBT1/STATH/SLPI/NPG1/DEFB110/TLR4/MYD88/CEBPB/LTA/TLR2/MAVS/HMGB2/DEFB114/KLRK1/IL10/SPACA5/LOC692190/LTF/GNLY/RAG2/TLR1/CHGA/NPG4/PR39/FGB/LALBA/DEFB129/RNASE6	59
GO:2000243	positive regulation of reproductive process	25/2333	29/5965	2.17605e-07	3.05768e-05	2.35993e-05	CDC20/PIWIL2/ZP3/CDK7/AKAP1/PRKAR2A/ACVR1B/CDK1/CTNNB1/AR/INHBB/RLN2/CCNH/ZP4/WT1/CPEB1/INHBA/NR5A1/UBE2B/AURKA/PDE3A/GDF9/ZFPM2/SPDYA/HYAL3	25
GO:0002253	activation of immune response	69/2333	109/5965	2.24058e-07	3.05768e-05	2.35993e-05	TICAM1/TMEM173/GATA3/MAPKAPK3/LIME1/BCL10/TBK1/LSM14A/KCNN4/HMGB1/CD180/TLR5/RELA/GPR33/FYN/CD28/TNIP1/NECTIN2/DHX58/IRAK4/NR4A3/NLRX1/PVRIG/PQBP1/C2/C1S/SYK/FFAR2/C8A/THY1/S100A14/MASP1/TLR3/MEF2C/TLR7/PLSCR1/CD247/CD59/TRAF6/FCER1G/C1QB/CCR7/TRIM15/C5/CD46/RBM14/TLR4/MYD88/TNFAIP3/TLR2/WDFY1/TLR9/C6/MAVS/RGCC/ESR1/LY96/CD79A/KLRK1/IRF7/SERPING1/C7/TLR8/RSAD2/TLR1/IRF1/NFKBIA/CFB/C8B	69
GO:0017144	drug metabolic process	129/2333	233/5965	2.24193e-07	3.05768e-05	2.35993e-05	GPI/ATP5ME/TICAM1/ESD/PDXK/ATP5PD/ACLY/NR4A2/NDUFB8/NOS3/UQCRB/DPYD/ACO2/GAPDH/NPL/ADA2/CCNB1/SOD1/SAT1/RHOA/ATP5IF1/CAT/NOS2/ADH5/AHCY/SMAD3/KLF4/CTH/STARD3/SNCA/SIRT1/PID1/IFNG/MDH1/ATP5PO/PGAM2/SDHB/ATP5MC3/PRDX3/CBR1/AASS/OGT/AKR1B1/OVGP1/ACSS2/COX8H/FBP1/UQCR10/KMO/MAT2A/BID/BMP5/COX7C/BHMT/PRL/QDPR/STAT5B/AMT/ST3GAL1/GATM/TGFB1/OXCT1/NDUFC2/CYCS/FMO1/SUCLG1/SELENOS/COX5B/ALDH2/ACP5/SRD5A2/P…	129
GO:0000003	reproduction	200/2333	389/5965	2.45269e-07	3.05768e-05	2.35993e-05	TSSK3/GATA6/DHCR24/CDC20/ARID4A/TSSK6/GATA3/BCL6/SERPINF1/BMPR2/PIWIL2/RNF114/TFAP2C/TRIP13/ZP3/CCNE2/KRT8/LGR5/CDKN1B/PHB2/ODF1/CCT3/NKX2-1/ADIG/CFTR/FGF9/GLRB/CCNB1/PPARD/CDK7/ITGAV/SOD1/ZP2/AKAP1/SPIN1/TP53/RHOA/ADM/BMP15/GRB2/PRKAR2A/ID4/ATAT1/HPGD/LOC396905/ACSL4/ACVR1B/ZAN/CCT7/KIT/SPESP1/GJA10/PAQR8/GNAQ/STRA8/PAFAH1B1/SIRT1/LHCGR/NDP/KITLG/THRA/CABYR/NECTIN2/SMAD4/OAZ3/HEY2/CLGN/ZPBP/PRDX…	200
GO:0009719	response to endogenous stimulus	200/2333	389/5965	2.45269e-07	3.05768e-05	2.35993e-05	RUVBL2/PRKCZ/WDTC1/GATA6/RRAGD/RAB14/GDF15/TICAM1/GNA11/ITGB1/GATA3/APPL1/CCL2/SLC2A4/NR4A2/BMPR2/INHA/GOT1/GDF5/RAB10/PDK4/PHB2/ADIPOR2/NKX2-1/CACNA2D1/CFTR/FGF9/PTGFR/PRKAA2/FOS/ZFP36/ANKRD1/ANXA1/TIMP2/RARRES2/TRH/GNAI2/RHOA/BMP15/MYOD1/GRB2/INPP5K/TFPI/EZH2/HPGD/SSTR2/H2AFZ/LAMTOR2/RELA/AQP9/SMAD3/ACSL1/FBXO32/PAQR8/GNAQ/SMYD3/USF1/FYN/FGF20/SIRT1/PID1/LHCGR/CIDEA/LEMD3/ITGB3/SOCS5/FDX1/THRA/…	200
GO:0022414	reproductive process	200/2333	389/5965	2.45269e-07	3.05768e-05	2.35993e-05	TSSK3/GATA6/DHCR24/CDC20/ARID4A/TSSK6/GATA3/BCL6/SERPINF1/BMPR2/PIWIL2/RNF114/TFAP2C/TRIP13/ZP3/CCNE2/KRT8/LGR5/CDKN1B/PHB2/ODF1/CCT3/NKX2-1/ADIG/CFTR/FGF9/GLRB/CCNB1/PPARD/CDK7/ITGAV/SOD1/ZP2/AKAP1/SPIN1/TP53/RHOA/ADM/BMP15/GRB2/PRKAR2A/ID4/ATAT1/HPGD/LOC396905/ACSL4/ACVR1B/ZAN/CCT7/KIT/SPESP1/GJA10/PAQR8/GNAQ/STRA8/PAFAH1B1/SIRT1/LHCGR/NDP/KITLG/THRA/CABYR/NECTIN2/SMAD4/OAZ3/HEY2/CLGN/ZPBP/PRDX…	200
GO:0007292	female gamete generation	38/2333	51/5965	2.73367e-07	3.28626e-05	2.53635e-05	CDC20/PIWIL2/TRIP13/ZP3/LGR5/CCNB1/CDK7/AKAP1/RHOA/BMP15/PRKAR2A/HPGD/PAQR8/SIRT1/TOP2A/CCNB2/CDK1/CTNNB1/WEE2/INHBB/RLN2/CCNH/HORMAD1/HEXB/LHB/CPEB1/INHBA/CDC25B/AURKA/PDE3A/PAQR7/FZR1/GDF9/NCAPH2/PRKAR1A/AFP/SPDYA/NPPC	38
GO:0031347	regulation of defense response	101/2333	176/5965	4.97234e-07	5.77135e-05	4.45435e-05	ARG1/FADD/TICAM1/TMEM173/CD74/OPTN/GATA3/MAPKAPK3/BCL6/IL12B/ZP3/CASP1/TBK1/LSM14A/ZFP36/HMGB1/SERPINB9/ANXA1/CD180/TLR5/RELA/SMAD3/PROC/SNCA/CD28/SOCS5/IL15/TNIP1/NECTIN2/UBE2K/NLRP3/DHX58/IRAK4/NLRX1/PQBP1/PPARG/VAMP7/FFAR2/PSMB4/STAT5B/STAT5A/DNASE1/PCBP2/S100A14/TLR3/MEF2C/TLR7/SELENOS/PLSCR1/ACP5/CD59/FCER1G/PARK7/TRPV4/CCR7/TRIM15/CD46/CDC37/PDE6C/DRD2/CHID1/GGT1/RBM14/ADORA1/TLR4/MYD88/TNF…	101
GO:0016999	antibiotic metabolic process	32/2333	42/5965	1.0507e-06	0.000114086	8.80519e-05	ESD/ACLY/ACO2/NPL/SOD1/CAT/ADH5/SNCA/MDH1/SDHB/PRDX3/AKR1B1/ACSS2/PRL/ST3GAL1/SUCLG1/ALDH2/ALDH5A1/PARK7/DLST/ADH4/DUOX2/IDH3B/CS/DPEP1/DUOX1/PDHB/FH/RENBP/SULT2A1/SDHD/DUOXA1	32
GO:1901615	organic hydroxy compound metabolic process	91/2333	158/5965	1.47849e-06	0.000155519	0.00012003	DHCR24/HMGCR/GATA3/PDXK/NR4A2/ARV1/GOT1/TPO/PTH/PRKAA2/SOD1/ALOX15/MSMO1/IMPAD1/CYP51/NPC2/ADH5/INSIG1/PTEN/RDH12/SNCA/SIRT1/IFNG/FDX1/RBP1/SQLE/SCAP/AKR1B1/CYP11A1/NPC1/GK/P2RY6/DCT/BMP5/SLC27A2/APOA1/IYD/QDPR/TTR/SCARB1/IMPA1/LDLR/ASIP/CGA/ALDH2/SRD5A2/GBA/MAOA/HPRT1/STAR/SLC37A4/MT3/PMVK/PARK7/EBP/FDFT1/SLC5A5/SREBF1/PROX1/TYR/POU1F1/ADH4/DRD2/INSIG2/DUOX2/DPM2/NUDT3/LIPE/SORD/HAO1/DUOX1/APP/E…	91
GO:0032787	monocarboxylic acid metabolic process	89/2333	154/5965	1.57778e-06	0.000159069	0.00012277	GPI/WDTC1/PC/ACOX1/GIP/ARV1/MID1IP1/TBXAS1/ACSM4/PDK4/GAPDH/PCCB/NDUFAB1/PPARD/PRKAA2/ECHS1/ALOX15/APOC2/ASNS/ELOVL3/HPGD/SNCA/SIRT1/PGAM2/ACAA2/RBP1/PTGS2/ACACA/OGT/SCAP/NR4A3/NPC1/ACSS2/ETFB/HADHA/FBP1/HOGA1/KMO/ABCD3/PPARG/ACADM/NIT2/DECR1/PTGES/SLC27A2/APOA1/CRYL1/DLAT/FAAH/LPIN1/SCD/VNN1/CROT/ALDH5A1/SCD5/ABHD5/UGT1A6/PLIN5/SLC37A4/PGK1/PARK7/PEX2/PROX1/AKR1C4/PPARGC1A/CRABP1/DDIT4/TNFRSF1A/…	89
GO:1901701	cellular response to oxygen-containing compound	143/2333	270/5965	1.6586e-06	0.00015951	0.000123111	RUVBL2/PRKCZ/WDTC1/RRAGD/GDF15/TICAM1/GNA11/ESD/APPL1/EPHA3/BIRC5/CCL2/SLC2A4/NR4A2/GOT1/ROMO1/KCNB1/IL12B/RAB10/PDK4/CACNA2D1/CFTR/PTGFR/CCS/PRKAA2/FOS/ZFP36/SOD1/ANKRD1/RARRES2/GNAI2/RHOA/PDCD10/RACK1/MYOD1/GRB2/INPP5K/EZH2/CD180/SSTR2/H2AFZ/LAMTOR2/RELA/AQP9/FBXO32/GNAQ/STRA8/SMYD3/USF1/SIRT1/MRC1/PID1/LHCGR/FDX1/TSHR/NLRP3/PRDX3/JUN/MDM2/MGST1/VCP/NR4A3/IRF8/DCPS/CTNNB1/CCL5/PPARG/P2RY6/IRS1/…	143
GO:0050878	regulation of body fluid levels	64/2333	104/5965	2.59276e-06	0.000242423	0.000187103	CSN3/PDSS2/CFTR/KCNN4/ADM/INPP5K/TFPI/F2/RAB27A/ADRA2B/PROC/F3/ITGB3/P2RY2/P2RY12/SERPINC1/AKR1B1/GJA1/CSN2/F12/CELA2A/SYK/STMN1/ADM5/F10/CLDN4/RAP2B/PRL/STAT5B/STAT5A/AQP3/AQP7/FCER1G/F2R/GUCA2B/TRPV4/PIK3CG/GATA1/F5/DRD2/ADRA2A/ADORA1/TLR4/HPS6/NME1/F9/HNF4A/CD9/BLOC1S6/AQP1/NR1H3/THBS1/HYAL2/OXTR/F8/CD40LG/SERPING1/KLKB1/F7/CHRM1/CHRM3/PLG/FGB/THBD	64
GO:0044703	multi-organism reproductive process	141/2333	268/5965	3.18723e-06	0.000284914	0.000219898	TSSK3/CDC20/ARID4A/TSSK6/BCL6/BMPR2/PIWIL2/RNF114/TRIP13/ZP3/LGR5/ODF1/CCT3/ADIG/CFTR/GLRB/CCNB1/PPARD/CDK7/ITGAV/SOD1/ZP2/AKAP1/SPIN1/RHOA/BMP15/PRKAR2A/ATAT1/HPGD/LOC396905/ACSL4/ACVR1B/ZAN/CCT7/KIT/SPESP1/GJA10/PAQR8/PAFAH1B1/SIRT1/THRA/CABYR/NECTIN2/SMAD4/OAZ3/CLGN/ZPBP/PRDX3/TOP2A/CCNB2/CCT2/OVGP1/CDK1/CTNNB1/TRPC3/UABP-2/PLCZ1/AR/WEE2/GPX4/CREB3L4/SPAM1/LIF/ZPBP2/DDR1/BSP1/SPACA1/STAT5B/TDR…	141
GO:0003013	circulatory system process	78/2333	133/5965	3.2165e-06	0.000284914	0.000219898	ENPEP/BMPR2/NOS3/PLN/EDNRB/CACNA2D1/KCNJ2/SOD1/RHOA/ADM/ATP2A2/KCNJ5/CALM1/ADRA2B/SUMO1/MYL2/CARTPT/FYN/EDNRA/THRA/P2RY2/HEY2/NCALD/PTGS2/MDM2/STC1/SLC1A1/MEF2A/KCNMA1/HTR7/GJA1/ADRB1/PPARG/TRPC1/AR/HTR2B/ADM5/DRD1/NPY1R/AVP/CALM3/EDN3/FSHR/NPPB/ADRB2/ACTC1/GLP1R/GUCA2B/HTR1B/TRPV4/EDN1/GUCY1A1/DRD2/ID2/ADRA2A/HBEGF/ADORA1/CAV3/HTR1D/ATP1B1/CHRM2/ADRA1A/RGS2/SMAD7/SRI/KCNE3/TPM1/OXTR/STAT1/CYSLTR…	78
GO:0008015	blood circulation	76/2333	129/5965	3.38194e-06	0.000291887	0.00022528	ENPEP/BMPR2/NOS3/PLN/EDNRB/CACNA2D1/KCNJ2/SOD1/RHOA/ADM/ATP2A2/KCNJ5/CALM1/ADRA2B/SUMO1/MYL2/CARTPT/EDNRA/THRA/P2RY2/HEY2/NCALD/PTGS2/MDM2/STC1/SLC1A1/MEF2A/KCNMA1/HTR7/GJA1/ADRB1/PPARG/TRPC1/AR/HTR2B/ADM5/DRD1/NPY1R/AVP/CALM3/EDN3/FSHR/NPPB/ADRB2/ACTC1/GLP1R/GUCA2B/HTR1B/TRPV4/EDN1/GUCY1A1/DRD2/ID2/ADRA2A/HBEGF/ADORA1/CAV3/HTR1D/ATP1B1/CHRM2/ADRA1A/RGS2/SMAD7/SRI/KCNE3/TPM1/OXTR/STAT1/UTS2/CHRM1…	76
GO:0002764	immune response-regulating signaling pathway	55/2333	87/5965	4.03745e-06	0.000339752	0.000262222	TICAM1/GATA3/MAPKAPK3/LIME1/BCL10/LSM14A/KCNN4/HMGB1/CD180/TLR5/RELA/GPR33/KIT/FYN/CD28/TNIP1/NECTIN2/DHX58/IRAK4/NR4A3/NLRX1/PVRIG/LAT2/SYK/FFAR2/THY1/S100A14/TLR3/MEF2C/TLR7/PLSCR1/CD247/TRAF6/FCER1G/CCR7/TRIM15/MS4A2/TLR4/MYD88/TNFAIP3/CD40/TLR2/WDFY1/TLR9/ESR1/LY96/CD79A/KLRK1/IRF7/TLR8/RSAD2/TLR1/IRF1/NFKBIA/CTSH	55
GO:0032101	regulation of response to external stimulus	119/2333	221/5965	4.39154e-06	0.000360535	0.000278262	TUBB2B/ARG1/TICAM1/CD74/OPTN/GATA3/BCL6/CCL2/BMPR2/IL12B/RAC1/ZP3/CASP1/TBK1/PPARD/CAPN3/ZFP36/C5AR1/ANXA1/RARRES2/OXSR1/CXCR4/MYOD1/TFPI/ANGPT2/MAP2K2/CD180/CXCL12/RTN4/RELA/SMAD3/KLF4/CARTPT/PROC/SNCA/CD28/SOCS5/IL15/TNIP1/NLRP3/SERPINC1/DHX58/NLRX1/VEGFA/PQBP1/CCL5/F12/VAMP7/SYK/FFAR2/PPBP/LOC106505565/PSMB4/STAT5B/STAT5A/DNASE1/TGFB1/PCBP2/S100A14/IL16/TLR3/SELENOS/ACP5/CD59/PLA2G7/CMKLR1/TRA…	119
GO:0043902	positive regulation of multi-organism process	37/2333	53/5965	5.38898e-06	0.000431888	0.000333333	CDC20/ARG1/OPTN/ZP3/TBK1/CDK7/AKAP1/VPS4A/PRKAR2A/CD180/ANXA2/ACVR1B/IFNG/VAPB/TOP2A/NECTIN1/DHX58/CDK1/INHBB/RLN2/CCNH/ZP4/TRAF6/ZNF639/TBC1D20/TRIM15/CPEB1/INHBA/AURKA/PDE3A/GDF9/LY96/MIF/SPDYA/TAF11/CAV2/HYAL3	37
GO:0006915	apoptotic process	242/2333	500/5965	6.56413e-06	0.000507616	0.00039178	MTCH1/BCL2A1/NOD2/GATA6/DHCR24/ATG5/FADD/TICAM1/TMEM173/PSEN2/GATA3/ARF4/BCL6/BIRC5/CCL2/NTN1/NR4A2/FRZB/BMPR2/INHA/GDF5/KCNB1/DUSP1/IL12B/CLN3/BCL10/CASP1/PDK4/CHI3L1/KRT8/DDIT3/CDKN1B/PHB2/GAPDH/DAPL1/SOCS3/NTF4/PTH/PTGFR/ATG4D/PPARD/PRKAA2/ERO1A/ITGAV/CAPN3/SOD1/ANKRD1/SERPINB9/TP53/RHOA/OXSR1/BCL2L11/PDCD10/RACK1/BMP15/ATP5IF1/MAP2K2/BMPR1B/BACE1/ACVR1B/CXCL12/RELA/SMAD3/CIDEC/KLF4/CTH/AURKB/…	242
GO:0032103	positive regulation of response to external stimulus	60/2333	98/5965	6.72882e-06	0.000507616	0.00039178	TUBB2B/ARG1/TICAM1/CD74/OPTN/BMPR2/RAC1/ZP3/TBK1/C5AR1/RARRES2/OXSR1/CD180/CXCL12/RTN4/SNCA/CD28/DHX58/VEGFA/CCL5/VAMP7/FFAR2/PPBP/LOC106505565/STAT5B/STAT5A/TGFB1/S100A14/IL16/TLR3/PLA2G7/CMKLR1/TRAF6/CALR/FCER1G/PARK7/TRPV4/CCR7/TRIM15/CXCL14/TLR4/TNFRSF1A/LTA/TLR2/TLR9/GHRL/THBS1/APP/HYAL2/LY96/DEFB114/MIF/CCR1/CXCL10/CCR2/TMSB4X/NFKBIA/GHSR/FABP4/CXCL9	60
GO:0002252	immune effector process	127/2333	240/5965	6.78631e-06	0.000507616	0.00039178	IRF3/PRKCZ/ARG1/FADD/TICAM1/TMEM173/BCL6/IL12B/ZP3/BCL10/STAT6/LSM14A/HMGB1/SERPINB9/ANXA1/CD180/RAB27A/KIT/IL28B/IFNG/CD28/SOCS5/IL15/IFNK/NECTIN2/BST2/CD207/NLRP3/DHX58/NR4A3/IL5/NLRX1/ITM2A/PQBP1/LOC100156936/C2/VAMP7/IFN-DELTA-5/ISG15/C1S/SYK/FFAR2/IL13RA2/OASL/C8A/MX1/DNASE1/TGFB1/TFRC/PCBP2/LOC733579/MASP1/TLR3/TLR7/IFN-ALPHA-8/PLSCR1/SNAP23/CD59/LGALS13/FOXP3/TRAF6/C2H19orf66/FCER1G/STAT3/…	127
GO:0071495	cellular response to endogenous stimulus	177/2333	353/5965	9.52892e-06	0.000697269	0.000538155	RUVBL2/PRKCZ/WDTC1/GATA6/RRAGD/RAB14/GDF15/GNA11/GATA3/APPL1/CCL2/SLC2A4/NR4A2/BMPR2/INHA/GOT1/GDF5/RAB10/PDK4/PHB2/ADIPOR2/NKX2-1/CACNA2D1/CFTR/FGF9/PTGFR/PRKAA2/FOS/ZFP36/ANKRD1/ANXA1/RARRES2/TRH/GNAI2/RHOA/BMP15/MYOD1/GRB2/INPP5K/TFPI/EZH2/HPGD/SSTR2/H2AFZ/LAMTOR2/RELA/AQP9/SMAD3/ACSL1/FBXO32/GNAQ/SMYD3/USF1/FYN/FGF20/SIRT1/PID1/LHCGR/CIDEA/LEMD3/ITGB3/FDX1/THRA/TSHR/TGFBR3/SMAD4/FGF21/NLRP3/F…	177
GO:0050727	regulation of inflammatory response	62/2333	103/5965	1.03731e-05	0.000742892	0.000573368	TICAM1/CD74/GATA3/BCL6/IL12B/ZP3/CASP1/ZFP36/ANXA1/RELA/SMAD3/PROC/SNCA/CD28/SOCS5/TNIP1/NLRP3/NLRX1/VAMP7/FFAR2/PSMB4/STAT5B/STAT5A/DNASE1/TLR3/SELENOS/ACP5/CD59/FCER1G/PARK7/TRPV4/CCR7/CD46/PDE6C/CHID1/GGT1/ADORA1/TLR4/TNFAIP3/TNFRSF1A/LTA/TLR2/LEP/TLR9/JAK2/NR1H3/GHRL/TNFAIP8L2/IL2/APP/ESR1/HYAL2/DEFB114/IL10/SERPING1/CYP19A1/CCR2/TMSB4X/NFKBIA/GHSR/FABP4/DUOXA1	62
GO:0044282	small molecule catabolic process	60/2333	99/5965	1.06354e-05	0.000745808	0.000575618	BCKDHA/ESD/ACOX1/GOT1/IDO1/GALM/DPYD/PCCB/NPL/ADA2/PPARD/ECHS1/AHCY/PTEN/ACAA2/RBKS/AASS/ETFB/HADHA/HOGA1/KMO/ABCD3/ACADM/DHDH/DECR1/SLC27A2/UOX/FAAH/SCARB1/LPIN1/AMT/TGFB1/OXCT1/IMPA1/CROT/ALDH2/ALDH5A1/MGAT1/PLIN5/HPRT1/TDH/MT3/PEX2/DLST/CRABP1/GOT2/ABAT/ACADL/NUDT3/SORD/HAO1/HADH/HYAL2/CYP7A1/TPI1/RENBP/SULT2A1/APOE/HYAL3/MIOX	60
GO:0043900	regulation of multi-organism process	75/2333	130/5965	1.13577e-05	0.000772873	0.000596507	CDC20/ARG1/OPTN/IL12B/ZP3/TBK1/CCNB1/CDK7/ITGAV/ZP2/AKAP1/VPS4A/INPP5K/PRKAR2A/CD180/LOC396905/ANXA2/ACVR1B/IFNG/IL15/VAPB/EIF2AK2/NECTIN2/TOP2A/CCNB2/NECTIN1/DHX58/NLRX1/IRF8/CDK1/PQBP1/CCL5/ISG15/WEE2/INHBB/MX1/RLN2/PCBP2/PLSCR1/CCNH/ZP4/TRAF6/C2H19orf66/CALR/ZNF639/TBC1D20/DDX3X/PROX1/TRIM15/CPEB1/PPIA/APCS/INHBA/OAS1/TNFAIP3/LTA/AURKA/PDE3A/SAMHD1/FZR1/MAVS/GDF9/RNASE10/PRKAR1A/LY96/DEFB114/M…	75
GO:0051445	regulation of meiotic cell cycle	23/2333	29/5965	1.14806e-05	0.000772873	0.000596507	CDC20/PIWIL2/CCNB1/CDK7/AKAP1/PRKAR2A/CCNB2/CDK1/WEE2/LIF/CCNH/HORMAD1/CALR/MOS/CPEB1/UBE2B/AURKA/PDE3A/DMRT1/FZR1/PRKAR1A/SPDYA/NPPC	23
GO:0001816	cytokine production	126/2333	240/5965	1.23005e-05	0.000811836	0.000626579	IRF3/PRKCZ/GATA6/ARG1/FADD/TICAM1/TMEM173/CD74/GATA3/BCL6/IL12B/RAC1/ZP3/RAB1A/BCL10/GPNMB/CHI3L1/DDIT3/TBK1/LSM14A/ITGAV/ZFP36/C5AR1/SOD1/ANXA1/ADCYAP1/TLR5/RELA/KIT/SMAD3/KLF4/IL33/SIRT1/CIDEA/IFNG/CD28/SOCS5/IL15/SMAD4/NLRP3/F11R/DHX58/NR4A3/NLRX1/IRF8/ACVR2B/PQBP1/ISG15/SYK/HTR2B/FFAR2/LEF1/IL1A/CD2AP/PRL/STAT5B/STAT5A/INHBB/ARNT/TGFB1/TLR3/SELENOS/CD247/ACP5/LGALS13/GBA/BPI/CMKLR1/FOXP3/TRAF…	126
GO:0045932	negative regulation of muscle contraction	12/2333	12/5965	1.25937e-05	0.0008152	0.000629175	SOD1/KCNMA1/TRPC1/ADRB2/TRPV4/GUCY1A1/PGR/RGS2/SRI/KCNE3/BDKRB1/TNNT1	12
GO:0016053	organic acid biosynthetic process	69/2333	118/5965	1.35868e-05	0.000846912	0.000653651	GPI/WDTC1/GIP/GOT1/UROS/MID1IP1/RGN/TBXAS1/PSPH/SEPHS2/ACSM4/DPYD/PDK4/GAPDH/NDUFAB1/PRKAA2/ALOX15/APOC2/ASNS/ELOVL3/CTH/SIRT1/SHAS2/PGAM2/MGST3/RBP1/PTGS2/ACACA/AASS/OGT/SCAP/FBP1/HOGA1/KMO/ABCD3/PPARG/PTGES/SLC27A2/APOA1/BHMT/GULO/GATM/TGFB1/SCD/SCD5/PGK1/PARK7/PROX1/ALOX5AP/HAS1/GGT1/LTA4H/AKR1C4/DDIT4/GOT2/PHGDH/HAS3/PRKAG3/HK2/EIF6/PRKAG1/GLUL/ERLIN2/CYP7A1/TPI1/ALDOC/MIF/BDKRB1/HNF1A	69
GO:0046394	carboxylic acid biosynthetic process	69/2333	118/5965	1.35868e-05	0.000846912	0.000653651	GPI/WDTC1/GIP/GOT1/UROS/MID1IP1/RGN/TBXAS1/PSPH/SEPHS2/ACSM4/DPYD/PDK4/GAPDH/NDUFAB1/PRKAA2/ALOX15/APOC2/ASNS/ELOVL3/CTH/SIRT1/SHAS2/PGAM2/MGST3/RBP1/PTGS2/ACACA/AASS/OGT/SCAP/FBP1/HOGA1/KMO/ABCD3/PPARG/PTGES/SLC27A2/APOA1/BHMT/GULO/GATM/TGFB1/SCD/SCD5/PGK1/PARK7/PROX1/ALOX5AP/HAS1/GGT1/LTA4H/AKR1C4/DDIT4/GOT2/PHGDH/HAS3/PRKAG3/HK2/EIF6/PRKAG1/GLUL/ERLIN2/CYP7A1/TPI1/ALDOC/MIF/BDKRB1/HNF1A	69
GO:0022409	positive regulation of cell-cell adhesion	42/2333	64/5965	1.45969e-05	0.000893331	0.000689477	PRKCZ/FADD/GATA3/BCL6/EFNB3/IL12B/ZP3/BCL10/ANXA1/RHOA/IFNG/CD28/SOCS5/IL15/NLRP3/IGFBP2/NR4A3/NCK2/CCL5/SYK/CD80/STAT5B/THY1/STAT5A/TFRC/TNFSF13B/ZP4/TRAF6/IL18/CCR7/IL7/LEP/DPP4/SMAD7/IL4/IL2/RNASE10/BMP7/CD40LG/CCR2/FGB/CD274	42
GO:0048878	chemical homeostasis	153/2333	301/5965	1.5382e-05	0.000924566	0.000713584	GPI/WDTC1/GPR12/PTH1R/BIRC5/GOT1/KCNB1/LIME1/CLN3/HMOX2/ATP6V1H/PDK4/PNPLA3/DDIT3/ADIPOR2/PLN/EDNRB/PTH/CFTR/PRKAA2/ERO1A/CAPN3/C5AR1/SOD1/APOC2/SFXN1/RACK1/ADCYAP1/INPP5K/ATP2A2/ATP6V1G1/SLC4A4/NPC2/SELENOK/SLC30A1/CALM1/GPR33/SMAD3/CARTPT/USF1/SNCA/FYN/SIRT1/ATP2B1/VAPB/SMAD4/TMCO1/AKR1B1/STC1/NPC1/ATP1A1/GJA1/CALB1/CCL5/PPARG/TRPC3/CCR10/CELA2A/STMN1/HTR2B/CALB2/FFAR2/APOA1/SLC9A1/CLDN4/MICU1/…	153
GO:0006066	alcohol metabolic process	62/2333	104/5965	1.59922e-05	0.000944381	0.000728878	DHCR24/HMGCR/ARV1/GOT1/PTH/PRKAA2/SOD1/IMPAD1/CYP51/NPC2/ADH5/INSIG1/PTEN/RDH12/SNCA/IFNG/FDX1/RBP1/SQLE/SCAP/AKR1B1/CYP11A1/NPC1/GK/P2RY6/BMP5/APOA1/QDPR/TTR/SCARB1/IMPA1/LDLR/ALDH2/GBA/STAR/MT3/PMVK/PARK7/EBP/FDFT1/SREBF1/POU1F1/ADH4/INSIG2/DPM2/NUDT3/LIPE/SORD/HAO1/APP/ERLIN2/CYP7A1/TPI1/LRAT/PCBD1/HNF1A/SULT2A1/ITPK1/BMP2/APOE/PCK1/MIOX	62
GO:1903037	regulation of leukocyte cell-cell adhesion	50/2333	80/5965	1.75343e-05	0.000991724	0.000765418	PRKCZ/ARG1/FADD/GATA3/BCL6/EFNB3/IL12B/ZP3/BCL10/GPNMB/ANXA1/RHOA/CXCL12/KLF4/IFNG/CD28/SOCS5/IL15/NLRP3/IGFBP2/NR4A3/NCK2/CCL5/SYK/CD80/STAT5B/THY1/STAT5A/TFRC/TNFSF13B/ZP4/FOXP3/TRAF6/IL18/CCR7/IL7/CEBPB/LEP/DPP4/TNFAIP8L2/SMAD7/IL4/IL2/SDC4/PRKAR1A/CD40LG/IRF1/CCR2/BMP4/CD274	50
GO:0008203	cholesterol metabolic process	29/2333	40/5965	1.80333e-05	0.000991724	0.000765418	DHCR24/HMGCR/ARV1/PRKAA2/SOD1/CYP51/NPC2/INSIG1/FDX1/SQLE/SCAP/CYP11A1/NPC1/APOA1/SCARB1/LDLR/STAR/MT3/PMVK/EBP/FDFT1/SREBF1/INSIG2/LIPE/APP/ERLIN2/CYP7A1/HNF1A/APOE	29
GO:0048477	oogenesis	29/2333	40/5965	1.80333e-05	0.000991724	0.000765418	CDC20/PIWIL2/TRIP13/ZP3/LGR5/CCNB1/CDK7/AKAP1/BMP15/PRKAR2A/PAQR8/CCNB2/CDK1/CTNNB1/WEE2/RLN2/CCNH/HORMAD1/HEXB/CPEB1/CDC25B/AURKA/PDE3A/PAQR7/FZR1/GDF9/PRKAR1A/SPDYA/NPPC	29
GO:1902652	secondary alcohol metabolic process	29/2333	40/5965	1.80333e-05	0.000991724	0.000765418	DHCR24/HMGCR/ARV1/PRKAA2/SOD1/CYP51/NPC2/INSIG1/FDX1/SQLE/SCAP/CYP11A1/NPC1/APOA1/SCARB1/LDLR/STAR/MT3/PMVK/EBP/FDFT1/SREBF1/INSIG2/LIPE/APP/ERLIN2/CYP7A1/HNF1A/APOE	29
GO:0034340	response to type I interferon	14/2333	15/5965	1.82671e-05	0.000991724	0.000765418	FADD/IFNAR1/LSM14A/CYP3A29/UBE2K/ISG15/MX1/C2H19orf66/CDC37/STAT2/NR1I2/MAVS/STAT1/IRF7	14
GO:0019725	cellular homeostasis	127/2333	244/5965	1.964e-05	0.00104773	0.000808642	WDTC1/GPR12/PTH1R/BIRC5/KCNB1/LIME1/CLN3/ATP6V1H/DDIT3/PLN/PTH/CFTR/PRKAA2/ERO1A/CAPN3/C5AR1/SOD1/KCNN4/RACK1/ERP44/ADCYAP1/ATP2A2/ATP6V1G1/PRDX6/SLC4A4/TMX4/SELENOK/SLC30A1/CALM1/GPR33/SMAD3/CARTPT/TXNL1/SNCA/FYN/SIRT1/ATP2B1/VAPB/SMAD4/TMCO1/UBE2K/PDIA6/DLD/PRDX3/STC1/ATP1A1/CALB1/CCL5/TRPC3/CCR10/HTR2B/CALB2/SLC9A1/MICU1/FTH1/RHCG/SCGN/THY1/HAMP/TFRC/PRDX2/TXNDC8/CALM3/GLRX/SELENOS/EDN3/HMGN3/…	127
GO:0003006	developmental process involved in reproduction	122/2333	233/5965	1.99212e-05	0.00104773	0.000808642	GATA6/DHCR24/CDC20/ARID4A/TSSK6/GATA3/SERPINF1/BMPR2/PIWIL2/TFAP2C/TRIP13/ZP3/KRT8/LGR5/CDKN1B/PHB2/NKX2-1/CFTR/FGF9/CCNB1/PPARD/CDK7/SOD1/AKAP1/TP53/ADM/BMP15/GRB2/PRKAR2A/ID4/KIT/PAQR8/PAFAH1B1/SIRT1/LHCGR/NDP/KITLG/CABYR/NECTIN2/SMAD4/HEY2/PRDX3/FSHB/CCNB2/GATA2/SRY/GATA4/CDK1/CTNNB1/FOXL2/AR/GNRH1/WEE2/BMP5/LEF1/LIF/IL1A/ZPBP2/BSP1/SPACA1/STAT5B/STAT5A/ARNT/RLN2/CGA/DEFB1/DEFB1/CCNH/PIWIL1/SR…	122
GO:0070665	positive regulation of leukocyte proliferation	30/2333	42/5965	2.08402e-05	0.0010792	0.000832932	FADD/TICAM1/BCL6/IL12B/ZP3/PTH/ANXA1/CD28/KITLG/IL15/IGFBP2/NCK2/CCL5/SYK/STAT5B/STAT5A/TFRC/TNFSF13B/MEF2C/ZP4/TRAF6/IL18/IL7/TLR4/CD40/LEP/IL2/MIF/CD40LG/CCR2	30
GO:0010817	regulation of hormone levels	86/2333	155/5965	2.13823e-05	0.0010905	0.00084165	DIO1/ENPEP/GAL/GATA3/BIRC5/GIP/PRLHR/KCNB1/RAB1A/TPO/TP53/ANXA1/ADCYAP1/NPY/SELENOM/SSTR2/CARTPT/STARD3/RDH12/IFNG/FDX1/VIP/SMAD4/SERP1/RBP1/GHRH/SCGB1D1/CYP11A1/ACVR2B/CCL5/VAMP7/HSD17B4/BMP5/SMAD2/FFAR2/LIF/IYD/PRL/STAT5B/TTR/INHBB/ARNT/HSD17B1/SSTR1/POMC/CGA/HMGN3/SNAP23/SRD5A2/FSHR/IL-6/PARK7/TRPV4/SLC5A5/PHEROC/PCSK2/INHBA/PDE6C/DRD2/NR5A1/NNAT/CRABP1/DUOX2/HNF1B/HNF4A/C7H6orf125/GHRL/DUOX1/…	86
GO:0048732	gland development	77/2333	136/5965	2.20655e-05	0.00110854	0.000855578	GATA6/CSN3/FADD/SERPINF1/FRZB/STAT6/CDKN1B/PHB2/NKX2-1/PRKCSH/ID4/EZH2/MAP2K2/RTN4/RELA/SMAD3/PROC/THRA/SMAD4/PROP1/GHRH/CCNB2/GATA2/ORAI1/GJA1/HOXA5/CTNNB1/CSN2/ACADM/AR/LEF1/DDR1/PRL/STAT5B/STAT5A/TGFB1/ARF6/CGA/WT1/PROX1/TYR/POU1F1/SNAI2/MSN/TGFB3/DRD2/ID2/IRF6/PSAP/NR5A1/NME1/TNFAIP3/GLI2/CEBPB/CAV3/NOG/HNF1B/HNF4A/FGFR2/CAPN1/LMO4/ESR1/BMP7/LOC100738836/TBX2/SIX4/NR0B1/PDX1/SLC9A3R1/PKD2/OXT…	77
GO:0060395	SMAD protein signal transduction	22/2333	28/5965	2.35711e-05	0.00115818	0.000893889	GDF15/INHA/GDF5/FOS/BMP15/SMAD3/SMAD4/BMP3/SMAD2/INHBB/TGFB1/INHBA/TGFB3/RBM14/HNF4A/GDF9/BMP7/AFP/SMAD9/HNF1A/BMP2/BMP4	22
GO:0050829	defense response to Gram-negative bacterium	19/2333	23/5965	2.40857e-05	0.00115818	0.000893889	SPACA4/OPTN/ROMO1/IL12B/RARRES2/RPL30/LYZ/SPACA1/LBP/DEFB1/DEFB1/BPI/DMBT1/TLR4/HMGB2/DEFB114/SPACA5/CHGA/LALBA	19
GO:0006631	fatty acid metabolic process	59/2333	99/5965	2.59125e-05	0.00122847	0.000948139	WDTC1/ACOX1/GIP/MID1IP1/TBXAS1/ACSM4/PDK4/PCCB/NDUFAB1/PPARD/PRKAA2/ECHS1/ALOX15/APOC2/ELOVL3/HPGD/SNCA/SIRT1/ACAA2/PTGS2/ACACA/SCAP/NR4A3/ETFB/HADHA/ABCD3/PPARG/ACADM/DECR1/PTGES/SLC27A2/APOA1/CRYL1/FAAH/LPIN1/SCD/CROT/ALDH5A1/SCD5/ABHD5/PLIN5/PEX2/AKR1C4/PPARGC1A/TNFRSF1A/CYP2E1/ACADL/HAO1/PRKAG3/ACADS/EIF6/PRKAG1/HADH/ERLIN2/CYP2D25/MIF/BDKRB1/HNF1A/TYRP1	59
GO:0044057	regulation of system process	81/2333	145/5965	2.65442e-05	0.00124094	0.000957763	CBLN1/BMPR2/SLN/PLN/CACNA2D1/KCNJ2/SOD1/TP53/RHOA/ADM/INPP5K/ATP2A2/TNNT3/KCNJ5/CALM1/ADRA2B/SUMO1/FBXO32/MYL2/CARTPT/THRA/CAMK2D/SMAD4/S1PR2/HEY2/MDM2/STC1/SLC1A1/MEF2A/KCNMA1/GJA1/ADRB1/TRPC3/TRPC1/APOA1/ADM5/INHBB/HAMP/TNNC1/CALM3/PTGER3/POMC/EDN3/GBA/LMCD1/ADRB2/GLP1R/TRPV4/EDN1/GUCY1A1/INHBA/DRD2/ADRA2A/HBEGF/ADORA1/CAV3/PGR/AQP1/ATP1B1/CHRM2/NR1H3/LMNA/GDF9/ADRA1A/RGS2/SMAD7/SRI/KCNE3/APP/L…	81
GO:0001817	regulation of cytokine production	116/2333	221/5965	2.75933e-05	0.00126125	0.000973439	IRF3/PRKCZ/GATA6/ARG1/FADD/TICAM1/TMEM173/CD74/GATA3/BCL6/IL12B/RAC1/ZP3/BCL10/GPNMB/DDIT3/TBK1/LSM14A/ZFP36/C5AR1/SOD1/ANXA1/ADCYAP1/TLR5/RELA/SMAD3/KLF4/IL33/CIDEA/IFNG/CD28/SOCS5/IL15/SMAD4/NLRP3/F11R/DHX58/NR4A3/NLRX1/IRF8/ACVR2B/PQBP1/ISG15/SYK/HTR2B/FFAR2/LEF1/IL1A/CD2AP/PRL/STAT5B/STAT5A/INHBB/ARNT/TGFB1/TLR3/SELENOS/ACP5/LGALS13/GBA/BPI/CMKLR1/FOXP3/TRAF6/FCER1G/SLC37A4/IL18/PARK7/TRPV4/C…	116
GO:0002696	positive regulation of leukocyte activation	53/2333	87/5965	2.81802e-05	0.00126125	0.000973439	PRKCZ/FADD/TICAM1/GATA3/BCL6/EFNB3/IL12B/ZP3/BCL10/STAT6/ANXA1/RHOA/IL33/IFNG/CD28/SOCS5/IL15/NECTIN2/NLRP3/IGFBP2/NR4A3/NCK2/CCL5/VAMP7/SYK/CD80/STAT5B/THY1/STAT5A/TGFB1/TFRC/TNFSF13B/MEF2C/ZP4/TRAF6/FCER1G/IL18/CCR7/IL7/TLR4/CD40/LEP/BLOC1S6/DPP4/THBS1/IL4/IL2/APP/MMP14/MIF/CD40LG/CCR2/CD274	53
GO:0045088	regulation of innate immune response	51/2333	83/5965	2.85128e-05	0.00126125	0.000973439	ARG1/FADD/TICAM1/TMEM173/MAPKAPK3/IL12B/TBK1/LSM14A/HMGB1/SERPINB9/CD180/TLR5/RELA/TNIP1/NECTIN2/UBE2K/DHX58/IRAK4/NLRX1/PQBP1/PPARG/FFAR2/S100A14/TLR3/TLR7/PLSCR1/TRIM15/CD46/CDC37/DRD2/RBM14/TLR4/MYD88/TNFAIP3/TLR2/WDFY1/LEP/TLR9/SOCS1/SAMHD1/MAVS/ESR1/LY96/KLRK1/IRF7/SERPING1/TLR8/RSAD2/TLR1/IRF1/NFKBIA	51
GO:0002757	immune response-activating signal transduction	50/2333	81/5965	2.85738e-05	0.00126125	0.000973439	TICAM1/GATA3/MAPKAPK3/LIME1/BCL10/LSM14A/KCNN4/HMGB1/CD180/TLR5/RELA/GPR33/FYN/CD28/TNIP1/NECTIN2/DHX58/IRAK4/NR4A3/NLRX1/PVRIG/SYK/FFAR2/THY1/S100A14/TLR3/MEF2C/TLR7/PLSCR1/CD247/TRAF6/FCER1G/CCR7/TRIM15/TLR4/MYD88/TNFAIP3/TLR2/WDFY1/TLR9/ESR1/LY96/CD79A/KLRK1/IRF7/TLR8/RSAD2/TLR1/IRF1/NFKBIA	50
GO:0019953	sexual reproduction	120/2333	230/5965	2.88521e-05	0.00126125	0.000973439	TSSK3/CDC20/ARID4A/TSSK6/BCL6/PIWIL2/RNF114/TRIP13/ZP3/LGR5/ODF1/CCT3/ADIG/CFTR/GLRB/CCNB1/CDK7/SOD1/ZP2/AKAP1/SPIN1/RHOA/BMP15/PRKAR2A/ATAT1/HPGD/LOC396905/ZAN/CCT7/KIT/SPESP1/GJA10/PAQR8/PAFAH1B1/SIRT1/THRA/CABYR/NECTIN2/SMAD4/OAZ3/CLGN/ZPBP/TOP2A/CCNB2/CCT2/OVGP1/CDK1/CTNNB1/TRPC3/PLCZ1/AR/WEE2/GPX4/CREB3L4/SPAM1/ZPBP2/BSP1/SPACA1/TDRKH/INHBB/EIF4H/SBF1/RLN2/DEFB1/DEFB1/CCNH/PIWIL1/HORMAD1/ZP4…	120
GO:0050830	defense response to Gram-positive bacterium	23/2333	30/5965	3.09813e-05	0.00129497	0.000999465	SPACA4/GPRL15/ROMO1/TBK1/C5AR1/RARRES2/PGLYRP2/NLRP3/LYZ/SPACA1/DEFB1/DEFB1/ACP5/DMBT1/MYD88/LTA/TLR2/HMGB2/DEFB114/KLRK1/SPACA5/CHGA/LALBA	23
GO:0051446	positive regulation of meiotic cell cycle	11/2333	11/5965	3.22924e-05	0.00129497	0.000999465	CDC20/PIWIL2/CDK7/AKAP1/PRKAR2A/CDK1/CCNH/CPEB1/UBE2B/AURKA/SPDYA	11
GO:0060282	positive regulation of oocyte development	11/2333	11/5965	3.22924e-05	0.00129497	0.000999465	CDC20/CDK7/AKAP1/PRKAR2A/CDK1/CCNH/CPEB1/AURKA/PDE3A/GDF9/SPDYA	11
GO:1905881	positive regulation of oogenesis	11/2333	11/5965	3.22924e-05	0.00129497	0.000999465	CDC20/CDK7/AKAP1/PRKAR2A/CDK1/CCNH/CPEB1/AURKA/PDE3A/GDF9/SPDYA	11
GO:0019221	cytokine-mediated signaling pathway	76/2333	135/5965	3.26325e-05	0.00129497	0.000999465	IFNGR1/ARG1/FADD/IFNAR1/CCL2/KRT8/STAT6/ADIPOR2/LSM14A/STAT4/OXSR1/CXCR4/CXCL12/RELA/KIT/ACSL1/SOCS4/PAFAH1B1/SIRT1/IFNG/SOCS5/IL15/IFNK/SMAD4/TJP2/UBE2K/IRAK4/SOCS6/IKBKB/CCL5/SOCS7/PPARG/IFN-DELTA-5/SYK/PPBP/LOC106505565/CDIP1/IL1A/STAT5B/STAT5A/TRAF6/FCER1G/STAT3/MT3/IL18/ARHGEF2/IL7/CDC37/STAT2/DUOX2/TNFRSF1A/LEP/SOCS2/CCL25/SOCS1/ASPN/MAVS/JAK2/LEPR/DUOX1/IFN-OMEGA-6/ACKR1/SLC27A1/LOC1007367…	76
GO:0060281	regulation of oocyte development	17/2333	20/5965	3.27013e-05	0.00129497	0.000999465	CDC20/CCNB1/CDK7/AKAP1/PRKAR2A/CCNB2/CDK1/WEE2/CCNH/CPEB1/AURKA/PDE3A/FZR1/GDF9/PRKAR1A/SPDYA/NPPC	17
GO:1903429	regulation of cell maturation	17/2333	20/5965	3.27013e-05	0.00129497	0.000999465	CDC20/EDNRB/CCNB1/CDK7/AKAP1/PRKAR2A/CCNB2/CDK1/WEE2/CCNH/CPEB1/AURKA/FZR1/GDF9/PRKAR1A/SPDYA/NPPC	17
GO:1905879	regulation of oogenesis	17/2333	20/5965	3.27013e-05	0.00129497	0.000999465	CDC20/CCNB1/CDK7/AKAP1/PRKAR2A/CCNB2/CDK1/WEE2/CCNH/CPEB1/AURKA/PDE3A/FZR1/GDF9/PRKAR1A/SPDYA/NPPC	17
GO:1990845	adaptive thermogenesis	35/2333	52/5965	3.36703e-05	0.00131784	0.00101711	SLN/STAT6/DDIT3/ADIPOR2/ADCYAP1/ELOVL3/ACSL1/CIDEA/IL15/THRA/FGF21/GJA1/ACVR2B/UCP3/DECR1/PRKAB1/GATM/CMKLR1/IL18/TRPV4/G0S2/PEMT/PDE6C/TLR4/PPARGC1A/CEBPB/NR1H3/HADH/ID1/GRB10/FH/UCP2/OXT/CCR2/FABP4	35
GO:0031349	positive regulation of defense response	62/2333	106/5965	3.64831e-05	0.00141152	0.00108942	ARG1/FADD/TICAM1/TMEM173/CD74/OPTN/MAPKAPK3/IL12B/ZP3/TBK1/LSM14A/HMGB1/CD180/TLR5/RELA/SNCA/CD28/TNIP1/NECTIN2/UBE2K/DHX58/IRAK4/NLRX1/PQBP1/VAMP7/FFAR2/STAT5B/STAT5A/S100A14/TLR3/MEF2C/TLR7/PLSCR1/FCER1G/PARK7/TRPV4/CCR7/TRIM15/RBM14/TLR4/MYD88/TNFAIP3/TNFRSF1A/LTA/TLR2/WDFY1/TLR9/MAVS/APP/ESR1/HYAL2/LY96/DEFB114/KLRK1/IRF7/TLR8/RSAD2/TLR1/IRF1/CCR2/NFKBIA/FABP4	62
GO:1901698	response to nitrogen compound	129/2333	251/5965	3.71876e-05	0.00142243	0.00109783	RNF5/PSMC1/PRKCZ/WDTC1/RRAGD/GDF15/TICAM1/GNA11/ITGB1/APPL1/SLC2A4/NR4A2/GOT1/RAB10/PDK4/PSMC2/CACNA2D1/CFTR/ITGAV/C5AR1/RARRES2/GNAI2/FBXO6/GRB2/INPP5K/EZH2/LAMTOR2/RELA/AQP9/SLC18A2/GNAQ/USF1/ATXN3/FYN/SIRT1/PID1/LHCGR/SOCS5/FDX1/TSHR/IFNK/NLRP3/IGFBP2/JUN/SCAP/MDM2/VCP/NR4A3/HSP90B1/ITGB2/HADHA/PQBP1/SGTA/CTNNB1/PPARG/P2RY6/IRS1/TRPC3/IFN-DELTA-5/SYK/PPP2R2A/STAT5B/GSTM3/STAT5A/INHBB/CDK4/TLR3…	129
GO:0050870	positive regulation of T cell activation	37/2333	56/5965	3.76994e-05	0.0014258	0.00110044	PRKCZ/FADD/GATA3/BCL6/EFNB3/IL12B/ZP3/BCL10/ANXA1/RHOA/IFNG/CD28/SOCS5/IL15/NLRP3/IGFBP2/NCK2/CCL5/SYK/CD80/STAT5B/THY1/STAT5A/TFRC/TNFSF13B/ZP4/TRAF6/IL18/CCR7/IL7/LEP/DPP4/IL4/IL2/CD40LG/CCR2/CD274	37
GO:1903039	positive regulation of leukocyte cell-cell adhesion	38/2333	58/5965	3.9417e-05	0.00147419	0.00113779	PRKCZ/FADD/GATA3/BCL6/EFNB3/IL12B/ZP3/BCL10/ANXA1/RHOA/IFNG/CD28/SOCS5/IL15/NLRP3/IGFBP2/NR4A3/NCK2/CCL5/SYK/CD80/STAT5B/THY1/STAT5A/TFRC/TNFSF13B/ZP4/TRAF6/IL18/CCR7/IL7/LEP/DPP4/IL4/IL2/CD40LG/CCR2/CD274	38
GO:0055082	cellular chemical homeostasis	104/2333	196/5965	3.99324e-05	0.00147706	0.00114	WDTC1/GPR12/PTH1R/BIRC5/KCNB1/LIME1/CLN3/ATP6V1H/DDIT3/PLN/PTH/CFTR/PRKAA2/ERO1A/CAPN3/C5AR1/SOD1/RACK1/ADCYAP1/ATP2A2/ATP6V1G1/SLC4A4/SELENOK/SLC30A1/CALM1/GPR33/SMAD3/CARTPT/SNCA/FYN/SIRT1/ATP2B1/VAPB/SMAD4/TMCO1/STC1/ATP1A1/CALB1/CCL5/TRPC3/CCR10/HTR2B/CALB2/SLC9A1/MICU1/FTH1/RHCG/SCGN/THY1/HAMP/TFRC/CALM3/EDN3/HMGN3/HEXB/FITM2/FSHR/HPX/SLC37A4/PIH1D1/MT3/GLP1R/TRPV4/TF/HCRTR2/SLC30A4/DRD2/FAT…	104
GO:0019935	cyclic-nucleotide-mediated signaling	41/2333	64/5965	4.33533e-05	0.00154182	0.00118998	PTH1R/ADRB3/PLN/PTH/ADM/ADCYAP1/CALM1/ADRA2B/GNAQ/LHCGR/VIP/TSHR/RAMP1/GHRH/ADRB1/HTR2B/ADM5/DRD1/CALM3/DEFB1/DEFB1/FSHR/ADRB2/GLP1R/ADRA2A/UBE2B/PDE3A/AQP1/ADRA1A/RGS2/THBS1/CALCR/SLC9A3R1/CALCRL/MC4R/OPRM1/PTHLH/GCG/CXCL10/RAMP2/CXCL9	41
GO:0090257	regulation of muscle system process	41/2333	64/5965	4.33533e-05	0.00154182	0.00118998	SLN/PLN/KCNJ2/SOD1/RHOA/ATP2A2/TNNT3/CALM1/ADRA2B/SUMO1/FBXO32/CAMK2D/SMAD4/STC1/KCNMA1/TRPC3/TRPC1/TNNC1/CALM3/LMCD1/ADRB2/TRPV4/GUCY1A1/ADRA2A/CAV3/PGR/ATP1B1/CHRM2/LMNA/ADRA1A/RGS2/SMAD7/SRI/KCNE3/LOC100738836/C5H12orf57/BDKRB1/TNNT1/CHRM1/CHRM3/CASQ1	41
GO:0050867	positive regulation of cell activation	54/2333	90/5965	4.35153e-05	0.00154182	0.00118998	PRKCZ/FADD/TICAM1/GATA3/BCL6/EFNB3/IL12B/ZP3/BCL10/STAT6/CAPN3/ANXA1/RHOA/IL33/IFNG/CD28/SOCS5/IL15/NECTIN2/NLRP3/IGFBP2/NR4A3/NCK2/CCL5/VAMP7/SYK/CD80/STAT5B/THY1/STAT5A/TGFB1/TFRC/TNFSF13B/MEF2C/ZP4/TRAF6/FCER1G/IL18/CCR7/IL7/TLR4/CD40/LEP/BLOC1S6/DPP4/THBS1/IL4/IL2/APP/MMP14/MIF/CD40LG/CCR2/CD274	54
GO:0070663	regulation of leukocyte proliferation	43/2333	68/5965	4.49993e-05	0.00157082	0.00121236	ARG1/FADD/TICAM1/BCL6/IL12B/ZP3/GPNMB/PTH/ANXA1/CD28/KITLG/IL15/IGFBP2/NCK2/CTNNB1/CCL5/SYK/STAT5B/STAT5A/TFRC/TNFSF13B/MEF2C/LGALS13/ZP4/FOXP3/TRAF6/IL18/IL7/TLR4/CEBPB/CD40/LEP/IL2/SDC4/PRKAR1A/MIF/IL10/CD40LG/IRF1/CCR2/BMP4/CD274/IL27	43
GO:0050863	regulation of T cell activation	51/2333	84/5965	4.52672e-05	0.00157082	0.00121236	PRKCZ/ARG1/FADD/GATA3/BCL6/EFNB3/IL12B/ZP3/BCL10/GPNMB/ANXA1/RHOA/IL28B/IFNG/CD28/SOCS5/IL15/NLRP3/IGFBP2/NCK2/CTNNB1/CCL5/SYK/CD80/STAT5B/THY1/STAT5A/TFRC/TNFSF13B/LGALS13/ZP4/FOXP3/TRAF6/IL18/CCR7/IL7/CEBPB/LEP/DPP4/TNFAIP8L2/SMAD7/IL4/IL2/SDC4/PRKAR1A/CD40LG/IRF1/CCR2/BMP4/CD274/IL27	51
GO:0051251	positive regulation of lymphocyte activation	46/2333	74/5965	4.61546e-05	0.00158527	0.00122352	PRKCZ/FADD/TICAM1/GATA3/BCL6/EFNB3/IL12B/ZP3/BCL10/STAT6/ANXA1/RHOA/IFNG/CD28/SOCS5/IL15/NLRP3/IGFBP2/NCK2/CCL5/SYK/CD80/STAT5B/THY1/STAT5A/TGFB1/TFRC/TNFSF13B/MEF2C/ZP4/TRAF6/IL18/CCR7/IL7/TLR4/CD40/LEP/BLOC1S6/DPP4/IL4/IL2/MMP14/MIF/CD40LG/CCR2/CD274	46
GO:0120162	positive regulation of cold-induced thermogenesis	25/2333	34/5965	4.70349e-05	0.00158638	0.00122438	SLN/STAT6/ADIPOR2/ADCYAP1/ELOVL3/ACSL1/THRA/FGF21/GJA1/DECR1/PRKAB1/GATM/CMKLR1/IL18/G0S2/PEMT/PDE6C/PPARGC1A/CEBPB/HADH/GRB10/FH/OXT/CCR2/FABP4	25
GO:0050801	ion homeostasis	106/2333	201/5965	4.72465e-05	0.00158638	0.00122438	GPR12/PTH1R/GOT1/LIME1/CLN3/HMOX2/ATP6V1H/PDK4/DDIT3/PLN/EDNRB/PTH/CFTR/ERO1A/CAPN3/C5AR1/SOD1/SFXN1/RACK1/ADCYAP1/ATP2A2/ATP6V1G1/SLC4A4/SELENOK/SLC30A1/CALM1/GPR33/SMAD3/SNCA/FYN/SIRT1/ATP2B1/VAPB/SMAD4/TMCO1/STC1/ATP1A1/GJA1/CALB1/CCL5/TRPC3/CCR10/HTR2B/CALB2/SLC9A1/MICU1/FTH1/RHCG/SCGN/STEAP1/THY1/SLC34A1/HAMP/TFRC/CALM3/LIPG/EDN3/ACP5/HEXB/HPX/SLC37A4/MT3/GLP1R/TRPV4/TF/HCRTR2/SLC30A4/DRD2/S…	106
GO:0016125	sterol metabolic process	31/2333	45/5965	4.76009e-05	0.00158638	0.00122438	DHCR24/HMGCR/ARV1/PRKAA2/SOD1/MSMO1/CYP51/NPC2/INSIG1/FDX1/SQLE/SCAP/CYP11A1/NPC1/APOA1/SCARB1/LDLR/STAR/MT3/PMVK/EBP/FDFT1/SREBF1/INSIG2/LIPE/APP/ERLIN2/CYP7A1/HNF1A/APOE/HMGCS1	31
GO:0006875	cellular metal ion homeostasis	77/2333	139/5965	6.15196e-05	0.00201208	0.00155293	GPR12/PTH1R/LIME1/DDIT3/PLN/PTH/ERO1A/CAPN3/C5AR1/SOD1/ADCYAP1/ATP2A2/ATP6V1G1/SELENOK/SLC30A1/CALM1/GPR33/SMAD3/SNCA/FYN/ATP2B1/VAPB/SMAD4/TMCO1/STC1/ATP1A1/CALB1/CCL5/TRPC3/CCR10/HTR2B/CALB2/MICU1/FTH1/SCGN/THY1/HAMP/TFRC/CALM3/EDN3/HEXB/HPX/SLC37A4/MT3/GLP1R/TRPV4/TF/HCRTR2/SLC30A4/DRD2/FATE1/CD40/SLC31A2/ATP6V1A/TRPC5/CASR/ATP1B1/GHRL/ADRA1A/SRI/SLC30A7/SLC41A1/APP/HCRTR1/CALCR/ESR1/HRH4/GPR4…	77
GO:0009994	oocyte differentiation	22/2333	29/5965	6.15698e-05	0.00201208	0.00155293	CDC20/ZP3/LGR5/CCNB1/CDK7/AKAP1/PRKAR2A/CCNB2/CDK1/CTNNB1/WEE2/RLN2/CCNH/CPEB1/CDC25B/AURKA/PDE3A/FZR1/GDF9/PRKAR1A/SPDYA/NPPC	22
GO:0010243	response to organonitrogen compound	110/2333	211/5965	6.45926e-05	0.00207309	0.00160002	RNF5/PSMC1/PRKCZ/WDTC1/RRAGD/GDF15/TICAM1/ITGB1/APPL1/SLC2A4/NR4A2/GOT1/RAB10/PDK4/PSMC2/CACNA2D1/CFTR/C5AR1/RARRES2/FBXO6/GRB2/INPP5K/EZH2/LAMTOR2/RELA/AQP9/SLC18A2/USF1/ATXN3/FYN/SIRT1/PID1/LHCGR/SOCS5/FDX1/TSHR/NLRP3/IGFBP2/JUN/SCAP/MDM2/VCP/NR4A3/HSP90B1/ITGB2/HADHA/SGTA/CTNNB1/PPARG/P2RY6/IRS1/TRPC3/SYK/PPP2R2A/STAT5B/STAT5A/INHBB/CDK4/MEF2C/SELENOS/PSMC5/FCER1G/STAT3/RAD51/TRPV4/SLC5A5/FOXR…	110
GO:0006694	steroid biosynthetic process	36/2333	55/5965	6.48356e-05	0.00207309	0.00160002	DHCR24/HMGCR/PRKAA2/SOD1/MSMO1/CYP51/STARD3/SIRT1/IFNG/FDX1/NSDHL/SQLE/SCAP/CYP11A1/BMP5/SLC27A2/APOA1/PRL/HSD17B1/CGA/SRD5A2/STAR/PMVK/EBP/FDFT1/PROX1/HSD3B1/ERLIN2/CYP7A1/NR0B1/HNF1A/BMP2/CYP19A1/APOE/CRH/HMGCS1	36
GO:0008202	steroid metabolic process	55/2333	93/5965	6.52845e-05	0.00207309	0.00160002	DHCR24/HMGCR/ARV1/PRKAA2/SOD1/MSMO1/CYP51/NPC2/INSIG1/STARD3/SIRT1/IFNG/FDX1/NSDHL/SQLE/SCAP/CYP11A1/NPC1/HSD17B4/BMP5/SLC27A2/APOA1/PRL/STAT5B/STAT5A/SCARB1/HSD17B1/LDLR/CGA/SRD5A2/STAR/SLC37A4/MT3/PMVK/EBP/FDFT1/SREBF1/PROX1/INSIG2/LIPE/APP/HSD3B1/ESR1/ERLIN2/CYP7A1/NR0B1/AFP/CYP24A1/HNF1A/SULT2A1/BMP2/CYP19A1/APOE/CRH/HMGCS1	55
GO:0019933	cAMP-mediated signaling	38/2333	59/5965	6.9281e-05	0.00217546	0.00167903	PTH1R/ADRB3/PLN/PTH/ADM/ADCYAP1/CALM1/ADRA2B/GNAQ/LHCGR/VIP/TSHR/RAMP1/GHRH/ADRB1/ADM5/DRD1/CALM3/DEFB1/DEFB1/FSHR/ADRB2/GLP1R/ADRA2A/UBE2B/PDE3A/ADRA1A/RGS2/CALCR/SLC9A3R1/CALCRL/MC4R/OPRM1/PTHLH/GCG/CXCL10/RAMP2/CXCL9	38
GO:0032946	positive regulation of mononuclear cell proliferation	28/2333	40/5965	7.10586e-05	0.00217546	0.00167903	FADD/TICAM1/BCL6/IL12B/ZP3/ANXA1/CD28/IL15/IGFBP2/NCK2/CCL5/SYK/STAT5B/STAT5A/TFRC/TNFSF13B/MEF2C/ZP4/TRAF6/IL18/IL7/TLR4/CD40/LEP/IL2/MIF/CD40LG/CCR2	28
GO:0050671	positive regulation of lymphocyte proliferation	28/2333	40/5965	7.10586e-05	0.00217546	0.00167903	FADD/TICAM1/BCL6/IL12B/ZP3/ANXA1/CD28/IL15/IGFBP2/NCK2/CCL5/SYK/STAT5B/STAT5A/TFRC/TNFSF13B/MEF2C/ZP4/TRAF6/IL18/IL7/TLR4/CD40/LEP/IL2/MIF/CD40LG/CCR2	28
GO:0072503	cellular divalent inorganic cation homeostasis	65/2333	114/5965	7.10936e-05	0.00217546	0.00167903	GPR12/PTH1R/LIME1/DDIT3/PLN/PTH/ERO1A/CAPN3/C5AR1/ADCYAP1/ATP2A2/SELENOK/SLC30A1/CALM1/GPR33/SMAD3/SNCA/FYN/ATP2B1/VAPB/TMCO1/STC1/CALB1/CCL5/TRPC3/CCR10/HTR2B/CALB2/MICU1/SCGN/THY1/CALM3/EDN3/HEXB/SLC37A4/MT3/GLP1R/TRPV4/HCRTR2/SLC30A4/DRD2/FATE1/CD40/TRPC5/CASR/ATP1B1/GHRL/ADRA1A/SRI/SLC30A7/SLC41A1/APP/HCRTR1/CALCR/ESR1/HRH4/GPR4/PKD2/OPRM1/CCR5/CCR1/CLIC2/CXCL10/CASQ1/CXCL9	65
GO:1900193	regulation of oocyte maturation	16/2333	19/5965	7.17923e-05	0.00217705	0.00168026	CDC20/CCNB1/CDK7/AKAP1/PRKAR2A/CCNB2/CDK1/WEE2/CCNH/CPEB1/AURKA/FZR1/GDF9/PRKAR1A/SPDYA/NPPC	16
GO:0001819	positive regulation of cytokine production	79/2333	144/5965	7.75257e-05	0.00232992	0.00179825	IRF3/PRKCZ/FADD/TICAM1/TMEM173/CD74/GATA3/IL12B/ZP3/BCL10/DDIT3/TBK1/LSM14A/C5AR1/SOD1/ANXA1/ADCYAP1/TLR5/RELA/IL33/IFNG/CD28/IL15/NLRP3/DHX58/NR4A3/NLRX1/IRF8/PQBP1/SYK/HTR2B/FFAR2/IL1A/PRL/STAT5B/STAT5A/ARNT/TGFB1/TLR3/TRAF6/FCER1G/IL18/PARK7/TRPV4/CCR7/TRIM15/ARHGEF2/IL7/DRD2/MAP3K7/TLR4/LUM/CEBPB/CD40/LTA/TLR2/LEP/MAVS/RGCC/RUNX1/CLEC5A/THBS1/IL4/IL2/HYAL2/LY96/KLRK1/MIF/IL10/STAT1/IRF7/CD40L…	79
GO:0044093	positive regulation of molecular function	179/2333	368/5965	7.96824e-05	0.00237074	0.00182975	LPAR3/CDC20/EGF/CDK9/FADD/GDF15/TICAM1/GATA3/ARF4/CCL2/PFN1/NR4A2/IL12B/MID1IP1/TGFA/APH1A/BCL10/CHI3L1/DDIT3/PHB2/PTH/CAPN3/SOD1/APOC2/RHOA/OXSR1/PDCD10/RACK1/PABPN1/ADCYAP1/EZH2/MAP2K2/LAMTOR2/RELA/CALM1/KIT/ADRA2B/SUMO1/SMAD3/ACSL1/KLF4/CARTPT/CTH/CKS1B/SNCA/SIRT1/LHCGR/F3/IFNG/NDP/KITLG/MMD/TSHR/EPHA4/NLRP3/PRDX3/COPS5/JUN/F11R/DYNLL1/IRAK4/CCT2/IL5/CASP8/RHOG/VEGFA/IKBKB/ACVR2B/ADRB1/CTNNB1/…	179
GO:0098771	inorganic ion homeostasis	96/2333	181/5965	8.02925e-05	0.00237074	0.00182975	GPR12/PTH1R/LIME1/CLN3/HMOX2/ATP6V1H/PDK4/DDIT3/PLN/EDNRB/PTH/CFTR/ERO1A/CAPN3/C5AR1/SOD1/SFXN1/ADCYAP1/ATP2A2/ATP6V1G1/SLC4A4/SELENOK/SLC30A1/CALM1/GPR33/SMAD3/SNCA/FYN/ATP2B1/VAPB/SMAD4/TMCO1/STC1/ATP1A1/CALB1/CCL5/TRPC3/CCR10/HTR2B/CALB2/SLC9A1/MICU1/FTH1/SCGN/STEAP1/THY1/SLC34A1/HAMP/TFRC/CALM3/EDN3/ACP5/HEXB/HPX/SLC37A4/MT3/GLP1R/TRPV4/TF/HCRTR2/SLC30A4/DRD2/SLC11A1/FATE1/CD40/SLC31A2/SLC26A…	96
GO:0032094	response to food	10/2333	10/5965	8.27814e-05	0.00238156	0.0018381	BCL10/CARTPT/GHRH/GAST/CLPS/MT3/LEP/GHRL/OXT/GHSR	10
GO:1900195	positive regulation of oocyte maturation	10/2333	10/5965	8.27814e-05	0.00238156	0.0018381	CDC20/CDK7/AKAP1/PRKAR2A/CDK1/CCNH/CPEB1/AURKA/GDF9/SPDYA	10
GO:1903431	positive regulation of cell maturation	10/2333	10/5965	8.27814e-05	0.00238156	0.0018381	CDC20/CDK7/AKAP1/PRKAR2A/CDK1/CCNH/CPEB1/AURKA/GDF9/SPDYA	10
GO:0002237	response to molecule of bacterial origin	55/2333	94/5965	9.81199e-05	0.00279891	0.00216021	TICAM1/MAPKAPK3/IFNAR1/CCL2/IL12B/BCL10/PTGFR/ZFP36/C5AR1/ANKRD1/RHOA/CD180/RELA/SNCA/MRC1/FAS/NLRP3/PRDX3/JUN/IRF8/CCL5/PPBP/SCARB1/TGFB1/CDK4/S100A14/MEF2C/SELENOS/ACP5/TRAF6/MTDH/IL18/CCR7/SLPI/SLC11A1/TLR4/TNFAIP3/CEBPB/CD40/TNFRSF1A/TLR2/TLR9/NR1H3/HMGB2/LY96/DEFB114/KLRK1/MIF/IL10/LTF/CCR5/CXCL10/TLR1/NFKBIA/CXCL9	55
GO:0008284	positive regulation of cell proliferation	132/2333	262/5965	0.000100553	0.00284001	0.00219193	GATA6/FADD/TICAM1/PTH1R/BCL6/BMPR2/ROMO1/IL12B/ZP3/TGFA/CDKN1B/NRAS/PTH/FGF9/PTGFR/CCNB1/PPARD/ITGAV/C5AR1/ANXA1/GNAI2/PDCD10/ADM/ID4/EZH2/BMPR1B/RTN4/RELA/SIRT1/PID1/F3/ITGB3/CD28/KITLG/IL15/SMAD4/GLI1/FGF21/HEY2/PRDX3/SHOX2/IGFBP2/GHRH/NR4A3/GATA2/VEGFA/NCK2/CTNNB1/CCL5/P2RY6/CCND2/DCT/AR/SYK/HTR2B/BMP5/LEF1/LHX2/LIF/GFAP/DDRGK1/PRL/SRSF6/STAT5B/STAT5A/TGFBR1/TGFB1/TFRC/RLN2/CDK4/TNFSF13B/MEF2C…	132
GO:0006873	cellular ion homeostasis	86/2333	160/5965	0.000101248	0.00284001	0.00219193	GPR12/PTH1R/LIME1/CLN3/ATP6V1H/DDIT3/PLN/PTH/CFTR/ERO1A/CAPN3/C5AR1/SOD1/ADCYAP1/ATP2A2/ATP6V1G1/SLC4A4/SELENOK/SLC30A1/CALM1/GPR33/SMAD3/SNCA/FYN/ATP2B1/VAPB/SMAD4/TMCO1/STC1/ATP1A1/CALB1/CCL5/TRPC3/CCR10/HTR2B/CALB2/SLC9A1/MICU1/FTH1/RHCG/SCGN/THY1/HAMP/TFRC/CALM3/EDN3/HEXB/HPX/SLC37A4/MT3/GLP1R/TRPV4/TF/HCRTR2/SLC30A4/DRD2/FATE1/CD40/SLC31A2/SLC26A6/ATP6V1A/TRPC5/CASR/ATP1B1/GHRL/ADRA1A/SRI/SL…	86
GO:0002474	antigen processing and presentation of peptide antigen via MHC class I	12/2333	13/5965	0.000104797	0.00286751	0.00221315	LOC100622689/LOC100513601/B2M/SLA-2/SLA-8/SLA-5/CALR/FCER1G/TAP1/TAP2/IFI30/SLA-3	12
GO:0044804	autophagy of nucleus	12/2333	13/5965	0.000104797	0.00286751	0.00221315	ATG5/WDR45B/ATG4D/ATG9B/WIPI2/ATG12/ATG9A/ATG4C/WIPI1/ATG2B/WDR45/BECN1	12
GO:0071357	cellular response to type I interferon	12/2333	13/5965	0.000104797	0.00286751	0.00221315	FADD/IFNAR1/LSM14A/CYP3A29/UBE2K/MX1/CDC37/STAT2/NR1I2/MAVS/STAT1/IRF7	12
GO:0040008	regulation of growth	96/2333	182/5965	0.000105636	0.00286751	0.00221315	SERTAD3/GATA6/LPAR3/GDF15/BCL6/NTN1/FRZB/BMPR2/GDF5/IL12B/ZP3/TTL/CDKN1B/CTGF/FGF9/PPARD/CAPN3/SOD1/TP53/RHOA/RACK1/MYOD1/ACVR1B/RTN4/LAMTOR2/IGFBP6/SMAD3/FTO/MYL2/IFRD1/SIRT1/IFNG/CIRBP/SMAD4/SERP1/HEY2/IGFBP1/IGFBP2/GHRH/CCNB2/SOCS6/IRF8/GJA1/FBP1/AR/OSTN/BDNF/DDR1/RAB11A/STAT5B/NPY1R/STAT5A/TGFBR1/TGFB1/CDK4/CGA/MEF2C/EIF4G1/GAP43/ZNF639/MT3/HTRA3/WT1/CSF2/SFRP2/CXCL16/PROX1/IL7/POU1F1/INHBA/D…	96
GO:0003012	muscle system process	63/2333	111/5965	0.000109993	0.00293839	0.00226787	GATA6/SLN/PLN/EDNRB/CACNA2D1/KCNJ2/SOD1/RHOA/ATP2A2/EZH2/TNNT3/KCNJ5/CALM1/ADRA2B/SUMO1/MYL2/CAMK2D/SMAD4/PGAM2/HEY2/STC1/KCNMA1/HTR7/SMPX/TRPC3/TRPC1/HTR2B/TMOD3/GATM/TNNC1/CALM3/PTGER3/MYL6/LMCD1/CFLAR/ADRB2/TRPV4/GUCY1A1/DRD2/ADRA2A/LOC100620599/CAV3/HTR1D/ACTN2/TPM4/PGR/MYH4/ATP1B1/CHRM2/LMNA/ADRA1A/RGS2/SMAD7/SRI/KCNE3/TPM1/LOC100738836/C5H12orf57/BDKRB1/TNNT1/CHRM1/CHRM3/CASQ1	63
GO:0055065	metal ion homeostasis	84/2333	156/5965	0.00011199	0.00296817	0.00229085	GPR12/PTH1R/LIME1/HMOX2/DDIT3/PLN/PTH/ERO1A/CAPN3/C5AR1/SOD1/SFXN1/ADCYAP1/ATP2A2/ATP6V1G1/SELENOK/SLC30A1/CALM1/GPR33/SMAD3/SNCA/FYN/ATP2B1/VAPB/SMAD4/TMCO1/STC1/ATP1A1/CALB1/CCL5/TRPC3/CCR10/HTR2B/CALB2/MICU1/FTH1/SCGN/STEAP1/THY1/HAMP/TFRC/CALM3/EDN3/ACP5/HEXB/HPX/SLC37A4/MT3/GLP1R/TRPV4/TF/HCRTR2/SLC30A4/DRD2/SLC11A1/FATE1/CD40/SLC31A2/ATP6V1A/TRPC5/CASR/ATP1B1/GHRL/ADRA1A/SRI/SLC30A7/SLC41A1…	84
GO:0002218	activation of innate immune response	36/2333	56/5965	0.000113681	0.00297981	0.00229983	TICAM1/TMEM173/MAPKAPK3/TBK1/LSM14A/HMGB1/CD180/TLR5/RELA/TNIP1/DHX58/IRAK4/NLRX1/PQBP1/FFAR2/S100A14/TLR3/TLR7/TRIM15/RBM14/TLR4/MYD88/TNFAIP3/TLR2/WDFY1/TLR9/MAVS/ESR1/LY96/KLRK1/IRF7/TLR8/RSAD2/TLR1/IRF1/NFKBIA	36
GO:1901652	response to peptide	62/2333	109/5965	0.0001142	0.00297981	0.00229983	PRKCZ/WDTC1/GDF15/APPL1/SLC2A4/NR4A2/GOT1/RAB10/PDK4/CACNA2D1/RARRES2/GRB2/INPP5K/RELA/USF1/FYN/SIRT1/PID1/LHCGR/TSHR/IGFBP2/SCAP/MDM2/NR4A3/HADHA/PPARG/IRS1/STAT5B/STAT5A/INHBB/CDK4/STAT3/TRPV4/HCRTR2/ARHGEF2/TNFAIP3/GNRHR/LEP/SOCS2/SOCS1/ACTN2/FOXO1/JAK2/AHCYL1/DPEP1/EIF6/GRB10/APP/IGFBP5/HCRTR1/SLC27A1/LOC100738836/EIF4EBP1/OXTR/STAT1/LEPROT/MC4R/CAV2/NFKBIA/PCK1/GHSR/AVPR2	62
GO:0002819	regulation of adaptive immune response	37/2333	58/5965	0.000116249	0.00300996	0.0023231	PRKCZ/ARG1/FADD/BCL6/IL12B/ZP3/STAT6/ALOX15/HMGB1/ANXA1/SIRT1/CD28/SOCS5/NECTIN2/NLRP3/TGFB1/TFRC/TNFSF13B/MEF2C/LGALS13/FOXP3/TRAF6/FCER1G/IL18/CD46/MAP3K7/TNFAIP3/CD40/LTA/SMAD7/IL2/IRF7/RSAD2/CCR2/IL1B/CD274/IL27	37
GO:0055080	cation homeostasis	94/2333	178/5965	0.000117498	0.00301907	0.00233013	GPR12/PTH1R/LIME1/CLN3/HMOX2/ATP6V1H/PDK4/DDIT3/PLN/EDNRB/PTH/CFTR/ERO1A/CAPN3/C5AR1/SOD1/SFXN1/ADCYAP1/ATP2A2/ATP6V1G1/SLC4A4/SELENOK/SLC30A1/CALM1/GPR33/SMAD3/SNCA/FYN/ATP2B1/VAPB/SMAD4/TMCO1/STC1/ATP1A1/CALB1/CCL5/TRPC3/CCR10/HTR2B/CALB2/SLC9A1/MICU1/FTH1/SCGN/STEAP1/THY1/HAMP/TFRC/CALM3/EDN3/ACP5/HEXB/HPX/SLC37A4/MT3/GLP1R/TRPV4/TF/HCRTR2/SLC30A4/DRD2/SLC11A1/FATE1/CD40/SLC31A2/SLC26A6/ATP6V1…	94
GO:0006874	cellular calcium ion homeostasis	61/2333	107/5965	0.000118485	0.00302113	0.00233172	GPR12/PTH1R/LIME1/DDIT3/PLN/PTH/ERO1A/CAPN3/C5AR1/ADCYAP1/ATP2A2/SELENOK/SLC30A1/CALM1/GPR33/SMAD3/SNCA/FYN/ATP2B1/VAPB/TMCO1/STC1/CALB1/CCL5/TRPC3/CCR10/HTR2B/CALB2/MICU1/SCGN/THY1/CALM3/EDN3/HEXB/SLC37A4/GLP1R/TRPV4/HCRTR2/DRD2/FATE1/CD40/TRPC5/CASR/ATP1B1/GHRL/ADRA1A/SRI/APP/HCRTR1/CALCR/ESR1/HRH4/GPR4/PKD2/OPRM1/CCR5/CCR1/CLIC2/CXCL10/CASQ1/CXCL9	61
GO:0048599	oocyte development	21/2333	28/5965	0.000121148	0.00302113	0.00233172	CDC20/ZP3/CCNB1/CDK7/AKAP1/PRKAR2A/CCNB2/CDK1/CTNNB1/WEE2/RLN2/CCNH/CPEB1/CDC25B/AURKA/PDE3A/FZR1/GDF9/PRKAR1A/SPDYA/NPPC	21
GO:0032944	regulation of mononuclear cell proliferation	41/2333	66/5965	0.000121168	0.00302113	0.00233172	ARG1/FADD/TICAM1/BCL6/IL12B/ZP3/GPNMB/ANXA1/CD28/IL15/IGFBP2/NCK2/CTNNB1/CCL5/SYK/STAT5B/STAT5A/TFRC/TNFSF13B/MEF2C/LGALS13/ZP4/FOXP3/TRAF6/IL18/IL7/TLR4/CEBPB/CD40/LEP/IL2/SDC4/PRKAR1A/MIF/IL10/CD40LG/IRF1/CCR2/BMP4/CD274/IL27	41
GO:0050670	regulation of lymphocyte proliferation	41/2333	66/5965	0.000121168	0.00302113	0.00233172	ARG1/FADD/TICAM1/BCL6/IL12B/ZP3/GPNMB/ANXA1/CD28/IL15/IGFBP2/NCK2/CTNNB1/CCL5/SYK/STAT5B/STAT5A/TFRC/TNFSF13B/MEF2C/LGALS13/ZP4/FOXP3/TRAF6/IL18/IL7/TLR4/CEBPB/CD40/LEP/IL2/SDC4/PRKAR1A/MIF/IL10/CD40LG/IRF1/CCR2/BMP4/CD274/IL27	41
GO:0002694	regulation of leukocyte activation	76/2333	139/5965	0.000122292	0.00302672	0.00233604	PRKCZ/ARG1/FADD/TICAM1/GATA3/BCL6/EFNB3/IL12B/ZP3/BCL10/GPNMB/STAT6/ANXA1/RHOA/IL33/SNCA/IL28B/IFNG/CD28/SOCS5/IL15/NECTIN2/NLRP3/IGFBP2/NR4A3/NCK2/CTNNB1/CCL5/VAMP7/SYK/CD80/IL13RA2/STAT5B/THY1/STAT5A/TGFB1/TFRC/TNFSF13B/MEF2C/PLSCR1/LGALS13/ZP4/BPI/FOXP3/TRAF6/FCER1G/IL18/CCR7/IL7/ID2/TLR4/TNFAIP3/CEBPB/CD40/LEP/BLOC1S6/NR1H3/DPP4/TNFAIP8L2/SMAD7/THBS1/IL4/IL2/APP/MMP14/SDC4/PRKAR1A/FBXO7/MIF/I…	76
GO:0006816	calcium ion transport	59/2333	103/5965	0.000127264	0.0031268	0.00241328	PSEN2/CCL2/LIME1/ZP3/SLN/DDIT3/PLN/CACNA2D1/PTH/ERO1A/CAPN3/KCNN4/RHOA/INPP5K/ATP2A2/SELENOK/SLC30A1/CALM1/SUMO1/SNCA/FYN/TMCO1/RAMP1/STC1/ORAI1/CTNNB1/CCL5/CSN2/TRPC3/PLCZ1/HTR2B/CLCA1/MICU1/THY1/IL16/CALM3/TRPV4/DRD2/HPCA/ADRA2A/CAV3/CASR/CACNG1/STIM1/ATP1B1/SRI/MRLN/PKD2/CYSLTR1/CALCRL/CCR5/GCG/CCR1/CLIC2/CXCL10/CRACR2B/RAMP2/CASQ1/CXCL9	59
GO:0042127	regulation of cell proliferation	220/2333	466/5965	0.000130308	0.00317839	0.0024531	SYNJ2BP/GATA6/ARG1/FADD/TICAM1/GATA3/PTH1R/BCL6/BIRC5/CCL2/SERPINF1/FRZB/BMPR2/INHA/GDF5/ROMO1/TFAP2C/IL12B/ZP3/TGFA/GPNMB/STAT6/LGR5/CDKN1B/PHB2/NRAS/PTH/FGF9/PTGFR/CCNB1/PPARD/ITGAV/C5AR1/ANXA1/GNAI2/RHOA/PDCD10/AIMP1/ADM/GRB2/ID4/ATP5IF1/EZH2/BMPR1B/SSTR2/RTN4/RELA/SMAD3/KLF4/PTEN/FYN/SIRT1/PID1/F3/ITGB3/IFNG/CD28/KITLG/IL15/EIF2AK2/FAS/SMAD4/GLI1/FGF21/APC/HEY2/PRDX3/SHOX2/IGFBP2/JUN/GHRH/LBX…	220
GO:0030003	cellular cation homeostasis	84/2333	157/5965	0.000149828	0.00362822	0.00280028	GPR12/PTH1R/LIME1/CLN3/ATP6V1H/DDIT3/PLN/PTH/CFTR/ERO1A/CAPN3/C5AR1/SOD1/ADCYAP1/ATP2A2/ATP6V1G1/SLC4A4/SELENOK/SLC30A1/CALM1/GPR33/SMAD3/SNCA/FYN/ATP2B1/VAPB/SMAD4/TMCO1/STC1/ATP1A1/CALB1/CCL5/TRPC3/CCR10/HTR2B/CALB2/SLC9A1/MICU1/FTH1/SCGN/THY1/HAMP/TFRC/CALM3/EDN3/HEXB/HPX/SLC37A4/MT3/GLP1R/TRPV4/TF/HCRTR2/SLC30A4/DRD2/FATE1/CD40/SLC31A2/SLC26A6/ATP6V1A/TRPC5/CASR/ATP1B1/GHRL/ADRA1A/SRI/SLC30A7…	84
GO:0042981	regulation of apoptotic process	199/2333	418/5965	0.000154295	0.00370969	0.00286315	MTCH1/BCL2A1/NOD2/GATA6/DHCR24/FADD/PSEN2/GATA3/ARF4/BCL6/BIRC5/CCL2/NR4A2/FRZB/INHA/GDF5/KCNB1/DUSP1/IL12B/CLN3/BCL10/CASP1/PDK4/DDIT3/CDKN1B/PHB2/SOCS3/NTF4/PTH/PTGFR/PRKAA2/ITGAV/CAPN3/SOD1/ANKRD1/SERPINB9/TP53/RHOA/OXSR1/BCL2L11/PDCD10/RACK1/BMP15/ATP5IF1/MAP2K2/BMPR1B/BACE1/CXCL12/RELA/SMAD3/CIDEC/KLF4/CTH/AURKB/NOD1/PROC/XIAP/SNCA/FYN/SIRT1/CIDEA/F3/IFNG/BCL2L1/KITLG/THRA/PTPMT1/EIF2AK2/FAS…	199
GO:0007187	G protein-coupled receptor signaling pathway, coupled to cyclic nucleotide second messenger	50/2333	85/5965	0.000167553	0.00399987	0.00308712	GNA11/PTH1R/ADRB3/GPR1/PLN/PTH/GNAI3/ANXA1/GNAI2/ADM/ADCYAP1/SSTR2/ADRA2B/GNAQ/LHCGR/VIP/TSHR/RAMP1/GHRH/ADRB1/OPRL1/RXFP4/ADM5/DRD1/CORT/SSTR1/FSHR/ADRB2/GLP1R/DRD2/ADRA2A/PSAP/HTR1D/CHRM2/NPY2R/ADRA1A/RGS2/CALCR/GNA14/SLC9A3R1/CALCRL/MC4R/OPRM1/PTHLH/GCG/CXCL10/CHRM1/RAMP2/CHRM3/CXCL9	50
GO:0022407	regulation of cell-cell adhesion	61/2333	108/5965	0.000169692	0.00402243	0.00310453	PRKCZ/ARG1/FADD/GATA3/BCL6/EFNB3/IL12B/ZP3/BCL10/GPNMB/ANXA1/RHOA/CXCL12/KLF4/IFNG/CD28/SOCS5/IL15/NLRP3/IGFBP2/NR4A3/NCK2/CCL5/SYK/LEF1/CD80/STAT5B/THY1/STAT5A/TGFB1/TFRC/TNFSF13B/ZP4/FOXP3/TRAF6/EPCAM/IL18/TRPV4/CCR7/IL7/CEBPB/LEP/CD9/RGCC/DPP4/TNFAIP8L2/SMAD7/IL4/IL2/RNASE10/SDC4/PRKAR1A/BMP7/IL10/CD40LG/BMP2/IRF1/CCR2/BMP4/FGB/CD274	61
GO:0106106	cold-induced thermogenesis	32/2333	49/5965	0.000175867	0.00411089	0.0031728	SLN/STAT6/DDIT3/ADIPOR2/ADCYAP1/ELOVL3/ACSL1/CIDEA/IL15/THRA/FGF21/GJA1/ACVR2B/DECR1/PRKAB1/GATM/CMKLR1/IL18/G0S2/PEMT/PDE6C/TLR4/PPARGC1A/CEBPB/NR1H3/HADH/ID1/GRB10/FH/OXT/CCR2/FABP4	32
GO:0120161	regulation of cold-induced thermogenesis	32/2333	49/5965	0.000175867	0.00411089	0.0031728	SLN/STAT6/DDIT3/ADIPOR2/ADCYAP1/ELOVL3/ACSL1/CIDEA/IL15/THRA/FGF21/GJA1/ACVR2B/DECR1/PRKAB1/GATM/CMKLR1/IL18/G0S2/PEMT/PDE6C/TLR4/PPARGC1A/CEBPB/NR1H3/HADH/ID1/GRB10/FH/OXT/CCR2/FABP4	32
GO:0042129	regulation of T cell proliferation	33/2333	51/5965	0.000181794	0.00422013	0.00325712	ARG1/FADD/IL12B/ZP3/GPNMB/ANXA1/CD28/IL15/IGFBP2/NCK2/CTNNB1/CCL5/SYK/STAT5B/STAT5A/TFRC/TNFSF13B/LGALS13/ZP4/FOXP3/TRAF6/IL18/CEBPB/LEP/IL2/SDC4/PRKAR1A/CD40LG/IRF1/CCR2/BMP4/CD274/IL27	33
GO:0002822	regulation of adaptive immune response based on somatic recombination of immune receptors built from immunoglobulin superfamily domains	34/2333	53/5965	0.00018664	0.00430295	0.00332104	PRKCZ/ARG1/FADD/BCL6/IL12B/ZP3/STAT6/HMGB1/ANXA1/CD28/SOCS5/NECTIN2/NLRP3/TGFB1/TFRC/TNFSF13B/MEF2C/LGALS13/FOXP3/TRAF6/FCER1G/IL18/CD46/MAP3K7/TNFAIP3/CD40/LTA/SMAD7/IL2/RSAD2/CCR2/IL1B/CD274/IL27	34
GO:0010941	regulation of cell death	216/2333	459/5965	0.000190515	0.0043598	0.00336492	MTCH1/BCL2A1/PSMC1/NOD2/GATA6/DHCR24/FADD/PSEN2/GATA3/ARF4/BCL6/BIRC5/CCL2/NR4A2/FRZB/INHA/GDF5/KCNB1/DUSP1/IL12B/CLN3/YWHAZ/SLC25A24/BCL10/CASP1/PDK4/GPNMB/DDIT3/CDKN1B/PHB2/SOCS3/NTF4/PTH/PTGFR/PRKAA2/ITGAV/CAPN3/SOD1/ANKRD1/SERPINB9/TP53/RHOA/OXSR1/BCL2L11/PDCD10/RACK1/BMP15/ATP5IF1/MAP2K2/BMPR1B/BACE1/CXCL12/RELA/SMAD3/CIDEC/KLF4/CTH/AURKB/NOD1/PROC/XIAP/SNCA/FYN/SIRT1/CIDEA/F3/IFNG/BCL2L1/KI…	216
GO:0015908	fatty acid transport	19/2333	25/5965	0.000192839	0.0043598	0.00336492	PLIN2/PPARD/TP53/ACSL1/ABCD3/SYK/SLC27A2/CROT/TRPV4/SLC5A8/DRD2/GOT2/LEP/THBS1/SLC27A1/MIF/HNF1A/PLA2G12B/FABP4	19
GO:0043067	regulation of programmed cell death	201/2333	424/5965	0.000192992	0.0043598	0.00336492	MTCH1/BCL2A1/NOD2/GATA6/DHCR24/FADD/PSEN2/GATA3/ARF4/BCL6/BIRC5/CCL2/NR4A2/FRZB/INHA/GDF5/KCNB1/DUSP1/IL12B/CLN3/BCL10/CASP1/PDK4/DDIT3/CDKN1B/PHB2/SOCS3/NTF4/PTH/PTGFR/PRKAA2/ITGAV/CAPN3/SOD1/ANKRD1/SERPINB9/TP53/RHOA/OXSR1/BCL2L11/PDCD10/RACK1/BMP15/ATP5IF1/MAP2K2/BMPR1B/BACE1/CXCL12/RELA/SMAD3/CIDEC/KLF4/CTH/AURKB/NOD1/PROC/XIAP/SNCA/FYN/SIRT1/CIDEA/F3/IFNG/BCL2L1/KITLG/THRA/PTPMT1/EIF2AK2/FAS…	201
GO:0048511	rhythmic process	41/2333	67/5965	0.000195316	0.00437678	0.00337802	GNA11/ZP3/KLF10/NKX2-1/PRKAA2/TP53/RACK1/BMP15/ID4/EZH2/RBM4B/GNAQ/SIRT1/LHCGR/FSHB/TOP2A/OGT/HTR7/PPARG/STAT5B/STAT5A/PROK1/FSHR/MAGED1/PROX1/HCRTR2/INHBA/DRD2/ID2/NR5A1/NAMPT/PPARGC1A/PPP1CB/GDF9/ID1/HCRTR1/ESR1/AFP/KLF9/CHRM1/BHLHE40	41
GO:0001659	temperature homeostasis	38/2333	61/5965	0.000196344	0.00437678	0.00337802	SLN/STAT6/DDIT3/ADIPOR2/ADCYAP1/ELOVL3/ACSL1/CIDEA/IL15/THRA/FGF21/GJA1/ACVR2B/ADRB1/DECR1/IL1A/PRKAB1/GATM/CMKLR1/STAT3/IL18/G0S2/PEMT/PDE6C/DRD2/TLR4/PPARGC1A/CEBPB/NR1H3/HADH/ID1/GRB10/FH/SLC27A1/OXT/CCR2/IL1B/FABP4	38
GO:0072507	divalent inorganic cation homeostasis	65/2333	117/5965	0.000202292	0.00447971	0.00345746	GPR12/PTH1R/LIME1/DDIT3/PLN/PTH/ERO1A/CAPN3/C5AR1/ADCYAP1/ATP2A2/SELENOK/SLC30A1/CALM1/GPR33/SMAD3/SNCA/FYN/ATP2B1/VAPB/TMCO1/STC1/CALB1/CCL5/TRPC3/CCR10/HTR2B/CALB2/MICU1/SCGN/THY1/CALM3/EDN3/HEXB/SLC37A4/MT3/GLP1R/TRPV4/HCRTR2/SLC30A4/DRD2/FATE1/CD40/TRPC5/CASR/ATP1B1/GHRL/ADRA1A/SRI/SLC30A7/SLC41A1/APP/HCRTR1/CALCR/ESR1/HRH4/GPR4/PKD2/OPRM1/CCR5/CCR1/CLIC2/CXCL10/CASQ1/CXCL9	65
GO:0048002	antigen processing and presentation of peptide antigen	13/2333	15/5965	0.000210223	0.0046249	0.00356952	LOC100622689/LOC100513601/B2M/SLA-2/SLA-8/SLA-5/TRAF6/CALR/FCER1G/TAP1/TAP2/IFI30/SLA-3	13
GO:0045859	regulation of protein kinase activity	106/2333	207/5965	0.000218201	0.00476924	0.00368092	LPAR3/GDF15/LIME1/IL12B/TGFA/CHI3L1/CDKN1B/HHEX/SOD1/RHOA/OXSR1/PDCD10/ADCYAP1/INPP5K/PRKAR2A/EZH2/MAP2K2/LAMTOR2/KIT/ADRA2B/ACSL1/SOCS4/CARTPT/GNAQ/SMYD3/CKS1B/SNCA/SIRT1/ITGB3/IFNG/SOCS5/KITLG/MMD/VEGFA/SOCS6/ACVR2B/DBNDD2/SOCS7/CCND2/UCHL1/RPLP1/HTR2B/LOC106505565/RAP2B/FBN1/THY1/TGFB1/PKIG/PROK1/CCNH/GBA/TRAF6/PIH1D1/MT3/IL18/PARK7/TRPV4/SFRP2/MOS/PROX1/GADD45G/CASS4/CDC25B/PIK3R5/MAP3K7/TLR4…	106
GO:0050790	regulation of catalytic activity	216/2333	460/5965	0.00022312	0.0048453	0.00373963	LPAR3/DHCR24/CDC20/ZER1/FADD/GDF15/ARF4/BCL6/RUBCN/EPHA3/BIRC5/CCL2/PFN1/NR4A2/LIME1/IL12B/MID1IP1/TGFA/APH1A/BCL10/SLN/CHI3L1/CDKN1B/PLN/PTH/CAPN3/HHEX/ZFP36/SOD1/TIMP2/APOC2/RHOA/OXSR1/PDCD10/RACK1/PABPN1/ADCYAP1/INPP5K/PRKAR2A/ATP5IF1/EZH2/MAP2K2/LOC396905/LAMTOR2/CALM1/KIT/ADRA2B/SUMO1/SMAD3/ACSL1/KLF4/SOCS4/CARTPT/GNAQ/XIAP/SMYD3/CKS1B/PAFAH1B1/CTSB/SNCA/SIRT1/LHCGR/F3/ITGB3/IFNG/SOCS5/KITLG…	216
GO:0005975	carbohydrate metabolic process	105/2333	205/5965	0.000230742	0.00497871	0.00384259	ST8SIA2/GPI/WDTC1/ABO/PC/GANAB/GOT1/RGN/GLA/RPIA/GALM/PDK4/CHI3L1/PMM1/GPD1/GAPDH/NPL/NLN/PTH/MAN2B2/SLC3A1/INPP5K/IMPAD1/POFUT1/GUSB/PYGL/MPDU1/PTEN/HEXA/SNCA/SIRT1/MDH1/PGAM2/SERP1/RBKS/OGT/OVGP1/FBP1/ACADM/GK/P2RY6/DHDH/YDJC/SPAM1/ENTPD1/GULO/FBN1/NPY1R/LDHB/LDHB/MGAT2/ST3GAL1/AMY2/TGFB1/IMPA1/PPP4R3B/PHKG1/HEXB/ALDH5A1/GSTO1/UGT1A6/SLC37A4/GNPDA1/PGK1/NAGA/GYS2/POU1F1/CHID1/NANS/FUT2/GGTA1P/D…	105
GO:0002367	cytokine production involved in immune response	26/2333	38/5965	0.000232947	0.00499426	0.00385459	PRKCZ/ARG1/BCL6/IL12B/KIT/SIRT1/NLRP3/NR4A3/FFAR2/TGFB1/LGALS13/FOXP3/TRAF6/FCER1G/IL18/TGFB3/MAP3K7/TLR4/TLR2/SMAD7/IL4/MIF/IL10/RSAD2/CHGA/IL1B	26
GO:0055074	calcium ion homeostasis	61/2333	109/5965	0.000240214	0.00511748	0.0039497	GPR12/PTH1R/LIME1/DDIT3/PLN/PTH/ERO1A/CAPN3/C5AR1/ADCYAP1/ATP2A2/SELENOK/SLC30A1/CALM1/GPR33/SMAD3/SNCA/FYN/ATP2B1/VAPB/TMCO1/STC1/CALB1/CCL5/TRPC3/CCR10/HTR2B/CALB2/MICU1/SCGN/THY1/CALM3/EDN3/HEXB/SLC37A4/GLP1R/TRPV4/HCRTR2/DRD2/FATE1/CD40/TRPC5/CASR/ATP1B1/GHRL/ADRA1A/SRI/APP/HCRTR1/CALCR/ESR1/HRH4/GPR4/PKD2/OPRM1/CCR5/CCR1/CLIC2/CXCL10/CASQ1/CXCL9	61
GO:0043434	response to peptide hormone	51/2333	88/5965	0.00024241	0.00513178	0.00396073	PRKCZ/WDTC1/GDF15/APPL1/SLC2A4/NR4A2/GOT1/RAB10/PDK4/RARRES2/GRB2/INPP5K/RELA/USF1/SIRT1/PID1/LHCGR/TSHR/IGFBP2/SCAP/NR4A3/HADHA/PPARG/IRS1/STAT5B/STAT5A/INHBB/CDK4/STAT3/TRPV4/GNRHR/LEP/SOCS2/SOCS1/ACTN2/FOXO1/JAK2/AHCYL1/DPEP1/EIF6/GRB10/IGFBP5/SLC27A1/LOC100738836/EIF4EBP1/STAT1/LEPROT/MC4R/CAV2/PCK1/GHSR	51
GO:0032504	multicellular organism reproduction	112/2333	221/5965	0.0002488	0.00520393	0.00401642	TSSK3/CDC20/ARID4A/TSSK6/BCL6/BMPR2/PIWIL2/RNF114/TRIP13/ZP3/LGR5/ODF1/ADIG/CFTR/CCNB1/CDK7/SOD1/AKAP1/SPIN1/TP53/RHOA/BMP15/PRKAR2A/ATAT1/HPGD/ACSL4/KIT/SPESP1/GJA10/PAQR8/GNAQ/PAFAH1B1/SIRT1/LHCGR/THRA/CABYR/NECTIN2/SMAD4/OAZ3/PRDX3/FSHB/TOP2A/CCNB2/CDK1/CTNNB1/AR/WEE2/GPX4/CREB3L4/SPAM1/LIF/ZPBP2/BSP1/SPACA1/STAT5B/TDRKH/STAT5A/INHBB/SBF1/RLN2/DEFB1/DEFB1/CCNH/PIWIL1/HORMAD1/HEXB/FSHR/SPATA16/…	112
GO:0030318	melanocyte differentiation	11/2333	12/5965	0.000248978	0.00520393	0.00401642	EDNRB/RAB27A/KIT/GNAQ/KITLG/MEF2C/EDN3/CITED1/HPS6/BLOC1S6/TYRP1	11
GO:0051607	defense response to virus	60/2333	107/5965	0.000250456	0.00520393	0.00401642	IRF3/FADD/TICAM1/TMEM173/IL12B/LSM14A/IL28B/IFNG/IL15/IFNK/BST2/CD207/NLRP3/DHX58/NLRX1/PQBP1/LOC100156936/IFN-DELTA-5/ISG15/OASL/MX1/PCBP2/LOC733579/TLR3/TLR7/IFN-ALPHA-8/PLSCR1/C2H19orf66/TRIM15/OAS1/STAT2/DDIT4/CD40/IL29/ISG20/SAMHD1/MAVS/IFNB1/IFN-OMEGA-6/BECN1/HYAL2/OAS2/STAT1/IRF7/TLR8/RSAD2/IFN-DELTA-6/IFN-OMEGA-7/CXCL10/IRF1/IFN-OMEGA-5/IFN-DELTA-4/IFNA1/LOC100155760/LOC100153325/IFN-ALPH…	60
GO:0050865	regulation of cell activation	79/2333	148/5965	0.000258054	0.00532889	0.00411286	PRKCZ/ARG1/FADD/TICAM1/GATA3/BCL6/EFNB3/IL12B/ZP3/BCL10/GPNMB/STAT6/CAPN3/ANXA1/RHOA/IL33/SNCA/IL28B/IFNG/CD28/SOCS5/IL15/NECTIN2/NLRP3/IGFBP2/NR4A3/NCK2/CTNNB1/CCL5/VAMP7/SYK/CD80/IL13RA2/STAT5B/THY1/STAT5A/TGFB1/TFRC/TNFSF13B/MEF2C/PLSCR1/LGALS13/ZP4/BPI/FOXP3/TRAF6/FCER1G/IL18/CCR7/IL7/ID2/TLR4/TNFAIP3/CEBPB/CD40/LEP/CD9/BLOC1S6/NR1H3/DPP4/TNFAIP8L2/SMAD7/THBS1/LMO4/IL4/IL2/APP/MMP14/SDC4/PRKA…	79
GO:1901617	organic hydroxy compound biosynthetic process	46/2333	78/5965	0.000278786	0.00572192	0.0044162	DHCR24/HMGCR/GATA3/PDXK/NR4A2/GOT1/PTH/PRKAA2/SOD1/ALOX15/MSMO1/IMPAD1/CYP51/SNCA/SIRT1/IFNG/SQLE/SCAP/P2RY6/DCT/BMP5/SLC27A2/APOA1/QDPR/IMPA1/ASIP/SRD5A2/GBA/PMVK/PARK7/EBP/FDFT1/PROX1/TYR/POU1F1/ERLIN2/CYP7A1/DDC/PCBD1/HNF1A/BMP2/CYP19A1/APOE/TYRP1/PCK1/HMGCS1	46
GO:0007189	adenylate cyclase-activating G protein-coupled receptor signaling pathway	30/2333	46/5965	0.000290108	0.00591821	0.0045677	PTH1R/ADRB3/PLN/PTH/ADM/ADCYAP1/ADRA2B/GNAQ/LHCGR/VIP/TSHR/RAMP1/GHRH/ADRB1/ADM5/DRD1/FSHR/ADRB2/GLP1R/ADRA2A/ADRA1A/CALCR/SLC9A3R1/CALCRL/MC4R/PTHLH/GCG/CXCL10/RAMP2/CXCL9	30
GO:0051249	regulation of lymphocyte activation	64/2333	116/5965	0.000293786	0.00595713	0.00459774	PRKCZ/ARG1/FADD/TICAM1/GATA3/BCL6/EFNB3/IL12B/ZP3/BCL10/GPNMB/STAT6/ANXA1/RHOA/IL28B/IFNG/CD28/SOCS5/IL15/NLRP3/IGFBP2/NCK2/CTNNB1/CCL5/SYK/CD80/STAT5B/THY1/STAT5A/TGFB1/TFRC/TNFSF13B/MEF2C/LGALS13/ZP4/FOXP3/TRAF6/IL18/CCR7/IL7/ID2/TLR4/TNFAIP3/CEBPB/CD40/LEP/BLOC1S6/DPP4/TNFAIP8L2/SMAD7/IL4/IL2/MMP14/SDC4/PRKAR1A/FBXO7/MIF/IL10/CD40LG/IRF1/CCR2/BMP4/CD274/IL27	64
GO:0002758	innate immune response-activating signal transduction	31/2333	48/5965	0.000299313	0.00603286	0.00465619	TICAM1/MAPKAPK3/LSM14A/HMGB1/CD180/TLR5/RELA/TNIP1/DHX58/IRAK4/NLRX1/FFAR2/S100A14/TLR3/TLR7/TRIM15/TLR4/MYD88/TNFAIP3/TLR2/WDFY1/TLR9/ESR1/LY96/KLRK1/IRF7/TLR8/RSAD2/TLR1/IRF1/NFKBIA	31
GO:0009914	hormone transport	55/2333	97/5965	0.000305941	0.00608688	0.00469788	GAL/BIRC5/GIP/KCNB1/RAB1A/TP53/ANXA1/ADCYAP1/NPY/SELENOM/SSTR2/CARTPT/IFNG/VIP/SMAD4/SERP1/GHRH/SCGB1D1/ACVR2B/CCL5/VAMP7/SMAD2/FFAR2/LIF/TTR/INHBB/SSTR1/POMC/CGA/HMGN3/SNAP23/IL-6/PARK7/TRPV4/PHEROC/INHBA/PDE6C/DRD2/NNAT/HNF1B/HNF4A/C7H6orf125/GHRL/GDF9/SRI/PDX1/RAB11B/HNF1A/MC4R/CYP19A1/GCG/GHSR/FGB/CRH/IL1B	55
GO:0006937	regulation of muscle contraction	32/2333	50/5965	0.000306628	0.00608688	0.00469788	PLN/KCNJ2/SOD1/RHOA/TNNT3/CALM1/ADRA2B/SUMO1/STC1/KCNMA1/TRPC1/TNNC1/CALM3/ADRB2/TRPV4/GUCY1A1/ADRA2A/CAV3/PGR/ATP1B1/CHRM2/ADRA1A/RGS2/SMAD7/SRI/KCNE3/C5H12orf57/BDKRB1/TNNT1/CHRM1/CHRM3/CASQ1	32
GO:0051301	cell division	63/2333	114/5965	0.000307418	0.00608688	0.00469788	CDC20/CDC25C/BIRC5/DIS3L2/GPRL15/TGFA/ARL3/FGF9/GNAI3/GNAI2/RHOA/RACK1/CAT/CCNG1/SPAG5/ANAPC10/CALM1/ARPP19/AURKB/CKS1B/PAFAH1B1/SEPT2/BCL2L1/RAE1/APC/TOP2A/ENSA/VEGFA/CDK1/CCND2/DCT/CDC123/STMN1/HTR2B/PPBP/LEF1/IL1A/RAB11A/CDC42/TGFB1/CDK4/PIK3C3/CALM3/RPS3/SFRP2/ARHGEF2/CDC37/TGFB3/DRD2/CDC25B/IGF2/RAB35/AURKA/FGFR2/PPP1CB/GDF9/DSN1/ACTR2/BECN1/SPAST/TXNIP/PTN/IL1B	63
GO:0035296	regulation of tube diameter	33/2333	52/5965	0.000312166	0.00610901	0.00471497	BMPR2/NOS3/EDNRB/SOD1/RHOA/ADM/ADRA2B/EDNRA/P2RY2/KCNMA1/HTR7/ADRB1/TRPC1/HTR2B/DRD1/AVP/EDN3/ADRB2/HTR1B/TRPV4/EDN1/GUCY1A1/ADRA2A/ADORA1/HTR1D/ADRA1A/RGS2/OXTR/UTS2/CHRM1/CHRM3/FGB/AVPR2	33
GO:0097746	regulation of blood vessel diameter	33/2333	52/5965	0.000312166	0.00610901	0.00471497	BMPR2/NOS3/EDNRB/SOD1/RHOA/ADM/ADRA2B/EDNRA/P2RY2/KCNMA1/HTR7/ADRB1/TRPC1/HTR2B/DRD1/AVP/EDN3/ADRB2/HTR1B/TRPV4/EDN1/GUCY1A1/ADRA2A/ADORA1/HTR1D/ADRA1A/RGS2/OXTR/UTS2/CHRM1/CHRM3/FGB/AVPR2	33
GO:0035150	regulation of tube size	35/2333	56/5965	0.000318414	0.00614317	0.00474133	BMPR2/NOS3/EDNRB/SOD1/RHOA/ADM/ADRA2B/EDNRA/P2RY2/KCNMA1/HTR7/ADRB1/TRPC1/HTR2B/DRD1/AVP/EDN3/NPPB/ADRB2/HTR1B/TRPV4/EDN1/GUCY1A1/ADRA2A/ADORA1/HTR1D/ADRA1A/RGS2/OXTR/UTS2/CHRM1/NPPC/CHRM3/FGB/AVPR2	35
GO:0050880	regulation of blood vessel size	35/2333	56/5965	0.000318414	0.00614317	0.00474133	BMPR2/NOS3/EDNRB/SOD1/RHOA/ADM/ADRA2B/EDNRA/P2RY2/KCNMA1/HTR7/ADRB1/TRPC1/HTR2B/DRD1/AVP/EDN3/NPPB/ADRB2/HTR1B/TRPV4/EDN1/GUCY1A1/ADRA2A/ADORA1/HTR1D/ADRA1A/RGS2/OXTR/UTS2/CHRM1/NPPC/CHRM3/FGB/AVPR2	35
GO:0003018	vascular process in circulatory system	36/2333	58/5965	0.000319387	0.00614317	0.00474133	BMPR2/NOS3/EDNRB/SOD1/RHOA/ADM/ADRA2B/EDNRA/P2RY2/KCNMA1/HTR7/ADRB1/TRPC1/HTR2B/DRD1/AVP/EDN3/NPPB/ADRB2/HTR1B/TRPV4/EDN1/GUCY1A1/ADRA2A/ADORA1/HTR1D/ADRA1A/RGS2/OXTR/UTS2/CHRM1/NPPC/RAMP2/CHRM3/FGB/AVPR2	36
GO:0022602	ovulation cycle process	14/2333	17/5965	0.000336689	0.00636683	0.00491395	ZP3/TP53/BMP15/SIRT1/LHCGR/FSHB/STAT5B/STAT5A/FSHR/INHBA/NR5A1/GDF9/ESR1/AFP	14
GO:0031663	lipopolysaccharide-mediated signaling pathway	14/2333	17/5965	0.000336689	0.00636683	0.00491395	TICAM1/CCL2/CD180/CCL5/TGFB1/TRAF6/MTDH/IL18/TNFAIP3/LY96/DEFB114/MIF/LTF/NFKBIA	14
GO:1903538	regulation of meiotic cell cycle process involved in oocyte maturation	14/2333	17/5965	0.000336689	0.00636683	0.00491395	CDC20/CCNB1/CDK7/AKAP1/PRKAR2A/CCNB2/CDK1/WEE2/CCNH/CPEB1/AURKA/FZR1/PRKAR1A/SPDYA	14
GO:0051241	negative regulation of multicellular organismal process	172/2333	360/5965	0.00034882	0.00653232	0.00504168	SYNJ2BP/CBLN1/GATA6/ARG1/GDF15/GATA3/BCL6/SERPINF1/EFNB3/FRZB/BMPR2/GDF5/IL12B/RAC1/GPNMB/DDIT3/CDKN1B/PHB2/PLN/EDNRB/NKX2-1/CCNB1/ZFP36/SOD1/TP53/ANXA1/APOC2/RHOA/PRKCSH/PDCD10/ADM/TFPI/ANGPT2/ID4/ATP2A2/RTN4/SMAD3/KLF4/CARTPT/PROC/IFRD1/SIRT1/CIDEA/IFNG/SOCS5/IL15/SMAD4/TJP2/S1PR2/NLRP3/CCNB2/DHX58/LBX1/STC1/GATA2/NLRX1/KCNMA1/HOXA5/ACVR2B/CTNNB1/MARVELD3/CSN2/F12/PPARG/TRPC1/GNRH1/WEE2/OSTN/LE…	172
GO:0006979	response to oxidative stress	60/2333	108/5965	0.000351412	0.00653232	0.00504168	DHCR24/NR4A2/ROMO1/HMOX2/TPO/SLC25A24/RAD52/NDUFA6/CCS/PRKAA2/FOS/ITGAV/SOD1/OXSR1/PDCD10/RACK1/ATP2A2/EZH2/CAT/PRDX6/PSIP1/RELA/TXNL1/SNCA/SIRT1/MSRB1/PTGS2/PRDX3/MGST1/NR4A3/CTNNB1/GPX4/LOC106505565/STK26/ARNT/SELENOS/GPX5/MT3/PARK7/MCL1/PSAP/TLR4/PPARGC1A/DUOX2/TNFAIP3/TXN/FOXO1/NQO1/DPEP1/AQP1/H2AFY/DUOX1/APP/HYAL2/FBXO7/IL10/GPX1/HNF1A/TXNIP/GPX2	60
GO:0050678	regulation of epithelial cell proliferation	60/2333	108/5965	0.000351412	0.00653232	0.00504168	SYNJ2BP/BIRC5/CCL2/SERPINF1/BMPR2/GDF5/TGFA/CDKN1B/PHB2/NRAS/FGF9/PPARD/C5AR1/PDCD10/AIMP1/ATP5IF1/RTN4/SMAD3/SIRT1/F3/NR4A3/GATA2/VEGFA/HOXA5/CTNNB1/CCL5/MARVELD3/PPARG/AR/HTR2B/BMP5/PRL/SRSF6/TGFBR1/TGFB1/RLN2/SFRP2/PEX2/PROX1/TNFAIP3/NOG/LEP/FGFR2/RGCC/GHRL/JAML/THBS1/AKT3/NR2F2/SIX4/IL10/DLL4/KLF9/STAT1/CCR3/BMP2/SIX1/CAV2/BMP4/CDKN2B	60
GO:2000242	negative regulation of reproductive process	23/2333	33/5965	0.000353203	0.00653232	0.00504168	SERPINF1/ZP3/CDKN1B/CCNB1/ZP2/TP53/CCNB2/WEE2/LIF/HORMAD1/ZP4/CALR/WT1/MOS/NR5A1/DMRT1/FZR1/ZFPM2/BMP7/BMP4/NPPC/ARHGDIB/HYAL3	23
GO:0014070	response to organic cyclic compound	88/2333	169/5965	0.000359791	0.0066178	0.00510765	RUVBL2/TICAM1/CCL2/GOT1/CDKN1B/PHB2/CFTR/PTGFR/ANXA1/RHOA/MYOD1/INPP5K/TFPI/EZH2/SSTR2/H2AFZ/AQP9/FBXO32/PAQR8/SMYD3/SIRT1/CIDEA/FDX1/IFNK/RAE1/JUN/NR4A3/PQBP1/CTNNB1/CCL5/ESR2/P2RY6/SAA3/TRPC3/IFN-DELTA-5/AR/GNRH1/SMAD2/PPP2R2A/DDRGK1/SSTR1/TGFB1/CDK4/TLR3/MEF2C/FSHR/FAM210B/CALR/PMVK/VDR/IL18/PARK7/SLC5A5/MSN/TGFB3/DRD2/P2RY11/DUOX2/GLI2/DDIT4/PAQR7/NR3C1/ABAT/MAVS/AQP1/NR6A1/DUOX1/HMGB2/IFN-OM…	88
GO:0019932	second-messenger-mediated signaling	59/2333	106/5965	0.000367123	0.00671595	0.0051834	PTH1R/ADRB3/NOS3/PLN/EDNRB/PTH/PTGFR/CXCR4/ADM/ADCYAP1/CALM1/ADRA2B/GNAQ/LHCGR/VIP/TSHR/NCALD/RAMP1/GHRH/ADRB1/HTR2B/ADM5/DRD1/CALM3/DEFB1/DEFB1/CMKLR1/LMCD1/FSHR/ADRB2/GLP1R/RCAN1/GUCY1A1/ADRA2A/P2RY11/UBE2B/PDE3A/AQP1/ATP1B1/ADRA1A/RGS2/THBS1/SRI/CALCR/PDX1/SLC9A3R1/PKD2/CALCRL/MC4R/OPRM1/CCR5/PTHLH/GCG/CLIC2/CXCL10/RAMP2/CASQ1/CXCL9/MIOX	59
GO:0019220	regulation of phosphate metabolic process	225/2333	485/5965	0.000398001	0.00720254	0.00555895	SYNJ2BP/PRKCZ/LPAR3/CDK9/GDF15/RUBCN/CCL2/BMPR2/INHA/GDF5/LIME1/IL12B/RAC1/ZP3/TGFA/PDK4/GPNMB/CHI3L1/CDKN1B/PHB2/PTH/CCNB1/HHEX/C5AR1/SOD1/ALOX15/RARRES2/APOC2/RHOA/OXSR1/PDCD10/RACK1/BMP15/ADCYAP1/GRB2/INPP5K/PRKAR2A/ATP5IF1/EZH2/MAP2K2/FAM129A/CTDSP2/PPP1R8/LAMTOR2/CALM1/KIT/ADRA2B/ACSL1/ARPP19/SOCS4/CARTPT/GNAQ/SMYD3/CKS1B/PAFAH1B1/SNCA/FYN/SIRT1/PID1/ITGB3/IFNG/SOCS5/KITLG/MMD/TNIP1/IFNK/SMA…	225
GO:0051174	regulation of phosphorus metabolic process	225/2333	485/5965	0.000398001	0.00720254	0.00555895	SYNJ2BP/PRKCZ/LPAR3/CDK9/GDF15/RUBCN/CCL2/BMPR2/INHA/GDF5/LIME1/IL12B/RAC1/ZP3/TGFA/PDK4/GPNMB/CHI3L1/CDKN1B/PHB2/PTH/CCNB1/HHEX/C5AR1/SOD1/ALOX15/RARRES2/APOC2/RHOA/OXSR1/PDCD10/RACK1/BMP15/ADCYAP1/GRB2/INPP5K/PRKAR2A/ATP5IF1/EZH2/MAP2K2/FAM129A/CTDSP2/PPP1R8/LAMTOR2/CALM1/KIT/ADRA2B/ACSL1/ARPP19/SOCS4/CARTPT/GNAQ/SMYD3/CKS1B/PAFAH1B1/SNCA/FYN/SIRT1/PID1/ITGB3/IFNG/SOCS5/KITLG/MMD/TNIP1/IFNK/SMA…	225
GO:0002821	positive regulation of adaptive immune response	25/2333	37/5965	0.000415014	0.00735231	0.00567455	PRKCZ/FADD/IL12B/ZP3/STAT6/ANXA1/SIRT1/CD28/SOCS5/NECTIN2/NLRP3/TGFB1/TFRC/TNFSF13B/TRAF6/FCER1G/IL18/MAP3K7/CD40/LTA/IL2/RSAD2/CCR2/IL1B/CD274	25
GO:0008585	female gonad development	25/2333	37/5965	0.000415014	0.00735231	0.00567455	ZP3/SOD1/TP53/BMP15/KIT/SIRT1/LHCGR/SMAD4/FSHB/FOXL2/GNRH1/STAT5B/STAT5A/FSHR/WT1/INHBA/NR5A1/CEBPB/GDF9/ZFPM2/ESR1/AFP/CYP19A1/LHX8/HYAL3	25
GO:0043473	pigmentation	25/2333	37/5965	0.000415014	0.00735231	0.00567455	EDNRB/RAB32/RACK1/RAB27A/BLOC1S3/KIT/GNAQ/KITLG/VPS33A/DCT/LEF1/RAB11A/HPS3/ASIP/MEF2C/EDN3/CITED1/TYR/SNAI2/DRD2/HPS6/BLOC1S6/BLOC1S5/RAB11B/TYRP1	25
GO:0046545	development of primary female sexual characteristics	25/2333	37/5965	0.000415014	0.00735231	0.00567455	ZP3/SOD1/TP53/BMP15/KIT/SIRT1/LHCGR/SMAD4/FSHB/FOXL2/GNRH1/STAT5B/STAT5A/FSHR/WT1/INHBA/NR5A1/CEBPB/GDF9/ZFPM2/ESR1/AFP/CYP19A1/LHX8/HYAL3	25
GO:0042325	regulation of phosphorylation	207/2333	443/5965	0.00042328	0.00745949	0.00575727	SYNJ2BP/PRKCZ/LPAR3/CDK9/GDF15/RUBCN/CCL2/BMPR2/INHA/GDF5/LIME1/IL12B/RAC1/TGFA/GPNMB/CHI3L1/CDKN1B/PHB2/CCNB1/HHEX/C5AR1/SOD1/ALOX15/RARRES2/RHOA/OXSR1/PDCD10/RACK1/BMP15/ADCYAP1/GRB2/INPP5K/PRKAR2A/EZH2/MAP2K2/FAM129A/CTDSP2/LAMTOR2/KIT/ADRA2B/ACSL1/SOCS4/CARTPT/GNAQ/SMYD3/CKS1B/PAFAH1B1/SNCA/FYN/SIRT1/PID1/ITGB3/IFNG/SOCS5/KITLG/MMD/TNIP1/IFNK/SMAD4/S1PR2/FGF21/UBE2K/PRDX3/DYNLL1/OGT/IL5/VEGFA…	207
GO:0007188	adenylate cyclase-modulating G protein-coupled receptor signaling pathway	45/2333	77/5965	0.000429477	0.00752927	0.00581113	GNA11/PTH1R/ADRB3/PLN/PTH/GNAI3/GNAI2/ADM/ADCYAP1/ADRA2B/GNAQ/LHCGR/VIP/TSHR/RAMP1/GHRH/ADRB1/OPRL1/RXFP4/ADM5/DRD1/CORT/FSHR/ADRB2/GLP1R/DRD2/ADRA2A/PSAP/HTR1D/CHRM2/NPY2R/ADRA1A/RGS2/CALCR/GNA14/SLC9A3R1/CALCRL/MC4R/PTHLH/GCG/CXCL10/CHRM1/RAMP2/CHRM3/CXCL9	45
GO:0001556	oocyte maturation	19/2333	26/5965	0.000453857	0.00787465	0.00607769	CDC20/CCNB1/CDK7/AKAP1/PRKAR2A/CCNB2/CDK1/WEE2/RLN2/CCNH/CPEB1/CDC25B/AURKA/PDE3A/FZR1/GDF9/PRKAR1A/SPDYA/NPPC	19
GO:2000106	regulation of leukocyte apoptotic process	19/2333	26/5965	0.000453857	0.00787465	0.00607769	FADD/BCL10/CXCL12/AURKB/SIRT1/KITLG/NR4A3/CCL5/MEF2C/SELENOS/FCER1G/CD3G/IL2/HSH2D/MIF/IL10/CCR5/BMP4/CD274	19
GO:0048609	multicellular organismal reproductive process	109/2333	217/5965	0.000461784	0.00797111	0.00615214	TSSK3/CDC20/ARID4A/TSSK6/BCL6/BMPR2/PIWIL2/RNF114/TRIP13/ZP3/LGR5/ODF1/ADIG/CFTR/CCNB1/CDK7/SOD1/AKAP1/SPIN1/TP53/RHOA/BMP15/PRKAR2A/ATAT1/HPGD/ACSL4/KIT/GJA10/PAQR8/GNAQ/PAFAH1B1/SIRT1/LHCGR/THRA/CABYR/NECTIN2/SMAD4/OAZ3/PRDX3/FSHB/TOP2A/CCNB2/CDK1/CTNNB1/AR/WEE2/GPX4/CREB3L4/LIF/ZPBP2/BSP1/SPACA1/STAT5B/TDRKH/STAT5A/INHBB/SBF1/RLN2/DEFB1/DEFB1/CCNH/PIWIL1/HORMAD1/HEXB/FSHR/SPATA16/ELSPBP1/LHB/W…	109
GO:0002755	MyD88-dependent toll-like receptor signaling pathway	12/2333	14/5965	0.000470409	0.00807198	0.00623	HMGB1/TLR5/TNIP1/TLR7/TLR4/MYD88/TLR2/TLR9/IRF7/TLR8/TLR1/IRF1	12
GO:0010862	positive regulation of pathway-restricted SMAD protein phosphorylation	15/2333	19/5965	0.000472888	0.00807198	0.00623	BMPR2/INHA/GDF5/BMP15/SMAD4/BMP3/BMP5/INHBB/TGFB1/INHBA/TGFB3/GDF9/BMP7/BMP2/BMP4	15
GO:0045089	positive regulation of innate immune response	41/2333	69/5965	0.000474823	0.00807198	0.00623	FADD/TICAM1/TMEM173/MAPKAPK3/IL12B/TBK1/LSM14A/HMGB1/CD180/TLR5/RELA/TNIP1/NECTIN2/UBE2K/DHX58/IRAK4/NLRX1/PQBP1/FFAR2/S100A14/TLR3/TLR7/PLSCR1/TRIM15/RBM14/TLR4/MYD88/TNFAIP3/TLR2/WDFY1/TLR9/MAVS/ESR1/LY96/KLRK1/IRF7/TLR8/RSAD2/TLR1/IRF1/NFKBIA	41
GO:0001936	regulation of endothelial cell proliferation	29/2333	45/5965	0.000493322	0.00834433	0.00644019	SYNJ2BP/CCL2/BMPR2/NRAS/PDCD10/AIMP1/ATP5IF1/SIRT1/F3/GATA2/VEGFA/PPARG/HTR2B/PRL/TGFBR1/PROX1/LEP/RGCC/GHRL/THBS1/AKT3/NR2F2/IL10/DLL4/STAT1/CCR3/BMP2/CAV2/BMP4	29
GO:0071900	regulation of protein serine/threonine kinase activity	66/2333	122/5965	0.000498966	0.0083976	0.00648131	LPAR3/GDF15/LIME1/TGFA/CDKN1B/HHEX/SOD1/RHOA/PDCD10/INPP5K/PRKAR2A/EZH2/LAMTOR2/KIT/ACSL1/CARTPT/CKS1B/SNCA/SIRT1/IFNG/KITLG/VEGFA/CCND2/UCHL1/HTR2B/THY1/TGFB1/PKIG/PROK1/CCNH/GBA/TRAF6/PIH1D1/SFRP2/MOS/PROX1/GADD45G/PIK3R5/MAP3K7/TLR4/TNFAIP3/CAV3/CD40/GHRL/PRKAG3/GDF9/PPP2CA/RGS2/THBS1/PRKAG1/NR2F2/HYAL2/PRKAR1A/SLC27A1/BMP7/PKIA/MUC20/DEFB114/FBXO7/MIF/SPDYA/CD40LG/BMP2/BMP4/SPRY1/CDKN2B	66
GO:0002221	pattern recognition receptor signaling pathway	30/2333	47/5965	0.000504149	0.00844261	0.00651605	TICAM1/MAPKAPK3/LSM14A/HMGB1/CD180/TLR5/RELA/TNIP1/DHX58/IRAK4/NLRX1/FFAR2/S100A14/TLR3/TLR7/TRIM15/TLR4/MYD88/TNFAIP3/TLR2/WDFY1/TLR9/ESR1/LY96/IRF7/TLR8/RSAD2/TLR1/IRF1/NFKBIA	30
GO:0043549	regulation of kinase activity	110/2333	220/5965	0.00054255	0.0090407	0.00697766	LPAR3/GDF15/RUBCN/LIME1/IL12B/TGFA/CHI3L1/CDKN1B/HHEX/SOD1/RHOA/OXSR1/PDCD10/ADCYAP1/INPP5K/PRKAR2A/EZH2/MAP2K2/LAMTOR2/KIT/ADRA2B/ACSL1/SOCS4/CARTPT/GNAQ/SMYD3/CKS1B/SNCA/SIRT1/ITGB3/IFNG/SOCS5/KITLG/MMD/PRDX3/VEGFA/SOCS6/ACVR2B/DBNDD2/SOCS7/CCND2/UCHL1/RPLP1/HTR2B/LOC106505565/RAP2B/FBN1/THY1/TGFB1/PKIG/PROK1/CCNH/GBA/TRAF6/PIH1D1/MT3/IL18/PARK7/TRPV4/SFRP2/MOS/PROX1/GADD45G/CASS4/CDC25B/PIK3R5…	110
GO:0032496	response to lipopolysaccharide	49/2333	86/5965	0.000551379	0.00914257	0.00705628	TICAM1/MAPKAPK3/IFNAR1/CCL2/IL12B/PTGFR/ZFP36/ANKRD1/RHOA/CD180/RELA/SNCA/MRC1/FAS/NLRP3/PRDX3/JUN/IRF8/CCL5/PPBP/SCARB1/TGFB1/CDK4/S100A14/MEF2C/SELENOS/ACP5/TRAF6/MTDH/IL18/CCR7/SLPI/SLC11A1/TNFAIP3/CEBPB/CD40/TNFRSF1A/NR1H3/HMGB2/LY96/DEFB114/KLRK1/MIF/IL10/LTF/CCR5/CXCL10/NFKBIA/CXCL9	49
GO:0043085	positive regulation of catalytic activity	134/2333	275/5965	0.000574338	0.00943035	0.00727839	LPAR3/CDC20/FADD/GDF15/ARF4/CCL2/PFN1/NR4A2/IL12B/MID1IP1/TGFA/APH1A/BCL10/CHI3L1/PTH/SOD1/APOC2/RHOA/OXSR1/PDCD10/RACK1/PABPN1/ADCYAP1/EZH2/MAP2K2/LAMTOR2/CALM1/KIT/ADRA2B/SUMO1/SMAD3/ACSL1/KLF4/CARTPT/CKS1B/SNCA/SIRT1/LHCGR/F3/IFNG/KITLG/MMD/TSHR/NLRP3/COPS5/F11R/DYNLL1/CCT2/CASP8/RHOG/VEGFA/ACVR2B/ADRB1/CTNNB1/CCL5/BID/PPARG/CCND2/FOXL2/DNAL4/RPLP1/HTR2B/APOA1/LOC106505565/RFC3/DDRGK1/NDEL1/FB…	134
GO:0061082	myeloid leukocyte cytokine production	10/2333	11/5965	0.000587671	0.00960244	0.00741121	BCL6/KIT/SIRT1/NR4A3/TGFB1/FCER1G/TGFB3/TLR4/MIF/CHGA	10
GO:0002460	adaptive immune response based on somatic recombination of immune receptors built from immunoglobulin superfamily domains	47/2333	82/5965	0.000592875	0.00964066	0.00744071	PRKCZ/ARG1/FADD/BCL6/IL12B/ZP3/BCL10/STAT6/HMGB1/ANXA1/RAB27A/CD28/SOCS5/NECTIN2/NLRP3/C2/C1S/IL13RA2/TGFB1/TFRC/TNFSF13B/MEF2C/LGALS13/FOXP3/TRAF6/FCER1G/STAT3/IL-6/IL18/C1QB/CD46/MAP3K7/TNFAIP3/CD40/LTA/GZMM/SMAD7/IL4/IL2/IRF7/C7/RSAD2/CCR2/CTSH/IL1B/CD274/IL27	47
GO:0006939	smooth muscle contraction	22/2333	32/5965	0.000640957	0.0103513	0.00798917	EDNRB/SOD1/RHOA/ADRA2B/KCNMA1/HTR7/TRPC1/HTR2B/PTGER3/ADRB2/TRPV4/GUCY1A1/DRD2/ADRA2A/HTR1D/PGR/CHRM2/ADRA1A/RGS2/BDKRB1/CHRM1/CHRM3	22
GO:0001775	cell activation	132/2333	271/5965	0.000642727	0.0103513	0.00798917	PRKCZ/ARG1/FADD/TICAM1/GATA3/BCL6/EFNB3/IL12B/ZP3/BCL10/ATM/GPNMB/STAT6/TBK1/CAPN3/ZP2/ANXA1/RHOA/CD180/RAB27A/KIT/ADRA2B/SMAD3/IL33/SNCA/FYN/IL28B/ITGB3/IFNG/CD28/SOCS5/IL15/IFNK/NECTIN2/SMAD4/NLRP3/IGFBP2/NR4A3/LAT2/ITM2A/NCK2/CTNNB1/CCL5/PLCZ1/VAMP7/IFN-DELTA-5/SYK/LEF1/CD80/IL13RA2/RAP2B/STAT5B/THY1/STAT5A/DNASE1/TGFBR1/TGFB1/TFRC/TNFSF13B/MEF2C/PLSCR1/SNAP23/CCR9/CD59/LGALS13/ZP4/BPI/FOXP3/T…	132
GO:0009615	response to virus	66/2333	123/5965	0.000671229	0.0107588	0.00830372	IRF3/FADD/TICAM1/TMEM173/IL12B/LSM14A/S100A6/NPC2/IL28B/IFNG/IL15/IFNK/EIF2AK2/BST2/CD207/NLRP3/DHX58/NLRX1/PQBP1/CCL5/LOC100156936/IFN-DELTA-5/ISG15/STMN1/OASL/MX1/PCBP2/LOC733579/TLR3/TLR7/IFN-ALPHA-8/PLSCR1/C2H19orf66/TRIM15/OAS1/STAT2/DDIT4/CD40/IL29/ISG20/SAMHD1/MAVS/IFNB1/IFN-OMEGA-6/BECN1/HYAL2/OAS2/STAT1/IRF7/TLR8/RSAD2/IFN-DELTA-6/IFN-OMEGA-7/CXCL10/IRF1/IFN-OMEGA-5/IFN-DELTA-4/IFNA1/LOC…	66
GO:0050673	epithelial cell proliferation	71/2333	134/5965	0.00068799	0.0109327	0.00843788	SYNJ2BP/BIRC5/CCL2/SERPINF1/BMPR2/GDF5/TGFA/STAT6/LGR5/CDKN1B/PHB2/NRAS/FGF9/PPARD/C5AR1/PDCD10/AIMP1/ATP5IF1/MAP2K2/RTN4/SMAD3/SIRT1/F3/NR4A3/GATA2/VEGFA/HOXA5/CTNNB1/CCL5/MARVELD3/PPARG/AR/HTR2B/BMP5/PRL/SRSF6/SCARB1/TGFBR1/TGFB1/RLN2/MEF2C/FSHR/SFRP2/PEX2/PROX1/ID2/IRF6/TNFAIP3/CEBPB/NOG/LEP/FGFR2/RGCC/GHRL/JAML/THBS1/AKT3/NR2F2/ESR1/LOC100738836/SIX4/IL10/DLL4/KLF9/STAT1/CCR3/BMP2/SIX1/CAV2/B…	71
GO:0046879	hormone secretion	52/2333	93/5965	0.000696264	0.0109327	0.00843788	GAL/BIRC5/GIP/KCNB1/RAB1A/TP53/ANXA1/ADCYAP1/NPY/SELENOM/SSTR2/CARTPT/IFNG/VIP/SMAD4/SERP1/GHRH/ACVR2B/CCL5/VAMP7/SMAD2/FFAR2/LIF/INHBB/SSTR1/POMC/CGA/HMGN3/SNAP23/IL-6/PARK7/TRPV4/INHBA/PDE6C/DRD2/NNAT/HNF1B/HNF4A/C7H6orf125/GHRL/GDF9/SRI/PDX1/RAB11B/HNF1A/MC4R/CYP19A1/GCG/GHSR/FGB/CRH/IL1B	52
GO:0008406	gonad development	42/2333	72/5965	0.000697529	0.0109327	0.00843788	GATA6/ARID4A/GATA3/TFAP2C/ZP3/NKX2-1/FGF9/SOD1/TP53/BMP15/KIT/SIRT1/LHCGR/SMAD4/FSHB/GATA4/FOXL2/AR/GNRH1/STAT5B/STAT5A/CGA/SRD5A2/FSHR/WT1/TBC1D20/SFRP2/INHBA/GATA1/NR5A1/CEBPB/DMRT1/HMGB2/GDF9/ZFPM2/ESR1/SIX4/NR0B1/AFP/CYP19A1/LHX8/HYAL3	42
GO:0045137	development of primary sexual characteristics	42/2333	72/5965	0.000697529	0.0109327	0.00843788	GATA6/ARID4A/GATA3/TFAP2C/ZP3/NKX2-1/FGF9/SOD1/TP53/BMP15/KIT/SIRT1/LHCGR/SMAD4/FSHB/GATA4/FOXL2/AR/GNRH1/STAT5B/STAT5A/CGA/SRD5A2/FSHR/WT1/TBC1D20/SFRP2/INHBA/GATA1/NR5A1/CEBPB/DMRT1/HMGB2/GDF9/ZFPM2/ESR1/SIX4/NR0B1/AFP/CYP19A1/LHX8/HYAL3	42
GO:0044283	small molecule biosynthetic process	113/2333	228/5965	0.000698313	0.0109327	0.00843788	GPI/WDTC1/DHCR24/PDSS2/PC/HMGCR/PDXK/GIP/GOT1/UROS/MID1IP1/RGN/TBXAS1/NUDT1/PSPH/SEPHS2/ACSM4/DPYD/PDK4/GAPDH/NDUFAB1/ADA2/NLN/PTH/PRKAA2/SOD1/ALOX15/APOC2/IMPAD1/ASNS/ELOVL3/CYP51/CTH/STARD3/SNCA/SIRT1/IFNG/SHAS2/FDXR/NME4/PGAM2/MGST3/RBP1/NME2/PTGS2/ACACA/AASS/OGT/SCAP/FBP1/HOGA1/KMO/ABCD3/PPARG/ACADM/P2RY6/PTGES/BMP5/SLC27A2/APOA1/BHMT/PRL/GULO/QDPR/GATM/TGFB1/IMPA1/SCD/PPP4R3B/SRD5A2/GBA/SCD5…	113
GO:0040007	growth	127/2333	260/5965	0.000703268	0.0109593	0.00845841	SERTAD3/PRKCZ/WDTC1/GATA6/LPAR3/GDF15/BCL6/NTN1/FRZB/BMPR2/GDF5/IL12B/ZP3/TTL/CDKN1B/CTGF/FGF9/PPARD/CAPN3/SOD1/TP53/RHOA/ADM/RACK1/BMP15/MYOD1/EZH2/SELENOM/ACVR1B/RTN4/LAMTOR2/IGFBP6/SMAD3/FTO/MYL2/IFRD1/SIRT1/LHCGR/IFNG/CIRBP/SMAD4/SERP1/HEY2/IGFBP1/VCL/IGFBP2/GHRH/CCNB2/STC1/SOCS6/IRF8/GJA1/HOXA5/ACVR2B/FBP1/NDN/AR/OSTN/SMAD2/LHX2/BDNF/DDR1/RAB11A/STAT5B/NPY1R/STAT5A/EIF4H/TGFBR1/TGFB1/RLN2/CD…	127
GO:0001937	negative regulation of endothelial cell proliferation	13/2333	16/5965	0.000717696	0.0110815	0.00855275	SYNJ2BP/CCL2/PDCD10/AIMP1/ATP5IF1/PPARG/RGCC/GHRL/THBS1/NR2F2/DLL4/STAT1/CAV2	13
GO:0090075	relaxation of muscle	13/2333	16/5965	0.000717696	0.0110815	0.00855275	SLN/PLN/KCNJ2/SOD1/KCNMA1/TRPC1/TRPV4/GUCY1A1/PGR/ATP1B1/RGS2/SRI/BDKRB1	13
GO:0002824	positive regulation of adaptive immune response based on somatic recombination of immune receptors built from immunoglobulin superfamily domains	24/2333	36/5965	0.000730846	0.0111313	0.00859122	PRKCZ/FADD/IL12B/ZP3/STAT6/ANXA1/CD28/SOCS5/NECTIN2/NLRP3/TGFB1/TFRC/TNFSF13B/TRAF6/FCER1G/IL18/MAP3K7/CD40/LTA/IL2/RSAD2/CCR2/IL1B/CD274	24
GO:0019882	antigen processing and presentation	24/2333	36/5965	0.000730846	0.0111313	0.00859122	LOC100622689/LOC100513601/CD74/RAB10/B2M/RAB27A/SLA-2/SLA-8/SLA-5/TRAF6/CALR/FCER1G/CCR7/RAB35/TAP1/TAP2/CD1D/THBS1/IFI30/SLA-DOB/SLA-3/SLA-DMA/SLA-DOA/SLA-DQB1	24
GO:0034763	negative regulation of transmembrane transport	24/2333	36/5965	0.000730846	0.0111313	0.00859122	RSC1A1/ARL6IP5/PLN/OXSR1/INPP5K/SLC30A1/SUMO1/OAZ1/PID1/OSTN/LOC106505565/HAMP/DRD2/ADRA2A/LEP/OAZ2/ACTN2/THBS1/SRI/KCNE3/GRB10/SLC9A3R1/PKD2/CLIC2	24
GO:0006936	muscle contraction	50/2333	89/5965	0.000757315	0.0114825	0.00886228	PLN/EDNRB/CACNA2D1/KCNJ2/SOD1/RHOA/TNNT3/KCNJ5/CALM1/ADRA2B/SUMO1/MYL2/PGAM2/STC1/KCNMA1/HTR7/SMPX/TRPC1/HTR2B/TMOD3/TNNC1/CALM3/PTGER3/MYL6/ADRB2/TRPV4/GUCY1A1/DRD2/ADRA2A/LOC100620599/CAV3/HTR1D/ACTN2/TPM4/PGR/MYH4/ATP1B1/CHRM2/ADRA1A/RGS2/SMAD7/SRI/KCNE3/TPM1/C5H12orf57/BDKRB1/TNNT1/CHRM1/CHRM3/CASQ1	50
GO:0048469	cell maturation	38/2333	64/5965	0.000773956	0.0116822	0.0090164	CDC20/PTH1R/NR4A2/EDNRB/CFTR/CCNB1/CDK7/AKAP1/PRKAR2A/GNAQ/IL15/CABYR/CCNB2/GATA2/CDK1/GJA1/HOXA5/CTNNB1/PPARG/WEE2/BSP1/RLN2/DEFB1/DEFB1/CCNH/ELSPBP1/CPEB1/ID2/CDC25B/AURKA/PDE3A/FZR1/GDF9/APP/PRKAR1A/KLF2/SPDYA/NPPC	38
GO:0007200	phospholipase C-activating G protein-coupled receptor signaling pathway	26/2333	40/5965	0.00079275	0.0118595	0.00915325	GNA11/PTH1R/C5AR1/GPR33/GNAQ/KISS1R/P2RY2/RXFP4/HTR2A/DRD1/PTGER3/FSHR/HCRTR2/DRD2/P2RY11/ACTN2/CHRM2/ADRA1A/ESR1/GPR4/GNA14/SLC9A3R1/CYSLTR1/OPRM1/CHRM1/CHRM3	26
GO:0006811	ion transport	183/2333	391/5965	0.00082816	0.0122485	0.00945349	FXYD3/ATP5ME/PLIN2/PSEN2/ARL6IP5/ATP5PD/CCL2/SLC5A10/SLC7A2/KCNB1/LIME1/ZP3/CLN3/ARL6IP1/KCNS3/ATP6V1H/SLN/DDIT3/CDKN1B/PLN/CLIC5/CACNA2D1/PTH/CFTR/GLRB/CCS/PPARD/ERO1A/CAPN3/KCNJ2/KCNN4/TP53/APOC2/RHOA/OXSR1/SFXN1/INPP5K/ATP2A2/AQP6/ATP6V1G1/SLC22A7/KCNJ5/SLC5A4/SLC4A4/FOLR1/SELENOK/SLC30A1/CALM1/ATP4A/SUMO1/ACSL1/TMEM38B/SNCA/FYN/TMCO1/ATP5PO/NDUFA4/ATP5MC3/CLCN5/RAMP1/STC1/SLC1A1/ATP1A1/KCNMA1…	183
GO:0030879	mammary gland development	28/2333	44/5965	0.00082967	0.0122485	0.00945349	CSN3/STAT6/PHB2/RTN4/ORAI1/GJA1/HOXA5/CSN2/AR/LEF1/DDR1/PRL/STAT5B/STAT5A/ID2/IRF6/NME1/GLI2/CEBPB/CAV3/FGFR2/CAPN1/ESR1/LOC100738836/TBX2/OXTR/CYP19A1/BMP4	28
GO:0042133	neurotransmitter metabolic process	28/2333	44/5965	0.00082967	0.0122485	0.00945349	TICAM1/NOS3/DPYD/NOS2/SMAD3/KLF4/IFNG/PRL/CHAT/GAD2/AMT/SELENOS/ACP5/ALDH5A1/MAOA/FSHR/GAD1/TDH/TLR4/PHGDH/ABAT/HNMT/ESR1/KLF2/KLRK1/PKD2/OPRM1/COMT	28
GO:0033002	muscle cell proliferation	32/2333	52/5965	0.000844407	0.0123936	0.00956541	GATA6/IL12B/CDKN1B/FGF9/PPARD/IFNG/HEY2/NR4A3/CTNNB1/CCL5/PPARG/P2RY6/MEF2C/CFLAR/IL18/TGFB3/ID2/HBEGF/TNFAIP3/NOG/MSTN/FGFR2/THBS1/ZFPM2/PRKAR1A/LOC100738836/TBX2/IL10/STAT1/CALCRL/SIX1/BMP4	32
GO:0007338	single fertilization	31/2333	50/5965	0.000846856	0.0123936	0.00956541	ZP3/CCT3/GLRB/ZP2/LOC396905/ZAN/CCT7/SPESP1/SMAD4/CLGN/ZPBP/CCT2/OVGP1/TRPC3/PLCZ1/AR/SPAM1/ZPBP2/BSP1/RLN2/ZP4/HEXB/ADAM2/ELSPBP1/CD46/PLCD4/CD9/RNASE10/ACR/HSPA1L/HYAL3	31
GO:0022412	cellular process involved in reproduction in multicellular organism	61/2333	113/5965	0.000864476	0.0124885	0.0096387	CDC20/TSSK6/PIWIL2/TRIP13/ZP3/LGR5/CFTR/CCNB1/CDK7/AKAP1/TP53/RHOA/BMP15/PRKAR2A/SPESP1/PAQR8/PAFAH1B1/LHCGR/CABYR/NECTIN2/FSHB/TOP2A/CCNB2/CDK1/CTNNB1/WEE2/SPAM1/ZPBP2/BSP1/SPACA1/TDRKH/RLN2/DEFB1/DEFB1/CCNH/PIWIL1/HORMAD1/HEXB/FSHR/ELSPBP1/WT1/TBC1D20/CPEB1/INHBA/CDC25B/UBE2B/AURKA/PDE3A/CD9/PAQR7/FZR1/HMGB2/GDF9/NCAPH2/MAEL/CCDC42/PRKAR1A/SPDYA/TSSK2/BMP4/NPPC	61
GO:0070838	divalent metal ion transport	61/2333	113/5965	0.000864476	0.0124885	0.0096387	PSEN2/CCL2/LIME1/ZP3/SLN/DDIT3/PLN/CACNA2D1/PTH/ERO1A/CAPN3/KCNJ2/KCNN4/RHOA/INPP5K/ATP2A2/SELENOK/SLC30A1/CALM1/SUMO1/SNCA/FYN/TMCO1/RAMP1/STC1/ORAI1/CTNNB1/CCL5/CSN2/TRPC3/PLCZ1/HTR2B/CLCA1/MICU1/THY1/IL16/CALM3/MT3/TRPV4/DRD2/HPCA/ADRA2A/CAV3/CASR/CACNG1/STIM1/ATP1B1/SRI/MRLN/PKD2/CYSLTR1/CALCRL/CCR5/GCG/CCR1/CLIC2/CXCL10/CRACR2B/RAMP2/CASQ1/CXCL9	61
GO:0072511	divalent inorganic cation transport	61/2333	113/5965	0.000864476	0.0124885	0.0096387	PSEN2/CCL2/LIME1/ZP3/SLN/DDIT3/PLN/CACNA2D1/PTH/ERO1A/CAPN3/KCNJ2/KCNN4/RHOA/INPP5K/ATP2A2/SELENOK/SLC30A1/CALM1/SUMO1/SNCA/FYN/TMCO1/RAMP1/STC1/ORAI1/CTNNB1/CCL5/CSN2/TRPC3/PLCZ1/HTR2B/CLCA1/MICU1/THY1/IL16/CALM3/MT3/TRPV4/DRD2/HPCA/ADRA2A/CAV3/CASR/CACNG1/STIM1/ATP1B1/SRI/MRLN/PKD2/CYSLTR1/CALCRL/CCR5/GCG/CCR1/CLIC2/CXCL10/CRACR2B/RAMP2/CASQ1/CXCL9	61
GO:0051235	maintenance of location	46/2333	81/5965	0.000888725	0.012784	0.00986672	PLIN2/LIME1/DDIT3/PLN/ERO1A/ITGAV/CAPN3/CALM1/PAFAH1B1/SNCA/SIRT1/CIDEA/THRA/PPARG/HTR2B/FFAR2/FTH1/STAT5B/THY1/STAT5A/SCARB1/CALM3/HEXB/FITM2/ABHD5/PLIN5/BSCL2/PARK7/ALB/SLC30A4/NR5A1/TXN/FITM1/NR1H3/SRI/SLC30A7/PKD2/KEAP1/CCR5/CLIC2/CXCL10/TMSB4X/NFKBIA/TBCCD1/CASQ1/CXCL9	46
GO:1903537	meiotic cell cycle process involved in oocyte maturation	14/2333	18/5965	0.000968284	0.0138691	0.0107043	CDC20/CCNB1/CDK7/AKAP1/PRKAR2A/CCNB2/CDK1/WEE2/CCNH/CPEB1/AURKA/FZR1/PRKAR1A/SPDYA	14
GO:0007159	leukocyte cell-cell adhesion	52/2333	94/5965	0.000973677	0.0138873	0.0107183	PRKCZ/ARG1/FADD/GATA3/BCL6/EFNB3/IL12B/ZP3/BCL10/GPNMB/ANXA1/RHOA/CXCL12/KLF4/IFNG/CD28/SOCS5/IL15/NLRP3/IGFBP2/NR4A3/NCK2/CCL5/SYK/CD80/STAT5B/THY1/STAT5A/TFRC/TNFSF13B/ZP4/FOXP3/TRAF6/IL18/CCR7/IL7/MSN/CEBPB/LEP/DPP4/TNFAIP8L2/SMAD7/IL4/IL2/SDC4/PRKAR1A/BMP7/CD40LG/IRF1/CCR2/BMP4/CD274	52
GO:0002250	adaptive immune response	64/2333	120/5965	0.000993194	0.0141059	0.010887	PRKCZ/ARG1/FADD/BCL6/IL12B/ZP3/BCL10/STAT6/ALOX15/HMGB1/ANXA1/RAB27A/FYN/SIRT1/IFNG/CD28/SOCS5/IFNK/NECTIN2/NLRP3/C2/IFN-DELTA-5/C1S/SYK/IL13RA2/TGFB1/TFRC/TNFSF13B/MEF2C/LGALS13/FOXP3/TRAF6/FCER1G/STAT3/IL-6/IL18/C1QB/CD3G/PIK3CG/CD46/MAP3K7/CD3E/TNFAIP3/CD40/LTA/GZMM/JAK2/SMAD7/IL4/SH2D1A/IL2/IFN-OMEGA-6/KLRK1/IRF7/C7/RSAD2/CCR2/IFN-OMEGA-5/IFN-DELTA-4/CTSH/IL1B/CD274/IFN-OMEGA-4/IL27	64
GO:0048638	regulation of developmental growth	51/2333	92/5965	0.00101864	0.0144065	0.011119	GATA6/LPAR3/GDF15/NTN1/BMPR2/GDF5/ZP3/TTL/FGF9/PPARD/CAPN3/SOD1/MYOD1/RTN4/FTO/IFRD1/SERP1/HEY2/GHRH/AR/OSTN/BDNF/RAB11A/STAT5B/NPY1R/STAT5A/CDK4/CGA/MEF2C/MT3/WT1/CSF2/SFRP2/PROX1/IL7/POU1F1/DRD2/NOG/FGFR2/ZFPM2/APP/TBX2/SIX4/DUSP6/APOE/RAG2/SIX1/PHLDA2/BMP4/NPPC/GHSR	51
GO:0045071	negative regulation of viral genome replication	11/2333	13/5965	0.00104197	0.0146748	0.0113261	INPP5K/EIF2AK2/CCL5/ISG15/MX1/PLSCR1/C2H19orf66/DDX3X/PROX1/OAS1/MAVS	11
GO:0002718	regulation of cytokine production involved in immune response	20/2333	29/5965	0.0010671	0.0149661	0.0115509	PRKCZ/ARG1/BCL6/NLRP3/NR4A3/FFAR2/TGFB1/LGALS13/FOXP3/TRAF6/FCER1G/IL18/TGFB3/MAP3K7/TLR4/SMAD7/MIF/IL10/RSAD2/IL1B	20
GO:0051338	regulation of transferase activity	122/2333	251/5965	0.00112697	0.0157401	0.0121483	LPAR3/CDC20/ZER1/GDF15/RUBCN/LIME1/IL12B/TGFA/CHI3L1/CDKN1B/HHEX/ZFP36/SOD1/RHOA/OXSR1/PDCD10/PABPN1/ADCYAP1/INPP5K/PRKAR2A/EZH2/MAP2K2/LAMTOR2/KIT/ADRA2B/ACSL1/KLF4/SOCS4/CARTPT/GNAQ/SMYD3/CKS1B/SNCA/SIRT1/ITGB3/IFNG/SOCS5/KITLG/MMD/PRDX3/CCT2/VEGFA/SOCS6/ACVR2B/DBNDD2/CTNNB1/SOCS7/CCND2/UCHL1/RPLP1/HTR2B/LOC106505565/RFC3/RAP2B/FBN1/THY1/TGFB1/PKIG/PROK1/CCNH/MAPKAPK5/GBA/TRAF6/PIH1D1/MT3/IL18/…	122
GO:0000422	autophagy of mitochondrion	21/2333	31/5965	0.00114863	0.0158454	0.0122295	ATG5/OPTN/GABARAP/WDR45B/ATG4D/ATP5IF1/ATG9B/WIPI2/ATG12/SPATA18/MAP1LC3B/ATG9A/FUNDC2/GBA/CDC37/ATG4C/WIPI1/ATG2B/WDR45/FBXO7/MAP1LC3A	21
GO:0042102	positive regulation of T cell proliferation	21/2333	31/5965	0.00114863	0.0158454	0.0122295	FADD/IL12B/ZP3/ANXA1/CD28/IL15/IGFBP2/NCK2/CCL5/SYK/STAT5B/STAT5A/TFRC/TNFSF13B/ZP4/TRAF6/IL18/LEP/IL2/CD40LG/CCR2	21
GO:0061726	mitochondrion disassembly	21/2333	31/5965	0.00114863	0.0158454	0.0122295	ATG5/OPTN/GABARAP/WDR45B/ATG4D/ATP5IF1/ATG9B/WIPI2/ATG12/SPATA18/MAP1LC3B/ATG9A/FUNDC2/GBA/CDC37/ATG4C/WIPI1/ATG2B/WDR45/FBXO7/MAP1LC3A	21
GO:0016054	organic acid catabolic process	38/2333	65/5965	0.00116847	0.015988	0.0123396	BCKDHA/ACOX1/GOT1/IDO1/PCCB/NPL/PPARD/ECHS1/AHCY/ACAA2/AASS/ETFB/HADHA/HOGA1/KMO/ABCD3/ACADM/DECR1/SLC27A2/FAAH/LPIN1/AMT/TGFB1/CROT/ALDH5A1/PLIN5/TDH/PEX2/DLST/CRABP1/GOT2/ABAT/ACADL/HAO1/HADH/HYAL2/RENBP/HYAL3	38
GO:0046395	carboxylic acid catabolic process	38/2333	65/5965	0.00116847	0.015988	0.0123396	BCKDHA/ACOX1/GOT1/IDO1/PCCB/NPL/PPARD/ECHS1/AHCY/ACAA2/AASS/ETFB/HADHA/HOGA1/KMO/ABCD3/ACADM/DECR1/SLC27A2/FAAH/LPIN1/AMT/TGFB1/CROT/ALDH5A1/PLIN5/TDH/PEX2/DLST/CRABP1/GOT2/ABAT/ACADL/HAO1/HADH/HYAL2/RENBP/HYAL3	38
GO:0002685	regulation of leukocyte migration	37/2333	63/5965	0.00120171	0.0163764	0.0126394	FADD/MADCAM1/CCL2/GPRL15/RAC1/ZP3/C5AR1/ANXA1/RARRES2/RHOA/OXSR1/CXCL12/ITGB3/KITLG/VEGFA/CCL5/PPBP/LOC106505565/IL1A/THY1/S100A14/PLA2G7/CMKLR1/CALR/TRPV4/CCR7/CXCL14/MSN/ADORA1/APP/KLRK1/MIF/CYP19A1/CCR1/CXCL10/CCR2/CXCL9	37
GO:0040014	regulation of multicellular organism growth	15/2333	20/5965	0.00120708	0.0163832	0.0126447	GDF15/GDF5/SOD1/FTO/GHRH/STAT5B/NPY1R/STAT5A/CDK4/POU1F1/DRD2/FGFR2/APP/NPPC/GHSR	15
GO:0042737	drug catabolic process	22/2333	33/5965	0.00121646	0.0164247	0.0126767	DPYD/NPL/ADA2/SAT1/CAT/SNCA/PRDX3/AASS/OVGP1/AMT/OXCT1/ALDH2/TDH/DLST/CHID1/DUOX2/HAO1/DUOX1/RENBP/SULT2A1/COMT/CTSH	22
GO:0045785	positive regulation of cell adhesion	54/2333	99/5965	0.00122112	0.0164247	0.0126767	PRKCZ/FADD/GATA3/BCL6/EFNB3/IL12B/RAC1/ZP3/BCL10/ARPC2/ITGAV/ALOX15/ANXA1/RHOA/CXCL12/ITGB3/IFNG/CD28/SOCS5/IL15/NLRP3/IGFBP2/NR4A3/VEGFA/NCK2/CCL5/SYK/CD80/STAT5B/THY1/STAT5A/CDC42/TFRC/TNFSF13B/ZP4/TRAF6/CALR/IL18/CCR7/IL7/CASS4/S100A10/LEP/JAK2/DPP4/SMAD7/IL4/IL2/RNASE10/BMP7/CD40LG/CCR2/FGB/CD274	54
GO:0080134	regulation of response to stress	167/2333	356/5965	0.00122478	0.0164247	0.0126767	ARG1/CDK9/FADD/TICAM1/UIMC1/TMEM173/CD74/OPTN/GATA3/MAPKAPK3/BCL6/IL12B/ZP3/CASP1/TBK1/RAD52/LSM14A/PPARD/CAPN3/ZFP36/ANKRD1/HMGB1/SERPINB9/ANXA1/TMEM33/PDCD10/RACK1/MYOD1/TFPI/MAP2K2/CD180/TLR5/CXCL12/RTN4/RELA/SMAD3/KLF4/PROC/PAFAH1B1/ATXN3/SNCA/SIRT1/CD28/SOCS5/IL15/TNIP1/NECTIN2/UBE2K/NLRP3/SERPINC1/DHX58/MDM2/IRAK4/NR4A3/NLRX1/IER5/NCK2/PQBP1/SGTA/CTNNB1/MARVELD3/F12/BID/PPARG/TRPC3/VAMP7/SY…	167
GO:0043901	negative regulation of multi-organism process	36/2333	61/5965	0.00123366	0.0164781	0.0127179	IL12B/ZP3/CCNB1/ITGAV/ZP2/INPP5K/EIF2AK2/CCNB2/DHX58/NLRX1/IRF8/CCL5/ISG15/WEE2/MX1/PCBP2/PLSCR1/ZP4/C2H19orf66/CALR/ZNF639/DDX3X/PROX1/TRIM15/APCS/OAS1/TNFAIP3/LTA/SAMHD1/FZR1/MAVS/DEFB114/IL10/LTF/NPPC/ARHGDIB	36
GO:0072330	monocarboxylic acid biosynthetic process	46/2333	82/5965	0.00126676	0.0168468	0.0130024	GPI/WDTC1/GIP/MID1IP1/TBXAS1/ACSM4/PDK4/GAPDH/NDUFAB1/PRKAA2/ALOX15/APOC2/ASNS/ELOVL3/SIRT1/PGAM2/RBP1/PTGS2/ACACA/OGT/SCAP/FBP1/HOGA1/ABCD3/PPARG/PTGES/SLC27A2/APOA1/SCD/SCD5/PGK1/PARK7/PROX1/AKR1C4/DDIT4/PRKAG3/HK2/EIF6/PRKAG1/ERLIN2/CYP7A1/TPI1/ALDOC/MIF/BDKRB1/HNF1A	46
GO:0002526	acute inflammatory response	23/2333	35/5965	0.00127127	0.0168468	0.0130024	ZP3/F2/TREM1/F3/NLRP3/SAA3/FFAR2/HP/IL1A/DNASE1/ITIH4/LBP/SELENOS/CD59/FCER1G/IL-6/PARK7/CCR7/CD46/CD163/F8/SERPING1/IL1B	23
GO:0002224	toll-like receptor signaling pathway	24/2333	37/5965	0.00131392	0.0173437	0.013386	TICAM1/MAPKAPK3/HMGB1/CD180/TLR5/TNIP1/IRAK4/S100A14/TLR3/TLR7/TLR4/MYD88/TNFAIP3/TLR2/WDFY1/TLR9/ESR1/LY96/IRF7/TLR8/RSAD2/TLR1/IRF1/NFKBIA	24
GO:0002768	immune response-regulating cell surface receptor signaling pathway	25/2333	39/5965	0.00134543	0.0176902	0.0136534	GATA3/LIME1/BCL10/KCNN4/RELA/GPR33/KIT/FYN/CD28/NECTIN2/NR4A3/PVRIG/SYK/FFAR2/THY1/MEF2C/PLSCR1/CD247/TRAF6/FCER1G/CCR7/MS4A2/CD40/CD79A/KLRK1	25
GO:0046660	female sex differentiation	26/2333	41/5965	0.00136685	0.0177427	0.0136939	ZP3/SOD1/TP53/BMP15/KIT/SIRT1/LHCGR/SMAD4/FSHB/FOXL2/GNRH1/STAT5B/STAT5A/SRD5A2/FSHR/WT1/INHBA/NR5A1/CEBPB/GDF9/ZFPM2/ESR1/AFP/CYP19A1/LHX8/HYAL3	26
GO:0008217	regulation of blood pressure	30/2333	49/5965	0.00137232	0.0177427	0.0136939	ENPEP/BMPR2/NOS3/EDNRB/SOD1/RHOA/ADM/CARTPT/EDNRA/NCALD/PTGS2/ADRB1/PPARG/AR/ADM5/NPY1R/FSHR/ADRB2/GLP1R/GUCA2B/GUCY1A1/DRD2/ID2/ADORA1/ADRA1A/OXTR/UTS2/RAMP2/ANPEP/AVPR2	30
GO:0042311	vasodilation	9/2333	10/5965	0.00137651	0.0177427	0.0136939	SOD1/KCNMA1/ADRB1/TRPC1/DRD1/ADRB2/TRPV4/GUCY1A1/RGS2	9
GO:0042743	hydrogen peroxide metabolic process	9/2333	10/5965	0.00137651	0.0177427	0.0136939	SOD1/CAT/SNCA/PRDX3/PRL/PARK7/DUOX2/DUOX1/DUOXA1	9
GO:0060337	type I interferon signaling pathway	9/2333	10/5965	0.00137651	0.0177427	0.0136939	FADD/IFNAR1/LSM14A/UBE2K/CDC37/STAT2/MAVS/STAT1/IRF7	9
GO:0002687	positive regulation of leukocyte migration	29/2333	47/5965	0.00138104	0.0177427	0.0136939	FADD/MADCAM1/RAC1/ZP3/C5AR1/RARRES2/RHOA/OXSR1/CXCL12/ITGB3/KITLG/VEGFA/CCL5/PPBP/LOC106505565/IL1A/THY1/S100A14/PLA2G7/CMKLR1/CALR/TRPV4/CCR7/CXCL14/APP/CCR1/CXCL10/CCR2/CXCL9	29
GO:0048608	reproductive structure development	77/2333	150/5965	0.0014021	0.0179447	0.0138498	GATA6/DHCR24/ARID4A/GATA3/SERPINF1/BMPR2/TFAP2C/ZP3/KRT8/CDKN1B/NKX2-1/FGF9/PPARD/SOD1/TP53/ADM/BMP15/GRB2/ID4/KIT/SIRT1/LHCGR/NDP/SMAD4/HEY2/PRDX3/FSHB/GATA2/GATA4/CTNNB1/FOXL2/AR/GNRH1/BMP5/LEF1/LIF/STAT5B/STAT5A/ARNT/CGA/SRD5A2/FSHR/WT1/TBC1D20/SFRP2/INHBA/GATA1/PSAP/NR5A1/GLI2/CEBPB/NOG/IGF2/HNF1B/DMRT1/FGFR2/GHRL/HMGB2/GDF9/ZFPM2/DAZAP1/NR2F2/ESR1/EPOR/BMP7/SIX4/NR0B1/IL10/AFP/PKD2/HNF1A/CYP…	77
GO:0006940	regulation of smooth muscle contraction	16/2333	22/5965	0.00142502	0.018169	0.0140229	SOD1/RHOA/ADRA2B/KCNMA1/TRPC1/ADRB2/TRPV4/GUCY1A1/ADRA2A/PGR/CHRM2/ADRA1A/RGS2/BDKRB1/CHRM1/CHRM3	16
GO:0001932	regulation of protein phosphorylation	192/2333	416/5965	0.00144952	0.0183424	0.0141568	SYNJ2BP/PRKCZ/LPAR3/CDK9/GDF15/CCL2/BMPR2/INHA/GDF5/LIME1/IL12B/RAC1/TGFA/GPNMB/CHI3L1/CDKN1B/PHB2/CCNB1/HHEX/C5AR1/SOD1/ALOX15/RARRES2/RHOA/OXSR1/PDCD10/RACK1/BMP15/ADCYAP1/GRB2/INPP5K/PRKAR2A/EZH2/MAP2K2/FAM129A/CTDSP2/LAMTOR2/KIT/ADRA2B/ACSL1/SOCS4/CARTPT/GNAQ/SMYD3/CKS1B/PAFAH1B1/SNCA/FYN/SIRT1/PID1/ITGB3/IFNG/SOCS5/KITLG/MMD/TNIP1/IFNK/SMAD4/S1PR2/FGF21/UBE2K/IL5/VEGFA/SOCS6/ACVR2B/NCK2/DBND…	192
GO:0070661	leukocyte proliferation	56/2333	104/5965	0.00149922	0.0189002	0.0145873	ARG1/FADD/TICAM1/BCL6/IL12B/ZP3/GPNMB/TBK1/PTH/ANXA1/CD180/FYN/CD28/KITLG/IL15/IFNK/IGFBP2/NCK2/CTNNB1/CCL5/IFN-DELTA-5/SYK/LEF1/STAT5B/STAT5A/TFRC/TNFSF13B/MEF2C/LGALS13/ZP4/FOXP3/TRAF6/IL18/IL7/MSN/TLR4/CEBPB/CD40/LEP/IL2/IFN-OMEGA-6/SDC4/PRKAR1A/CD79A/MIF/IL10/CD40LG/RAG2/IRF1/CCR2/IFN-OMEGA-5/IFN-DELTA-4/BMP4/CD274/IFN-OMEGA-4/IL27	56
GO:0008088	axo-dendritic transport	12/2333	15/5965	0.00151116	0.0189091	0.0145941	AP3M1/BLOC1S3/PAFAH1B1/MGARP/UCHL1/BLOC1S6/BLOC1S5/APP/AP3S2/SNAPIN/SPAST/HSPB1	12
GO:0097755	positive regulation of blood vessel diameter	12/2333	15/5965	0.00151116	0.0189091	0.0145941	BMPR2/NOS3/SOD1/ADM/KCNMA1/ADRB1/TRPC1/DRD1/ADRB2/TRPV4/GUCY1A1/RGS2	12
GO:0010562	positive regulation of phosphorus metabolic process	148/2333	313/5965	0.00153777	0.0191002	0.0147416	PRKCZ/LPAR3/CDK9/GDF15/CCL2/BMPR2/INHA/GDF5/IL12B/RAC1/ZP3/TGFA/GPNMB/CHI3L1/PHB2/PTH/CCNB1/C5AR1/SOD1/ALOX15/RARRES2/APOC2/RHOA/OXSR1/PDCD10/RACK1/BMP15/ADCYAP1/EZH2/MAP2K2/FAM129A/LAMTOR2/CALM1/KIT/ADRA2B/ACSL1/CARTPT/SMYD3/CKS1B/SNCA/FYN/SIRT1/PID1/IFNG/KITLG/MMD/IFNK/SMAD4/S1PR2/FGF21/UBE2K/IL5/VEGFA/ACVR2B/CTNNB1/CCL5/AKTIP/BMP3/P2RY6/CCND2/SAA3/IFN-DELTA-5/AR/RPLP1/HTR2B/BMP5/LOC106505565/L…	148
GO:0045937	positive regulation of phosphate metabolic process	148/2333	313/5965	0.00153777	0.0191002	0.0147416	PRKCZ/LPAR3/CDK9/GDF15/CCL2/BMPR2/INHA/GDF5/IL12B/RAC1/ZP3/TGFA/GPNMB/CHI3L1/PHB2/PTH/CCNB1/C5AR1/SOD1/ALOX15/RARRES2/APOC2/RHOA/OXSR1/PDCD10/RACK1/BMP15/ADCYAP1/EZH2/MAP2K2/FAM129A/LAMTOR2/CALM1/KIT/ADRA2B/ACSL1/CARTPT/SMYD3/CKS1B/SNCA/FYN/SIRT1/PID1/IFNG/KITLG/MMD/IFNK/SMAD4/S1PR2/FGF21/UBE2K/IL5/VEGFA/ACVR2B/CTNNB1/CCL5/AKTIP/BMP3/P2RY6/CCND2/SAA3/IFN-DELTA-5/AR/RPLP1/HTR2B/BMP5/LOC106505565/L…	148
GO:1903522	regulation of blood circulation	41/2333	72/5965	0.00154899	0.0191688	0.0147946	BMPR2/PLN/CACNA2D1/KCNJ2/RHOA/ADM/ATP2A2/KCNJ5/CALM1/ADRA2B/SUMO1/MYL2/THRA/HEY2/MDM2/STC1/SLC1A1/MEF2A/GJA1/ADRB1/ADM5/CALM3/EDN3/GLP1R/EDN1/DRD2/ADRA2A/HBEGF/CAV3/ATP1B1/CHRM2/ADRA1A/RGS2/SMAD7/SRI/KCNE3/OXTR/CHRM1/CHRM3/FGB/AVPR2	41
GO:0060393	regulation of pathway-restricted SMAD protein phosphorylation	17/2333	24/5965	0.00161734	0.0198666	0.0153331	BMPR2/INHA/GDF5/BMP15/SMAD4/BMP3/BMP5/INHBB/TGFB1/INHBA/TGFB3/NOG/GDF9/SMAD7/BMP7/BMP2/BMP4	17
GO:0007548	sex differentiation	48/2333	87/5965	0.00162309	0.0198666	0.0153331	GATA6/DHCR24/ARID4A/GATA3/TFAP2C/ZP3/NKX2-1/FGF9/SOD1/TP53/BMP15/KIT/SIRT1/LHCGR/SMAD4/FSHB/SRY/GATA4/CTNNB1/FOXL2/AR/GNRH1/BMP5/STAT5B/STAT5A/CGA/SRD5A2/FSHR/WT1/TBC1D20/SFRP2/INHBA/GATA1/NR5A1/CEBPB/HNF1B/HNF4A/DMRT1/HMGB2/GDF9/ZFPM2/ESR1/SIX4/NR0B1/AFP/CYP19A1/LHX8/HYAL3	48
GO:2000379	positive regulation of reactive oxygen species metabolic process	18/2333	26/5965	0.0017822	0.0216477	0.0167078	TICAM1/ROMO1/GRB2/RAB27A/SMAD3/KLF4/SNCA/PID1/IFNG/TGFB1/PARK7/TLR4/THBS1/ESR1/KLF2/KLRK1/PKD2/DUOXA1	18
GO:0061458	reproductive system development	77/2333	151/5965	0.00178283	0.0216477	0.0167078	GATA6/DHCR24/ARID4A/GATA3/SERPINF1/BMPR2/TFAP2C/ZP3/KRT8/CDKN1B/NKX2-1/FGF9/PPARD/SOD1/TP53/ADM/BMP15/GRB2/ID4/KIT/SIRT1/LHCGR/NDP/SMAD4/HEY2/PRDX3/FSHB/GATA2/GATA4/CTNNB1/FOXL2/AR/GNRH1/BMP5/LEF1/LIF/STAT5B/STAT5A/ARNT/CGA/SRD5A2/FSHR/WT1/TBC1D20/SFRP2/INHBA/GATA1/PSAP/NR5A1/GLI2/CEBPB/NOG/IGF2/HNF1B/DMRT1/FGFR2/GHRL/HMGB2/GDF9/ZFPM2/DAZAP1/NR2F2/ESR1/EPOR/BMP7/SIX4/NR0B1/IL10/AFP/PKD2/HNF1A/CYP…	77
GO:1903708	positive regulation of hemopoiesis	37/2333	64/5965	0.0017879	0.0216477	0.0167078	PRKCZ/FADD/GATA3/BCL6/IL12B/KLF10/FOS/ANXA1/RHOA/ACVR1B/IFNG/SOCS5/KITLG/IL15/NLRP3/GATA2/CASP8/HOXA5/ISG15/SYK/LIF/STAT5B/STAT5A/TRAF6/FAM210B/STAT3/IL18/IL7/INHBA/GATA1/ID2/CSF3/RUNX1/IL4/MMP14/STAT1/CCR1	37
GO:0045321	leukocyte activation	113/2333	233/5965	0.00186601	0.0225125	0.0173752	PRKCZ/ARG1/FADD/TICAM1/GATA3/BCL6/EFNB3/IL12B/ZP3/BCL10/ATM/GPNMB/STAT6/TBK1/ANXA1/RHOA/CD180/RAB27A/KIT/SMAD3/IL33/SNCA/FYN/IL28B/IFNG/CD28/SOCS5/IL15/IFNK/NECTIN2/NLRP3/IGFBP2/NR4A3/LAT2/ITM2A/NCK2/CTNNB1/CCL5/VAMP7/IFN-DELTA-5/SYK/LEF1/CD80/IL13RA2/STAT5B/THY1/STAT5A/DNASE1/TGFB1/TFRC/TNFSF13B/MEF2C/PLSCR1/SNAP23/CCR9/LGALS13/ZP4/BPI/FOXP3/TRAF6/FCER1G/STAT3/IL-6/IL18/CCR7/IL7/POU1F1/MSN/ID2/T…	113
GO:0042110	T cell activation	76/2333	149/5965	0.00188602	0.0226727	0.0174989	PRKCZ/ARG1/FADD/GATA3/BCL6/EFNB3/IL12B/ZP3/BCL10/GPNMB/STAT6/ANXA1/RHOA/RAB27A/KIT/SMAD3/FYN/IL28B/IFNG/CD28/SOCS5/IL15/IFNK/NLRP3/IGFBP2/NCK2/CTNNB1/CCL5/IFN-DELTA-5/SYK/LEF1/CD80/STAT5B/THY1/STAT5A/TFRC/TNFSF13B/CCR9/LGALS13/ZP4/FOXP3/TRAF6/FCER1G/STAT3/IL-6/IL18/CCR7/IL7/MSN/CEBPB/LEP/LEPR/DPP4/TNFAIP8L2/JAML/SMAD7/IL4/IL2/IFN-OMEGA-6/NCAPH2/SDC4/PRKAR1A/HSH2D/DLL4/CD40LG/RSAD2/RAG2/IRF1/CCR2/…	76
GO:0009566	fertilization	35/2333	60/5965	0.00190554	0.0227448	0.0175546	ZP3/CCT3/GLRB/ZP2/LOC396905/ZAN/CCT7/SPESP1/NECTIN2/SMAD4/CLGN/ZPBP/CCT2/OVGP1/TRPC3/PLCZ1/AR/SPAM1/ZPBP2/BSP1/TDRKH/RLN2/ZP4/HEXB/SPACA3/ADAM2/ELSPBP1/CD46/PLCD4/CD9/NR2F2/RNASE10/ACR/HSPA1L/HYAL3	35
GO:0042098	T cell proliferation	35/2333	60/5965	0.00190554	0.0227448	0.0175546	ARG1/FADD/IL12B/ZP3/GPNMB/ANXA1/FYN/CD28/IL15/IGFBP2/NCK2/CTNNB1/CCL5/SYK/STAT5B/STAT5A/TFRC/TNFSF13B/LGALS13/ZP4/FOXP3/TRAF6/IL18/MSN/CEBPB/LEP/IL2/SDC4/PRKAR1A/CD40LG/IRF1/CCR2/BMP4/CD274/IL27	35
GO:0046164	alcohol catabolic process	13/2333	17/5965	0.00195597	0.0230953	0.017825	PTEN/SCARB1/IMPA1/ALDH2/MT3/NUDT3/SORD/HAO1/CYP7A1/TPI1/SULT2A1/APOE/MIOX	13
GO:0050931	pigment cell differentiation	13/2333	17/5965	0.00195597	0.0230953	0.017825	EDNRB/RAB27A/BLOC1S3/KIT/GNAQ/KITLG/MEF2C/EDN3/CITED1/HPS6/BLOC1S6/BLOC1S5/TYRP1	13
GO:2000107	negative regulation of leukocyte apoptotic process	13/2333	17/5965	0.00195597	0.0230953	0.017825	FADD/BCL10/CXCL12/AURKB/KITLG/CCL5/SELENOS/FCER1G/IL2/HSH2D/MIF/CCR5/BMP4	13
GO:0007596	blood coagulation	34/2333	58/5965	0.00196234	0.0230953	0.017825	TFPI/F2/RAB27A/ADRA2B/PROC/F3/ITGB3/P2RY12/SERPINC1/F12/SYK/F10/RAP2B/FCER1G/F2R/PIK3CG/GATA1/F5/ADRA2A/TLR4/HPS6/F9/HNF4A/CD9/BLOC1S6/THBS1/F8/CD40LG/SERPING1/KLKB1/F7/PLG/FGB/THBD	34
GO:0060047	heart contraction	33/2333	56/5965	0.00201701	0.0236542	0.0182564	PLN/CACNA2D1/KCNJ2/SOD1/ADM/ATP2A2/KCNJ5/CALM1/SUMO1/MYL2/THRA/HEY2/MDM2/STC1/SLC1A1/MEF2A/GJA1/ADRB1/ADM5/CALM3/ACTC1/GLP1R/DRD2/HBEGF/CAV3/ATP1B1/CHRM2/ADRA1A/RGS2/SMAD7/SRI/KCNE3/TPM1	33
GO:0048660	regulation of smooth muscle cell proliferation	20/2333	30/5965	0.00203091	0.0236542	0.0182564	IL12B/CDKN1B/FGF9/IFNG/NR4A3/CTNNB1/CCL5/PPARG/P2RY6/IL18/TGFB3/ID2/HBEGF/TNFAIP3/THBS1/LOC100738836/IL10/STAT1/CALCRL/BMP4	20
GO:1903409	reactive oxygen species biosynthetic process	20/2333	30/5965	0.00203091	0.0236542	0.0182564	TICAM1/NOS3/SOD1/RHOA/RAB27A/NOS2/SMAD3/KLF4/IFNG/PRL/ACP5/PARK7/TLR4/DUOX2/DUOX1/ESR1/KLF2/KLRK1/PKD2/OPRM1	20
GO:0009611	response to wounding	70/2333	136/5965	0.00207296	0.0240606	0.0185701	TFF3/ADIPOR2/PPARD/CAPN3/ZFP36/SOD1/ALOX15/ANXA1/RHOA/PDCD10/MYOD1/TFPI/EZH2/MAP2K2/F2/RAB27A/RTN4/ADRA2B/SMAD3/KLF4/PROC/IFRD1/F3/ITGB3/P2RY12/SERPINC1/GJA1/SDC1/F12/SYK/F10/IL1A/DDR1/RAP2B/SRSF6/INHBB/TGFB1/FCER1G/F2R/CFLAR/MMP12/PLET1/PIK3CG/ARHGEF2/GATA1/F5/ADRA2A/HBEGF/TLR4/HPS6/CAV3/NOG/F9/HNF4A/CD9/BLOC1S6/JAML/THBS1/MRLN/SDC4/IL10/F8/CD40LG/SERPING1/KLKB1/F7/PLG/FGB/FOLR3/THBD	70
GO:0002449	lymphocyte mediated immunity	42/2333	75/5965	0.00212313	0.0245303	0.0189326	PRKCZ/ARG1/FADD/BCL6/IL12B/ZP3/BCL10/STAT6/HMGB1/SERPINB9/RAB27A/CD28/NECTIN2/NLRP3/C2/VAMP7/C1S/IL13RA2/TGFB1/TFRC/LGALS13/FOXP3/TRAF6/FCER1G/IL18/C1QB/CD46/ULBP1/MAP3K7/CD40/LTA/GZMM/LEP/SMAD7/IL4/IL2/KLRK1/IRF7/C7/RSAD2/CTSH/IL1B	42
GO:0021700	developmental maturation	49/2333	90/5965	0.002128	0.0245303	0.0189326	CDH5/CDC20/PTH1R/PFN1/NR4A2/YWHAZ/DDIT3/EDNRB/CFTR/CCNB1/CDK7/AKAP1/RHOA/PRKAR2A/BLOC1S3/GNAQ/IL15/CABYR/CCNB2/GATA2/CDK1/GJA1/HOXA5/CTNNB1/PPARG/WEE2/BSP1/RLN2/DEFB1/DEFB1/CCNH/ELSPBP1/CPEB1/ID2/CDC25B/AURKA/PDE3A/FZR1/BLOC1S5/GDF9/APP/PRKAR1A/KLF2/SNAPIN/SPDYA/CEND1/LTF/BMP2/NPPC	49
GO:0001935	endothelial cell proliferation	30/2333	50/5965	0.00216052	0.0247357	0.0190911	SYNJ2BP/CCL2/BMPR2/NRAS/PDCD10/AIMP1/ATP5IF1/SIRT1/F3/GATA2/VEGFA/PPARG/HTR2B/PRL/SCARB1/TGFBR1/PROX1/LEP/RGCC/GHRL/THBS1/AKT3/NR2F2/IL10/DLL4/STAT1/CCR3/BMP2/CAV2/BMP4	30
GO:0009755	hormone-mediated signaling pathway	30/2333	50/5965	0.00216052	0.0247357	0.0190911	PHB2/ADIPOR2/TRH/RHOA/ACSL1/SIRT1/LHCGR/THRA/TSHR/FSHB/TSHB/ESR2/AR/OSTN/DDRGK1/AGRP/ASIP/FSHR/CALR/LHB/PARK7/NR5A1/NR6A1/GHRL/ESR1/SLC27A1/BMP7/NR0B1/BMP4/GHSR	30
GO:0002706	regulation of lymphocyte mediated immunity	29/2333	48/5965	0.00219839	0.0249198	0.0192332	PRKCZ/ARG1/FADD/BCL6/IL12B/ZP3/STAT6/HMGB1/SERPINB9/CD28/NECTIN2/NLRP3/TGFB1/TFRC/LGALS13/FOXP3/TRAF6/FCER1G/IL18/CD46/MAP3K7/CD40/LTA/LEP/SMAD7/IL2/KLRK1/RSAD2/IL1B	29
GO:0006633	fatty acid biosynthetic process	29/2333	48/5965	0.00219839	0.0249198	0.0192332	WDTC1/GIP/MID1IP1/TBXAS1/ACSM4/PDK4/NDUFAB1/PRKAA2/ALOX15/APOC2/ELOVL3/SIRT1/PTGS2/ACACA/SCAP/ABCD3/PPARG/PTGES/APOA1/SCD/SCD5/AKR1C4/PRKAG3/EIF6/PRKAG1/ERLIN2/MIF/BDKRB1/HNF1A	29
GO:0007218	neuropeptide signaling pathway	23/2333	36/5965	0.0022274	0.0249198	0.0192332	GALP/GAL/GPR1/PRLHR/GLRB/ADCYAP1/NPY/NMB/CARTPT/KISS1R/MCHR1/OPRL1/SCG5/NPY1R/AGRP/PNOC/POMC/HCRTR2/TAC3/NPY2R/HCRTR1/NPW/CYSLTR1	23
GO:0042035	regulation of cytokine biosynthetic process	23/2333	36/5965	0.0022274	0.0249198	0.0192332	TICAM1/GATA3/BCL10/TBK1/ZFP36/RELA/KLF4/CD28/IL1A/STAT5B/STAT5A/INHBB/FOXP3/TRAF6/TLR4/CEBPB/GHRL/THBS1/TLR8/IRF1/CCR2/GHSR/IL27	23
GO:0010035	response to inorganic substance	54/2333	101/5965	0.00222842	0.0249198	0.0192332	MNAT1/SLC25A24/CDKN1B/CCS/PRKAA2/FOS/ITGAV/CAPN3/SOD1/ALOX15/PDCD10/RACK1/EZH2/CAT/SELENOM/RELA/CALM1/AQP9/SUMO1/SNCA/SIRT1/PRDX3/ADCY10/VCP/NR4A3/MEF2A/FBP1/TRPC3/IL1A/STK26/HAMP/CALM3/MEF2C/MT3/CYBRD1/RAD51/PARK7/ID2/HPCA/PSAP/TNFAIP3/TXN/FOXO1/CASR/AHCYL1/DPEP1/AQP1/THBS1/SLC30A7/SLC41A1/IL10/PKD2/FGB/FABP4	54
GO:0032943	mononuclear cell proliferation	54/2333	101/5965	0.00222842	0.0249198	0.0192332	ARG1/FADD/TICAM1/BCL6/IL12B/ZP3/GPNMB/TBK1/ANXA1/CD180/FYN/CD28/IL15/IFNK/IGFBP2/NCK2/CTNNB1/CCL5/IFN-DELTA-5/SYK/LEF1/STAT5B/STAT5A/TFRC/TNFSF13B/MEF2C/LGALS13/ZP4/FOXP3/TRAF6/IL18/IL7/MSN/TLR4/CEBPB/CD40/LEP/IL2/IFN-OMEGA-6/SDC4/PRKAR1A/CD79A/MIF/IL10/CD40LG/RAG2/IRF1/CCR2/IFN-OMEGA-5/IFN-DELTA-4/BMP4/CD274/IFN-OMEGA-4/IL27	54
GO:0046651	lymphocyte proliferation	54/2333	101/5965	0.00222842	0.0249198	0.0192332	ARG1/FADD/TICAM1/BCL6/IL12B/ZP3/GPNMB/TBK1/ANXA1/CD180/FYN/CD28/IL15/IFNK/IGFBP2/NCK2/CTNNB1/CCL5/IFN-DELTA-5/SYK/LEF1/STAT5B/STAT5A/TFRC/TNFSF13B/MEF2C/LGALS13/ZP4/FOXP3/TRAF6/IL18/IL7/MSN/TLR4/CEBPB/CD40/LEP/IL2/IFN-OMEGA-6/SDC4/PRKAR1A/CD79A/MIF/IL10/CD40LG/RAG2/IRF1/CCR2/IFN-OMEGA-5/IFN-DELTA-4/BMP4/CD274/IFN-OMEGA-4/IL27	54
GO:0042107	cytokine metabolic process	26/2333	42/5965	0.00226507	0.0251748	0.01943	TICAM1/GATA3/BCL10/TBK1/ZFP36/RELA/KLF4/CD28/IL1A/STAT5B/STAT5A/INHBB/FOXP3/TRAF6/IL18/TLR4/TNFSF15/CEBPB/GHRL/THBS1/IRF7/TLR8/IRF1/CCR2/GHSR/IL27	26
GO:0002828	regulation of type 2 immune response	10/2333	12/5965	0.00228114	0.0251748	0.01943	PRKCZ/ARG1/BCL6/STAT6/ANXA1/SOCS5/NLRP3/IL18/RSAD2/CCR2	10
GO:0006099	tricarboxylic acid cycle	10/2333	12/5965	0.00228114	0.0251748	0.01943	ACO2/MDH1/SDHB/SUCLG1/DLST/IDH3B/CS/PDHB/FH/SDHD	10
GO:0017001	antibiotic catabolic process	10/2333	12/5965	0.00228114	0.0251748	0.01943	ESD/NPL/CAT/SNCA/PRDX3/ALDH2/DUOX2/DUOX1/RENBP/SULT2A1	10
GO:0051924	regulation of calcium ion transport	40/2333	71/5965	0.00231044	0.025332	0.0195514	CCL2/LIME1/ZP3/SLN/PLN/CACNA2D1/CAPN3/RHOA/INPP5K/SLC30A1/CALM1/SUMO1/SNCA/FYN/STC1/ORAI1/CTNNB1/CCL5/TRPC3/THY1/IL16/CALM3/DRD2/HPCA/ADRA2A/CAV3/CASR/CACNG1/STIM1/ATP1B1/SRI/MRLN/PKD2/GCG/CCR1/CLIC2/CXCL10/CRACR2B/CASQ1/CXCL9	40
GO:0071375	cellular response to peptide hormone stimulus	40/2333	71/5965	0.00231044	0.025332	0.0195514	PRKCZ/WDTC1/GDF15/APPL1/SLC2A4/NR4A2/GOT1/RAB10/PDK4/RARRES2/GRB2/INPP5K/RELA/USF1/SIRT1/PID1/LHCGR/TSHR/NR4A3/PPARG/IRS1/STAT5B/STAT5A/INHBB/CDK4/STAT3/GNRHR/SOCS2/SOCS1/ACTN2/FOXO1/JAK2/AHCYL1/DPEP1/GRB10/EIF4EBP1/STAT1/LEPROT/CAV2/GHSR	40
GO:0034097	response to cytokine	122/2333	255/5965	0.00232462	0.0254048	0.0196075	IFNGR1/ARG1/CDK9/FADD/MAPKAPK3/IFNAR1/CCL2/IL12B/CHI3L1/PMM1/KRT8/STAT6/ADIPOR2/LSM14A/STAT4/ZFP36/ALOX15/ANKRD1/TIMP2/RHOA/OXSR1/CXCR4/PDCD10/INPP5K/CYP3A29/CXCL12/RELA/KIT/ACSL1/KLF4/SOCS4/PAFAH1B1/SNCA/SIRT1/MRC1/PID1/IFNG/SOCS5/IL15/IFNK/SMAD4/TJP2/UBE2K/JUN/IRAK4/CASP8/SOCS6/IRF8/IKBKB/CCL5/SOCS7/PPARG/SAA3/IFN-DELTA-5/ISG15/SYK/PPBP/LOC106505565/CDIP1/IL1A/STAT5B/STAT5A/MX1/SSTR1/ITIH4/NFYB…	122
GO:0009991	response to extracellular stimulus	53/2333	99/5965	0.00234746	0.0254858	0.0196701	RRAGD/ATG5/GDF15/GABARAP/NR4A2/BMPR2/KCNB1/NUDT1/KLF10/BCL10/PDK4/DDIT3/DAPL1/PRKAA2/FOS/MIOS/CARTPT/USF1/SIRT1/RBP1/GHRH/MAP1LC3B/GAST/ACADM/TRPC3/STK26/INHBB/CLPS/AQP3/PIK3C3/EIF4G1/GBA/MT3/VDR/TRPV4/SFRP2/ALB/P2RY11/PPARGC1A/LEP/FOXO1/GHRL/BECN1/HTR4/OXT/STAT1/CYP24A1/GCG/COMT/PCK1/GHSR/CDKN2B/MAP1LC3A	53
GO:0042698	ovulation cycle	14/2333	19/5965	0.00235539	0.0254858	0.0196701	ZP3/TP53/BMP15/SIRT1/LHCGR/FSHB/STAT5B/STAT5A/FSHR/INHBA/NR5A1/GDF9/ESR1/AFP	14
GO:1901616	organic hydroxy compound catabolic process	14/2333	19/5965	0.00235539	0.0254858	0.0196701	PTEN/SCARB1/IMPA1/ALDH2/MT3/NUDT3/SORD/HAO1/CYP7A1/TPI1/SULT2A1/APOE/COMT/MIOX	14
GO:0048871	multicellular organismal homeostasis	72/2333	141/5965	0.00236232	0.0254858	0.0196701	PTH1R/SLN/PDK4/STAT6/DDIT3/ADIPOR2/PTH/CFTR/SOD1/ADCYAP1/INPP5K/ELOVL3/ACSL1/CARTPT/CIDEA/IL15/THRA/FGF21/DRAM2/AKR1B1/NR4A3/GATA2/GJA1/ACVR2B/ADRB1/CTNNB1/NDN/CELA2A/SYK/STMN1/DECR1/IL1A/CLDN4/PRKAB1/GATM/HAMP/AQP3/EIF4G1/ACP5/AQP7/CMKLR1/TRAF6/FSHR/STAT3/IL18/TRPV4/G0S2/PEMT/IL7/GATA1/PDE6C/DRD2/TLR4/PPARGC1A/CEBPB/AQP1/LEPR/NR1H3/HADH/ID1/AKT3/GRB10/FH/HYAL2/SLC27A1/OXT/HNF1A/MC4R/CCR2/CTSH/IL…	72
GO:0055114	oxidation-reduction process	76/2333	150/5965	0.00238303	0.0256271	0.0197791	MTFR2/ACOX1/NDUFB8/HMOX2/UQCRB/PDK4/ACO2/NDUFA6/PTH/CCS/CCNB1/PPARD/ECHS1/DHRS4/INPP5K/ADH5/FTO/SNCA/CYB5A/MDH1/NDUFA4/SDHB/ACAA2/PRDX3/NR4A3/COX8H/ETFB/HADHA/UQCR10/ABCD3/BID/ACADM/DECR1/SLC27A2/APOA1/COX7C/CYB561/DAO/IYD/NDUFC2/CYCS/FMO1/SUCLG1/CROT/PHKG1/COX5B/PLA2G7/NDUFV2/ALDH5A1/PLIN5/SLC37A4/MT3/CYBRD1/FRRS1/PARK7/GYS2/PEX2/DLST/NDUFA4L2/ADH4/PPARGC1A/DUOX2/IDH3B/TXN/LEP/CS/PPP1CB/HAO1/HAD…	76
GO:0042493	response to drug	86/2333	173/5965	0.00261689	0.0279633	0.0215822	GATA6/ABCG2/GNA11/ARL6IP5/NR4A2/ARL6IP1/CFTR/PRKAA2/FOS/ITGAV/SOD1/ANKRD1/TP53/GNAI2/RHOA/PDCD10/RACK1/EZH2/CAT/FOLR1/RELA/SLC18A2/FBXO32/GNAQ/SMYD3/SNCA/FYN/SIRT1/FDX1/PRDX3/JUN/RPP21/NR4A3/SLC1A1/TCN2/GATA4/DCPS/SLC19A2/FBP1/CTNNB1/TRPC3/GNRH1/HTR2B/PPP2R2A/STK26/TGFB1/CDK4/POMC/MEF2C/SLC22A2/FOLR2/MT3/RAD51/PARK7/TRPV4/SFRP2/ARHGEF2/INHBA/TGFB3/DRD2/PSAP/LYPD1/P2RY11/UBE2B/TNFAIP3/DDIT4/TXN/GO…	86
GO:0001541	ovarian follicle development	15/2333	21/5965	0.00270018	0.0284106	0.0219274	ZP3/SOD1/BMP15/KIT/LHCGR/SMAD4/FSHB/FOXL2/GNRH1/FSHR/INHBA/CEBPB/GDF9/ESR1/HYAL3	15
GO:0046209	nitric oxide metabolic process	15/2333	21/5965	0.00270018	0.0284106	0.0219274	TICAM1/NOS3/NOS2/SMAD3/KLF4/IFNG/PRL/SELENOS/ACP5/TLR4/ESR1/KLF2/KLRK1/PKD2/OPRM1	15
GO:0071674	mononuclear cell migration	15/2333	21/5965	0.00270018	0.0284106	0.0219274	CCL2/C5AR1/ANXA1/RARRES2/CXCL12/CCL5/S100A14/PLA2G7/CMKLR1/TRPV4/CCL25/JAML/CCR1/CXCL10/CCR2	15
GO:2001057	reactive nitrogen species metabolic process	15/2333	21/5965	0.00270018	0.0284106	0.0219274	TICAM1/NOS3/NOS2/SMAD3/KLF4/IFNG/PRL/SELENOS/ACP5/TLR4/ESR1/KLF2/KLRK1/PKD2/OPRM1	15
GO:0034599	cellular response to oxidative stress	36/2333	63/5965	0.00270787	0.0284106	0.0219274	NR4A2/ROMO1/SLC25A24/RAD52/CCS/PRKAA2/FOS/SOD1/PDCD10/RACK1/ATP2A2/EZH2/RELA/TXNL1/SNCA/SIRT1/PRDX3/MGST1/NR4A3/CTNNB1/STK26/ARNT/SELENOS/MT3/PARK7/MCL1/PSAP/TLR4/PPARGC1A/TNFAIP3/TXN/FOXO1/DPEP1/AQP1/FBXO7/IL10	36
GO:1901653	cellular response to peptide	44/2333	80/5965	0.00270938	0.0284106	0.0219274	PRKCZ/WDTC1/GDF15/APPL1/SLC2A4/NR4A2/GOT1/RAB10/PDK4/CACNA2D1/RARRES2/GRB2/INPP5K/RELA/USF1/SIRT1/PID1/LHCGR/TSHR/MDM2/NR4A3/PPARG/IRS1/STAT5B/STAT5A/INHBB/CDK4/STAT3/ARHGEF2/GNRHR/SOCS2/SOCS1/ACTN2/FOXO1/JAK2/AHCYL1/DPEP1/GRB10/APP/EIF4EBP1/STAT1/LEPROT/CAV2/GHSR	44
GO:0045595	regulation of cell differentiation	219/2333	485/5965	0.00271997	0.028433	0.0219447	TUBB2B/PRKCZ/GATA6/LPAR3/CDC20/CDK9/FADD/GDF15/GATA3/BCL6/EPHA3/SERPINF1/EFNB3/NTN1/FRZB/BMPR2/GDF5/IL12B/RAC1/TTL/KLF10/DDIT3/CDKN1B/MYF6/ARPC2/EDNRB/NKX2-1/ADIG/NTF4/NLN/FGF9/CCNB1/PPARD/CDK7/FOS/ITGAV/ZFP36/AKAP1/ANXA1/RHOA/PRKCSH/ADM/MYOD1/PRKAR2A/ID4/EZH2/MAP2K2/ATAT1/ACVR1B/RTN4/MYOCD/ADRA2B/SMAD3/KLF4/GNAQ/PROC/PAFAH1B1/IFRD1/FYN/SIRT1/LHCGR/ITGB3/IFNG/CD28/SOCS5/KITLG/MMD/IL15/THRA/SMAD4/…	219
GO:0002443	leukocyte mediated immunity	50/2333	93/5965	0.00274143	0.0285686	0.0220494	PRKCZ/ARG1/FADD/BCL6/IL12B/ZP3/BCL10/STAT6/HMGB1/SERPINB9/RAB27A/KIT/CD28/NECTIN2/NLRP3/NR4A3/C2/VAMP7/C1S/SYK/IL13RA2/DNASE1/TGFB1/TFRC/SNAP23/LGALS13/FOXP3/TRAF6/FCER1G/IL18/C1QB/CD46/ULBP1/MAP3K7/TLR4/CD40/LTA/GZMM/LEP/SMAD7/IL4/IL2/KLRK1/IRF7/C7/RSAD2/CCR2/CHGA/CTSH/IL1B	50
GO:0002703	regulation of leukocyte mediated immunity	35/2333	61/5965	0.00280999	0.0291927	0.0225311	PRKCZ/ARG1/FADD/BCL6/IL12B/ZP3/STAT6/HMGB1/SERPINB9/CD28/NECTIN2/NLRP3/VAMP7/SYK/IL13RA2/DNASE1/TGFB1/TFRC/LGALS13/FOXP3/TRAF6/FCER1G/IL18/CD46/MAP3K7/TLR4/CD40/LTA/LEP/SMAD7/IL2/KLRK1/RSAD2/CCR2/IL1B	35
GO:0015711	organic anion transport	49/2333	91/5965	0.0028859	0.0298891	0.0230685	PLIN2/ARL6IP5/SLC7A2/CLN3/ARL6IP1/CFTR/PPARD/KCNN4/TP53/APOC2/SLC22A7/FOLR1/ACSL1/SNCA/SLC1A1/ABCD3/SYK/SLC27A2/APOA1/STARD10/SLC51A/SCARB1/CROT/FOLR2/SLC37A4/TRPV4/SLC22A8/SLC5A8/DRD2/SLCO1A2/PSAP/SLC26A3/GOT2/LEP/SLC26A6/SLC17A1/SLCO1B3/THBS1/SLC7A3/SLC52A2/SLC27A1/MIF/SLC9A3R1/HNF1A/APOE/PLA2G12B/MTTP/FOLR3/FABP4	49
GO:0003015	heart process	34/2333	59/5965	0.00291222	0.0299771	0.0231365	PLN/CACNA2D1/KCNJ2/SOD1/ADM/ATP2A2/KCNJ5/CALM1/SUMO1/MYL2/FYN/THRA/HEY2/MDM2/STC1/SLC1A1/MEF2A/GJA1/ADRB1/ADM5/CALM3/ACTC1/GLP1R/DRD2/HBEGF/CAV3/ATP1B1/CHRM2/ADRA1A/RGS2/SMAD7/SRI/KCNE3/TPM1	34
GO:0050817	coagulation	34/2333	59/5965	0.00291222	0.0299771	0.0231365	TFPI/F2/RAB27A/ADRA2B/PROC/F3/ITGB3/P2RY12/SERPINC1/F12/SYK/F10/RAP2B/FCER1G/F2R/PIK3CG/GATA1/F5/ADRA2A/TLR4/HPS6/F9/HNF4A/CD9/BLOC1S6/THBS1/F8/CD40LG/SERPING1/KLKB1/F7/PLG/FGB/THBD	34
GO:0045069	regulation of viral genome replication	16/2333	23/5965	0.00298815	0.0304791	0.0235239	INPP5K/VAPB/EIF2AK2/TOP2A/CCL5/ISG15/MX1/PLSCR1/C2H19orf66/TBC1D20/DDX3X/PROX1/PPIA/OAS1/SAMHD1/MAVS	16
GO:0048066	developmental pigmentation	16/2333	23/5965	0.00298815	0.0304791	0.0235239	EDNRB/RAB27A/BLOC1S3/KIT/GNAQ/KITLG/VPS33A/DCT/LEF1/MEF2C/EDN3/CITED1/HPS6/BLOC1S6/BLOC1S5/TYRP1	16
GO:2000401	regulation of lymphocyte migration	16/2333	23/5965	0.00298815	0.0304791	0.0235239	FADD/MADCAM1/CCL2/GPRL15/RHOA/OXSR1/CXCL12/ITGB3/CCL5/LOC106505565/CXCL14/MSN/APP/KLRK1/CXCL10/CCR2	16
GO:0051480	regulation of cytosolic calcium ion concentration	41/2333	74/5965	0.00311665	0.0309723	0.0239045	LIME1/DDIT3/PLN/ERO1A/CAPN3/C5AR1/ADCYAP1/CALM1/GPR33/SMAD3/SNCA/FYN/CALB1/TRPC3/CCR10/HTR2B/CALB2/SCGN/THY1/CALM3/GLP1R/TRPV4/HCRTR2/DRD2/TRPC5/GHRL/ADRA1A/SRI/HCRTR1/CALCR/ESR1/HRH4/GPR4/PKD2/OPRM1/CCR5/CCR1/CLIC2/CXCL10/CASQ1/CXCL9	41
GO:0010959	regulation of metal ion transport	53/2333	100/5965	0.00312391	0.0309723	0.0239045	FXYD3/CCL2/LIME1/ZP3/SLN/PLN/CACNA2D1/CAPN3/RHOA/OXSR1/INPP5K/SLC30A1/CALM1/SUMO1/SNCA/FYN/STC1/ATP1A1/ORAI1/CTNNB1/CCL5/TRPC3/LOC106505565/THY1/HAMP/IL16/CALM3/EDN3/TRPV4/DRD2/HPCA/ADRA2A/CAV3/SLC31A2/ACTN2/CASR/CACNG1/STIM1/AHCYL1/ATP1B1/SRI/MRLN/KCNE3/FXYD2/SLC9A3R1/PKD2/GCG/CCR1/CLIC2/CXCL10/CRACR2B/CASQ1/CXCL9	53
GO:0050900	leukocyte migration	53/2333	100/5965	0.00312391	0.0309723	0.0239045	FADD/MADCAM1/GATA3/CCL2/GPRL15/RAC1/ZP3/EDNRB/C5AR1/ANXA1/RARRES2/RHOA/OXSR1/AIMP1/CXCL12/GPR33/ITGB3/KITLG/VEGFA/CCL5/SYK/FFAR2/PPBP/LOC106505565/IL1A/THY1/S100A14/IL16/PLA2G7/CMKLR1/CALR/FCER1G/SLC37A4/TRPV4/CXCL16/CCR7/SBDS/PIK3CG/CXCL14/MSN/ADORA1/MMP9/CCL25/JAML/APP/KLRK1/MIF/CYP19A1/CCR1/CXCL10/CCR2/CHGA/CXCL9	53
GO:0002724	regulation of T cell cytokine production	11/2333	14/5965	0.00313771	0.0309723	0.0239045	PRKCZ/ARG1/NLRP3/LGALS13/FOXP3/TRAF6/IL18/MAP3K7/SMAD7/RSAD2/IL1B	11
GO:0006101	citrate metabolic process	11/2333	14/5965	0.00313771	0.0309723	0.0239045	ACLY/ACO2/MDH1/SDHB/SUCLG1/DLST/IDH3B/CS/PDHB/FH/SDHD	11
GO:0015909	long-chain fatty acid transport	11/2333	14/5965	0.00313771	0.0309723	0.0239045	PLIN2/ACSL1/ABCD3/SYK/SLC27A2/DRD2/THBS1/SLC27A1/MIF/PLA2G12B/FABP4	11
GO:0030501	positive regulation of bone mineralization	11/2333	14/5965	0.00313771	0.0309723	0.0239045	BMPR2/PTH/ACVR2B/ISG15/TGFB1/MEF2C/TGFB3/BMP7/LTF/BMP2/BMP4	11
GO:0033028	myeloid cell apoptotic process	11/2333	14/5965	0.00313771	0.0309723	0.0239045	SIRT1/KITLG/THRA/CCL5/ARF6/MEF2C/SELENOS/FCER1G/CLEC5A/MIF/CCR5	11
GO:0046635	positive regulation of alpha-beta T cell activation	11/2333	14/5965	0.00313771	0.0309723	0.0239045	PRKCZ/IL12B/ANXA1/RHOA/IFNG/CD28/SOCS5/NLRP3/SYK/IL18/CCR2	11
GO:0098930	axonal transport	11/2333	14/5965	0.00313771	0.0309723	0.0239045	AP3M1/BLOC1S3/PAFAH1B1/MGARP/UCHL1/BLOC1S6/BLOC1S5/AP3S2/SNAPIN/SPAST/HSPB1	11
GO:1903428	positive regulation of reactive oxygen species biosynthetic process	11/2333	14/5965	0.00313771	0.0309723	0.0239045	TICAM1/RAB27A/SMAD3/KLF4/IFNG/PARK7/TLR4/ESR1/KLF2/KLRK1/PKD2	11
GO:0060389	pathway-restricted SMAD protein phosphorylation	17/2333	25/5965	0.0032212	0.0317034	0.0244688	BMPR2/INHA/GDF5/BMP15/SMAD4/BMP3/BMP5/INHBB/TGFB1/INHBA/TGFB3/NOG/GDF9/SMAD7/BMP7/BMP2/BMP4	17
GO:0051099	positive regulation of binding	30/2333	51/5965	0.0033065	0.0324481	0.0250436	EGF/CDK9/TICAM1/GATA3/CALM1/KLF4/IFNG/EPHA4/CTNNB1/AKTIP/PPARG/STMN1/BDNF/DDRGK1/TGFB1/CALM3/MEF2C/EIF4G1/TRAF6/PARK7/S100A10/TXN/CSF3/HMGB2/APP/BMP2/BAMBI/GCG/CLIC2/BMP4	30
GO:0007276	gamete generation	89/2333	181/5965	0.0033314	0.0325974	0.0251588	TSSK3/CDC20/ARID4A/TSSK6/BCL6/PIWIL2/RNF114/TRIP13/ZP3/LGR5/ODF1/ADIG/CFTR/CCNB1/CDK7/SOD1/AKAP1/SPIN1/RHOA/BMP15/PRKAR2A/ATAT1/HPGD/KIT/GJA10/PAQR8/PAFAH1B1/SIRT1/CABYR/NECTIN2/SMAD4/OAZ3/TOP2A/CCNB2/CDK1/CTNNB1/AR/WEE2/GPX4/CREB3L4/ZPBP2/BSP1/SPACA1/TDRKH/INHBB/SBF1/RLN2/DEFB1/DEFB1/CCNH/PIWIL1/HORMAD1/HEXB/FSHR/SPATA16/ELSPBP1/LHB/WT1/TBC1D20/CPEB1/INHBA/GGT1/CDC25B/TDRP/UBE2B/BAG6/AURKA/PDE3A…	89
GO:0051781	positive regulation of cell division	18/2333	27/5965	0.00340332	0.0330083	0.025476	TGFA/FGF9/RHOA/CAT/AURKB/VEGFA/HTR2B/PPBP/IL1A/CDC42/TGFB1/TGFB3/DRD2/CDC25B/IGF2/FGFR2/PTN/IL1B	18
GO:1904064	positive regulation of cation transmembrane transport	18/2333	27/5965	0.00340332	0.0330083	0.025476	CAPN3/CALM1/SUMO1/SNCA/THY1/CALM3/EDN3/PARK7/TRPV4/ACTN2/STIM1/ATP1B1/SRI/PKD2/CXCL10/TMSB4X/CASQ1/CXCL9	18
GO:0002790	peptide secretion	85/2333	172/5965	0.00341175	0.0330083	0.025476	CBLN1/PRKCZ/GAL/GATA3/BIRC5/GIP/TVP23B/KCNB1/RAB1A/RAB10/CHI3L1/ITGAV/KCNN4/ANKRD1/TP53/ADCYAP1/NPY/TLR5/SSTR2/IL33/PAFAH1B1/CIDEA/IFNG/VIP/NAGPA/SERP1/NLRP3/GHRH/IL5/ACVR2B/CCL5/PPARG/HTR2B/SMAD2/FFAR2/IL1A/INHBB/SSTR1/TGFB1/TNFSF13B/HMGN3/FOXP3/TRAF6/PARK7/TRPV4/CCR7/TGFB3/PDE6C/DRD2/TLR4/NNAT/CD40/TLR2/HNF1B/HNF4A/LEP/TLR9/BLOC1S6/ARFIP1/C7H6orf125/MAVS/RGCC/NR1H3/GHRL/CLEC5A/SRI/IL2/HYAL2/DEF…	85
GO:0051321	meiotic cell cycle	39/2333	70/5965	0.00341262	0.0330083	0.025476	CDC20/PIWIL2/TRIP13/CCNE2/CCNB1/CDK7/AKAP1/RHOA/PRKAR2A/STRA8/TOP2A/CCNB2/CDK1/WEE2/LIF/TDRKH/CCNH/HORMAD1/CALR/RAD51/MOS/CPEB1/CDC25B/UBE2B/BAG6/AURKA/PDE3A/DMRT1/FZR1/PPP2CA/DSN1/ACTR2/SPATA22/NCAPH2/MAEL/PRKAR1A/SPDYA/SYCE3/NPPC	39
GO:0035265	organ growth	28/2333	47/5965	0.00347954	0.0334632	0.0258271	GATA6/FGF9/SERP1/HEY2/STC1/ACVR2B/AR/OSTN/SMAD2/CGA/MEF2C/WT1/PROX1/IL7/PSAP/NOG/LEP/FGFR2/LEPR/ADRA1A/ZFPM2/ESR1/PRKAR1A/TBX2/DUSP6/CYP19A1/RAG2/NPPC	28
GO:0044706	multi-multicellular organism process	28/2333	47/5965	0.00347954	0.0334632	0.0258271	BMPR2/PPARD/ITGAV/SOD1/HPGD/ACSL4/ACVR1B/PRDX3/UABP-2/AR/LIF/DDR1/STAT5B/STAT5A/HEXB/CALR/HSD11B2/GHRL/DAZAP1/NR2F2/ESR1/EPOR/LOC100738836/OXTR/GHSR/CRH/ARHGDIB/HYAL3	28
GO:0034767	positive regulation of ion transmembrane transport	19/2333	29/5965	0.00353952	0.0338964	0.0261614	ARL6IP1/CAPN3/CALM1/SUMO1/SNCA/THY1/CALM3/EDN3/PARK7/TRPV4/ACTN2/STIM1/ATP1B1/SRI/PKD2/CXCL10/TMSB4X/CASQ1/CXCL9	19
GO:0002700	regulation of production of molecular mediator of immune response	27/2333	45/5965	0.00355479	0.0338964	0.0261614	PRKCZ/ARG1/BCL6/STAT6/CD28/NLRP3/NR4A3/IL5/FFAR2/IL13RA2/TGFB1/TFRC/LGALS13/FOXP3/TRAF6/FCER1G/IL18/TGFB3/MAP3K7/TLR4/CD40/SMAD7/IL2/MIF/IL10/RSAD2/IL1B	27
GO:1902107	positive regulation of leukocyte differentiation	27/2333	45/5965	0.00355479	0.0338964	0.0261614	PRKCZ/FADD/GATA3/BCL6/IL12B/KLF10/FOS/ANXA1/RHOA/IFNG/SOCS5/KITLG/IL15/NLRP3/CASP8/SYK/LIF/STAT5B/STAT5A/TRAF6/IL18/IL7/ID2/RUNX1/IL4/MMP14/CCR1	27
GO:0042060	wound healing	60/2333	116/5965	0.00362387	0.0343804	0.026535	TFF3/ADIPOR2/PPARD/CAPN3/ALOX15/ANXA1/RHOA/PDCD10/MYOD1/TFPI/EZH2/F2/RAB27A/ADRA2B/SMAD3/PROC/IFRD1/F3/ITGB3/P2RY12/SERPINC1/GJA1/SDC1/F12/SYK/F10/IL1A/DDR1/RAP2B/SRSF6/FCER1G/F2R/CFLAR/MMP12/PLET1/PIK3CG/ARHGEF2/GATA1/F5/ADRA2A/HBEGF/TLR4/HPS6/CAV3/NOG/F9/HNF4A/CD9/BLOC1S6/JAML/THBS1/SDC4/F8/CD40LG/SERPING1/KLKB1/F7/PLG/FGB/THBD	60
GO:0048659	smooth muscle cell proliferation	20/2333	31/5965	0.00363507	0.0343804	0.026535	IL12B/CDKN1B/FGF9/IFNG/NR4A3/CTNNB1/CCL5/PPARG/P2RY6/IL18/TGFB3/ID2/HBEGF/TNFAIP3/THBS1/LOC100738836/IL10/STAT1/CALCRL/BMP4	20
GO:0042089	cytokine biosynthetic process	25/2333	41/5965	0.00367234	0.0343804	0.026535	TICAM1/GATA3/BCL10/TBK1/ZFP36/RELA/KLF4/CD28/IL1A/STAT5B/STAT5A/INHBB/FOXP3/TRAF6/IL18/TLR4/CEBPB/GHRL/THBS1/IRF7/TLR8/IRF1/CCR2/GHSR/IL27	25
GO:0050729	positive regulation of inflammatory response	25/2333	41/5965	0.00367234	0.0343804	0.026535	TICAM1/CD74/ZP3/SNCA/CD28/VAMP7/FFAR2/STAT5B/STAT5A/TLR3/FCER1G/PARK7/TRPV4/CCR7/TLR4/TNFRSF1A/LTA/TLR2/TLR9/APP/HYAL2/DEFB114/CCR2/NFKBIA/FABP4	25
GO:0051928	positive regulation of calcium ion transport	21/2333	33/5965	0.00369517	0.0343804	0.026535	CCL2/ZP3/CAPN3/CALM1/SUMO1/SNCA/STC1/ORAI1/CCL5/TRPC3/THY1/CALM3/STIM1/ATP1B1/SRI/PKD2/GCG/CCR1/CXCL10/CASQ1/CXCL9	21
GO:0072676	lymphocyte migration	21/2333	33/5965	0.00369517	0.0343804	0.026535	FADD/MADCAM1/GATA3/CCL2/GPRL15/RHOA/OXSR1/CXCL12/ITGB3/CCL5/LOC106505565/CXCL16/PIK3CG/CXCL14/MSN/CCL25/APP/KLRK1/CXCL10/CCR2/CXCL9	21
GO:0006091	generation of precursor metabolites and energy	64/2333	125/5965	0.00370863	0.0343804	0.026535	GPI/MTFR2/NDUFB8/UQCRB/ACO2/GAPDH/PTH/CCNB1/RHOA/INPP5K/ADH5/SNCA/MDH1/PGAM2/NDUFA4/SDHB/AASS/OGT/NR4A3/COX8H/FBP1/UQCR10/BID/ACADM/COX7C/CYB561/OXCT1/NDUFC2/CYCS/SUCLG1/CROT/ASIP/PHKG1/COX5B/NDUFV2/ALDH5A1/SLC37A4/GNPDA1/PGK1/MT3/PARK7/GYS2/DLST/NDUFA4L2/ADH4/PPARGC1A/IDH3B/DDIT4/LEP/CS/C7H6orf125/PPP1CB/HK2/EIF6/PDHB/FH/PHKG2/UGP2/TPI1/ALDOC/TYRP1/GYS1/PHLDA2/SDHD	64
GO:1903169	regulation of calcium ion transmembrane transport	24/2333	39/5965	0.00370948	0.0343804	0.026535	LIME1/SLN/PLN/CACNA2D1/CAPN3/CALM1/SUMO1/SNCA/FYN/THY1/CALM3/DRD2/HPCA/ADRA2A/CAV3/CACNG1/STIM1/ATP1B1/SRI/PKD2/CLIC2/CXCL10/CASQ1/CXCL9	24
GO:0007259	JAK-STAT cascade	37/2333	66/5965	0.00372711	0.0343804	0.026535	EGF/IL12B/SOCS3/SOCS4/FYN/IL28B/IFNG/SOCS5/IL15/IFNK/SOCS6/CCL5/SOCS7/IFN-DELTA-5/LIF/PIGU/STAT5B/STAT5A/STAT3/IL18/CD40/IL29/LEP/SOCS2/SOCS1/ASPN/JAK2/IL4/IL2/IFN-OMEGA-6/PKD2/STAT1/LEPROT/IFN-OMEGA-5/IFN-DELTA-4/DCN/IFN-OMEGA-4	37
GO:0097191	extrinsic apoptotic signaling pathway	37/2333	66/5965	0.00372711	0.0343804	0.026535	BCL2A1/FADD/BCL10/KRT8/ITGAV/ACVR1B/RELA/SMAD3/IFNG/BCL2L1/KITLG/CASP8/BID/AR/IL1A/TGFB1/CFLAR/IL18/PARK7/ITM2C/SFRP2/G0S2/IL7/INHBA/GATA1/SNAI2/MCL1/TNFAIP3/LMNA/HMGB2/THBS1/IL2/HYAL2/PSME3/MLLT11/BMP4/FGB	37
GO:0097696	STAT cascade	37/2333	66/5965	0.00372711	0.0343804	0.026535	EGF/IL12B/SOCS3/SOCS4/FYN/IL28B/IFNG/SOCS5/IL15/IFNK/SOCS6/CCL5/SOCS7/IFN-DELTA-5/LIF/PIGU/STAT5B/STAT5A/STAT3/IL18/CD40/IL29/LEP/SOCS2/SOCS1/ASPN/JAK2/IL4/IL2/IFN-OMEGA-6/PKD2/STAT1/LEPROT/IFN-OMEGA-5/IFN-DELTA-4/DCN/IFN-OMEGA-4	37
GO:0072329	monocarboxylic acid catabolic process	23/2333	37/5965	0.00372812	0.0343804	0.026535	ACOX1/PCCB/PPARD/ECHS1/ACAA2/ETFB/HADHA/HOGA1/ABCD3/ACADM/DECR1/SLC27A2/FAAH/LPIN1/CROT/ALDH5A1/PLIN5/PEX2/CRABP1/ABAT/ACADL/HAO1/HADH	23
GO:1901699	cellular response to nitrogen compound	72/2333	143/5965	0.00375548	0.0345381	0.0266566	PRKCZ/WDTC1/RRAGD/GDF15/GNA11/APPL1/SLC2A4/NR4A2/GOT1/RAB10/PDK4/CACNA2D1/CFTR/RARRES2/GNAI2/GRB2/INPP5K/EZH2/LAMTOR2/RELA/AQP9/GNAQ/USF1/SIRT1/PID1/LHCGR/FDX1/TSHR/NLRP3/MDM2/NR4A3/PQBP1/CTNNB1/PPARG/P2RY6/IRS1/STAT5B/STAT5A/INHBB/CDK4/MEF2C/STAT3/MT3/RAD51/SLC5A5/ARHGEF2/LYPD1/P2RY11/CEBPB/GNRHR/SOCS2/SOCS1/ACTN2/FOXO1/MAVS/JAK2/AHCYL1/DPEP1/AQP1/CHRM2/GRB10/APP/LOC100738836/EIF4EBP1/PKD2/STAT1…	72
GO:0002833	positive regulation of response to biotic stimulus	12/2333	16/5965	0.00389153	0.0352281	0.0271892	ARG1/OPTN/IL12B/TBK1/CD180/NECTIN2/DHX58/TRAF6/TRIM15/LY96/MIF/CD274	12
GO:0048661	positive regulation of smooth muscle cell proliferation	12/2333	16/5965	0.00389153	0.0352281	0.0271892	FGF9/NR4A3/CCL5/P2RY6/IL18/ID2/HBEGF/THBS1/LOC100738836/STAT1/CALCRL/BMP4	12
GO:0051591	response to cAMP	12/2333	16/5965	0.00389153	0.0352281	0.0271892	CFTR/INPP5K/AQP9/FDX1/JUN/SLC5A5/DUOX2/AQP1/DUOX1/LOC100738836/PKD2/STAT1	12
GO:0070169	positive regulation of biomineral tissue development	12/2333	16/5965	0.00389153	0.0352281	0.0271892	BMPR2/PTH/ACVR2B/ISG15/TGFB1/MEF2C/TGFB3/CEBPB/BMP7/LTF/BMP2/BMP4	12
GO:0002697	regulation of immune effector process	54/2333	103/5965	0.0038933	0.0352281	0.0271892	PRKCZ/ARG1/FADD/BCL6/IL12B/ZP3/STAT6/HMGB1/SERPINB9/ANXA1/IFNG/CD28/SOCS5/IL15/NECTIN2/NLRP3/DHX58/NR4A3/IL5/NLRX1/PQBP1/VAMP7/SYK/FFAR2/IL13RA2/DNASE1/TGFB1/TFRC/PCBP2/CD59/LGALS13/FOXP3/TRAF6/FCER1G/IL18/TRIM15/CD46/TGFB3/MAP3K7/TLR4/CD40/LTA/LEP/MAVS/SMAD7/IL2/KLRK1/MIF/IL10/SERPING1/RSAD2/CCR2/IL1B/IL27	54
GO:0044419	interspecies interaction between organisms	54/2333	103/5965	0.0038933	0.0352281	0.0271892	ARG1/ROMO1/IL12B/ITGAV/SERPINB9/VPS4A/NPY/INPP5K/ANXA2/CALM1/SMAD3/USF1/IFNG/RPL30/RAB9A/VAPB/EIF2AK2/NECTIN2/RAB5A/TOP2A/NECTIN1/SIGLEC1/IRF8/CCL5/ISG15/SCARB1/MX1/TGFB1/PCBP2/CALM3/PLSCR1/C2H19orf66/ZNF639/TBC1D20/DDX3X/PROX1/GUCY1A1/ARAF/TRIM15/PPIA/ALB/APCS/OAS1/LTA/SAMHD1/MAVS/AQP1/HYAL2/IL10/LTF/TAF11/CAV2/PLG/IL1B	54
GO:0005996	monosaccharide metabolic process	43/2333	79/5965	0.00390866	0.0352722	0.0272233	GPI/WDTC1/PC/RGN/RPIA/GALM/PDK4/PMM1/GAPDH/NLN/PTH/MAN2B2/INPP5K/POFUT1/SIRT1/PGAM2/SERP1/RBKS/OGT/FBP1/ACADM/DHDH/GULO/FBN1/NPY1R/PPP4R3B/ALDH5A1/GSTO1/UGT1A6/IGF2/SORD/HK2/G6PC/PFKFB1/FUCA1/LOC100738836/TPI1/PCK2/PDX1/MPI/GCG/PCK1/PHLDA2	43
GO:0007599	hemostasis	34/2333	60/5965	0.00422864	0.0379563	0.0292948	TFPI/F2/RAB27A/ADRA2B/PROC/F3/ITGB3/P2RY12/SERPINC1/F12/SYK/F10/RAP2B/FCER1G/F2R/PIK3CG/GATA1/F5/ADRA2A/TLR4/HPS6/F9/HNF4A/CD9/BLOC1S6/THBS1/F8/CD40LG/SERPING1/KLKB1/F7/PLG/FGB/THBD	34
GO:0071219	cellular response to molecule of bacterial origin	34/2333	60/5965	0.00422864	0.0379563	0.0292948	TICAM1/CCL2/IL12B/ZFP36/ANKRD1/RHOA/CD180/RELA/MRC1/NLRP3/JUN/IRF8/CCL5/TGFB1/CDK4/MEF2C/SELENOS/TRAF6/MTDH/IL18/TLR4/TNFAIP3/TLR2/NR1H3/LY96/DEFB114/KLRK1/MIF/IL10/LTF/CCR5/CXCL10/TLR1/NFKBIA	34
GO:0071407	cellular response to organic cyclic compound	57/2333	110/5965	0.00428511	0.0383609	0.0296071	RUVBL2/CCL2/CDKN1B/PHB2/CFTR/ANXA1/RHOA/MYOD1/INPP5K/TFPI/EZH2/SSTR2/H2AFZ/AQP9/FBXO32/SMYD3/SIRT1/FDX1/RAE1/NR4A3/PQBP1/CTNNB1/CCL5/ESR2/P2RY6/AR/DDRGK1/SSTR1/TGFB1/CDK4/MEF2C/FSHR/FAM210B/CALR/VDR/IL18/PARK7/SLC5A5/MSN/P2RY11/GLI2/DDIT4/NR3C1/MAVS/AQP1/NR6A1/ESR1/BMP7/LOC100738836/NR0B1/EIF4EBP1/PKD2/KLF9/SMAD9/OPRM1/BMP2/BMP4	57
GO:0072593	reactive oxygen species metabolic process	41/2333	75/5965	0.00431472	0.0385234	0.0297326	TICAM1/ARF4/ROMO1/NOS3/PDK4/CCS/SOD1/RHOA/GRB2/ATP5IF1/RAB27A/CAT/NOS2/SMAD3/KLF4/SNCA/PID1/IFNG/CYBA/PRDX3/SYK/PRL/TGFB1/SELENOS/ACP5/PLIN5/MT3/PARK7/GP91-PHOX/TLR4/DUOX2/DDIT4/DUOX1/THBS1/EIF6/ESR1/KLF2/KLRK1/PKD2/OPRM1/DUOXA1	41
GO:0043270	positive regulation of ion transport	33/2333	58/5965	0.00440186	0.0391975	0.0302528	CCL2/ZP3/ARL6IP1/CAPN3/CALM1/SUMO1/SNCA/STC1/ORAI1/CCL5/TRPC3/VAMP7/THY1/CALM3/EDN3/PARK7/TRPV4/DRD2/ADRA2A/CEBPB/ACTN2/STIM1/AHCYL1/ATP1B1/SRI/MIF/PKD2/GCG/CCR1/CXCL10/TMSB4X/CASQ1/CXCL9	33
GO:0042327	positive regulation of phosphorylation	137/2333	294/5965	0.00443072	0.0393504	0.0303708	PRKCZ/LPAR3/CDK9/GDF15/CCL2/BMPR2/INHA/GDF5/IL12B/RAC1/TGFA/GPNMB/CHI3L1/PHB2/CCNB1/C5AR1/SOD1/ALOX15/RARRES2/RHOA/OXSR1/PDCD10/RACK1/BMP15/ADCYAP1/EZH2/MAP2K2/FAM129A/LAMTOR2/KIT/ADRA2B/ACSL1/CARTPT/SMYD3/CKS1B/SNCA/FYN/SIRT1/IFNG/KITLG/MMD/IFNK/SMAD4/S1PR2/FGF21/UBE2K/IL5/VEGFA/ACVR2B/CTNNB1/CCL5/AKTIP/BMP3/P2RY6/CCND2/SAA3/IFN-DELTA-5/AR/RPLP1/HTR2B/BMP5/LOC106505565/LIF/CD80/RAP2B/DDRGK1/FBN1…	137
GO:0002369	T cell cytokine production	13/2333	18/5965	0.00452395	0.0398628	0.0307663	PRKCZ/ARG1/IL12B/NLRP3/LGALS13/FOXP3/TRAF6/IL18/MAP3K7/SMAD7/IL4/RSAD2/IL1B	13
GO:0009988	cell-cell recognition	13/2333	18/5965	0.00452395	0.0398628	0.0307663	ZP3/CCT3/ZP2/ZAN/CCT7/CLGN/ZPBP/CCT2/ZPBP2/ZP4/CCR7/MSN/HSPA1L	13
GO:1904427	positive regulation of calcium ion transmembrane transport	13/2333	18/5965	0.00452395	0.0398628	0.0307663	CAPN3/CALM1/SUMO1/SNCA/THY1/CALM3/STIM1/ATP1B1/SRI/PKD2/CXCL10/CASQ1/CXCL9	13
GO:0070588	calcium ion transmembrane transport	32/2333	56/5965	0.00457693	0.0402244	0.0310454	LIME1/SLN/DDIT3/PLN/CACNA2D1/ERO1A/CAPN3/ATP2A2/CALM1/SUMO1/SNCA/FYN/TMCO1/HTR2B/MICU1/THY1/CALM3/TRPV4/DRD2/HPCA/ADRA2A/CAV3/CACNG1/STIM1/ATP1B1/SRI/PKD2/CCR5/CLIC2/CXCL10/CASQ1/CXCL9	32
GO:0071216	cellular response to biotic stimulus	39/2333	71/5965	0.00475591	0.0416886	0.0321754	TICAM1/CCL2/IL12B/DDIT3/ZFP36/ANKRD1/RHOA/CD180/RELA/MRC1/TMCO1/NLRP3/JUN/IRF8/CCL5/SYK/ATG10/TGFB1/CDK4/MEF2C/SELENOS/TRAF6/MTDH/IL18/TLR4/TNFAIP3/TLR2/NR1H3/LY96/DEFB114/KLRK1/MIF/IL10/LTF/CCR5/TXNIP/CXCL10/TLR1/NFKBIA	39
GO:0001934	positive regulation of protein phosphorylation	135/2333	290/5965	0.0049221	0.0428672	0.0330851	PRKCZ/LPAR3/CDK9/GDF15/CCL2/BMPR2/INHA/GDF5/IL12B/RAC1/TGFA/GPNMB/CHI3L1/PHB2/CCNB1/C5AR1/SOD1/ALOX15/RARRES2/RHOA/OXSR1/PDCD10/RACK1/BMP15/ADCYAP1/EZH2/MAP2K2/FAM129A/LAMTOR2/KIT/ADRA2B/ACSL1/CARTPT/SMYD3/CKS1B/SNCA/FYN/SIRT1/IFNG/KITLG/MMD/IFNK/SMAD4/S1PR2/FGF21/UBE2K/IL5/VEGFA/ACVR2B/CTNNB1/CCL5/AKTIP/BMP3/P2RY6/CCND2/SAA3/IFN-DELTA-5/AR/RPLP1/HTR2B/BMP5/LOC106505565/LIF/CD80/RAP2B/DDRGK1/FBN1…	135
GO:0047496	vesicle transport along microtubule	9/2333	11/5965	0.00492627	0.0428672	0.0330851	RAB1A/AP3M1/BLOC1S3/PAFAH1B1/NDEL1/BLOC1S6/BLOC1S5/AP3S2/SNAPIN	9
GO:0008016	regulation of heart contraction	30/2333	52/5965	0.00492858	0.0428672	0.0330851	PLN/CACNA2D1/KCNJ2/ADM/ATP2A2/KCNJ5/CALM1/SUMO1/MYL2/THRA/HEY2/MDM2/STC1/SLC1A1/MEF2A/GJA1/ADRB1/ADM5/CALM3/GLP1R/DRD2/HBEGF/CAV3/ATP1B1/CHRM2/ADRA1A/RGS2/SMAD7/SRI/KCNE3	30
GO:0046883	regulation of hormone secretion	38/2333	69/5965	0.00498995	0.0431809	0.0333272	GAL/BIRC5/GIP/KCNB1/TP53/ANXA1/ADCYAP1/NPY/SSTR2/CARTPT/IFNG/SMAD4/SERP1/GHRH/CCL5/VAMP7/FFAR2/LIF/INHBB/SSTR1/POMC/HMGN3/IL-6/INHBA/DRD2/NNAT/HNF4A/C7H6orf125/GHRL/GDF9/SRI/PDX1/HNF1A/CYP19A1/GCG/FGB/CRH/IL1B	38
GO:0060548	negative regulation of cell death	129/2333	276/5965	0.00499031	0.0431809	0.0333272	BCL2A1/PSMC1/GATA6/DHCR24/FADD/PSEN2/GATA3/ARF4/BCL6/BIRC5/CCL2/NR4A2/GDF5/CLN3/BCL10/PDK4/GPNMB/CDKN1B/PHB2/SOCS3/NTF4/PTH/PTGFR/PRKAA2/ITGAV/CAPN3/SOD1/SERPINB9/RHOA/PDCD10/RACK1/BMPR1B/CXCL12/RELA/KLF4/CTH/AURKB/PROC/XIAP/SNCA/SIRT1/CIDEA/BCL2L1/KITLG/SMAD4/HEY2/PROP1/MDM2/AKR1B1/NR4A3/GATA2/VEGFA/DCPS/CTNNB1/CCL5/BID/CCND2/AR/HTR2B/GPX4/LEF1/BDNF/SRSF6/STAT5B/STAT5A/FAIM/MEF2C/SELENOS/CKMT1A/…	129
GO:0006809	nitric oxide biosynthetic process	14/2333	20/5965	0.00503478	0.0433429	0.0334522	TICAM1/NOS3/NOS2/SMAD3/KLF4/IFNG/PRL/ACP5/TLR4/ESR1/KLF2/KLRK1/PKD2/OPRM1	14
GO:0006956	complement activation	14/2333	20/5965	0.00503478	0.0433429	0.0334522	C2/C1S/C8A/MASP1/CD59/C1QB/C5/CD46/C6/RGCC/SERPING1/C7/CFB/C8B	14
GO:0007281	germ cell development	49/2333	93/5965	0.00511872	0.0438413	0.0338369	CDC20/TSSK6/PIWIL2/TRIP13/ZP3/LGR5/CFTR/CCNB1/CDK7/AKAP1/BMP15/PRKAR2A/PAQR8/PAFAH1B1/CABYR/NECTIN2/CCNB2/CDK1/CTNNB1/WEE2/ZPBP2/BSP1/SPACA1/RLN2/DEFB1/DEFB1/CCNH/PIWIL1/HORMAD1/HEXB/FSHR/ELSPBP1/WT1/TBC1D20/CPEB1/CDC25B/UBE2B/AURKA/PDE3A/PAQR7/FZR1/HMGB2/GDF9/CCDC42/PRKAR1A/SPDYA/TSSK2/BMP4/NPPC	49
GO:0031667	response to nutrient levels	49/2333	93/5965	0.00511872	0.0438413	0.0338369	RRAGD/ATG5/GDF15/GABARAP/BMPR2/KCNB1/KLF10/BCL10/PDK4/DDIT3/DAPL1/PRKAA2/MIOS/CARTPT/USF1/SIRT1/RBP1/GHRH/MAP1LC3B/GAST/ACADM/TRPC3/STK26/INHBB/CLPS/AQP3/PIK3C3/EIF4G1/GBA/MT3/VDR/TRPV4/ALB/P2RY11/PPARGC1A/LEP/FOXO1/GHRL/BECN1/HTR4/OXT/STAT1/CYP24A1/GCG/COMT/PCK1/GHSR/CDKN2B/MAP1LC3A	49
GO:0030072	peptide hormone secretion	37/2333	67/5965	0.005233	0.0447063	0.0345045	GAL/BIRC5/GIP/KCNB1/RAB1A/TP53/ADCYAP1/NPY/SSTR2/IFNG/VIP/SERP1/GHRH/ACVR2B/CCL5/SMAD2/FFAR2/INHBB/SSTR1/HMGN3/PARK7/TRPV4/DRD2/NNAT/HNF1B/HNF4A/C7H6orf125/GHRL/SRI/PDX1/RAB11B/HNF1A/MC4R/GCG/GHSR/FGB/CRH	37
GO:0071345	cellular response to cytokine stimulus	110/2333	232/5965	0.00532301	0.0451316	0.0348328	IFNGR1/ARG1/CDK9/FADD/IFNAR1/CCL2/IL12B/CHI3L1/PMM1/KRT8/STAT6/ADIPOR2/LSM14A/STAT4/ZFP36/ALOX15/ANKRD1/RHOA/OXSR1/CXCR4/PDCD10/INPP5K/CYP3A29/CXCL12/RELA/KIT/ACSL1/KLF4/SOCS4/PAFAH1B1/SIRT1/MRC1/PID1/IFNG/SOCS5/IL15/IFNK/SMAD4/TJP2/UBE2K/IRAK4/SOCS6/IRF8/IKBKB/CCL5/SOCS7/PPARG/SAA3/IFN-DELTA-5/SYK/PPBP/LOC106505565/CDIP1/IL1A/STAT5B/STAT5A/MX1/SSTR1/NFYB/CDK4/RBMX/GBA/TRAF6/FCER1G/STAT3/MT3/IL18…	110
GO:0016126	sterol biosynthetic process	15/2333	22/5965	0.00543265	0.0455355	0.0351445	DHCR24/HMGCR/PRKAA2/SOD1/MSMO1/CYP51/SQLE/SCAP/APOA1/PMVK/EBP/FDFT1/ERLIN2/APOE/HMGCS1	15
GO:0051289	protein homotetramerization	15/2333	22/5965	0.00543265	0.0455355	0.0351445	KCNJ2/ATP5IF1/EVL/FBP1/DECR1/CD247/ALDH5A1/HPRT1/CRYZ/RXRG/ACTN2/SAMHD1/CD79A/PKD2/PCBD1	15
GO:1901019	regulation of calcium ion transmembrane transporter activity	15/2333	22/5965	0.00543265	0.0455355	0.0351445	SLN/PLN/CALM1/SUMO1/CALM3/DRD2/HPCA/ADRA2A/CAV3/STIM1/ATP1B1/SRI/PKD2/CLIC2/CASQ1	15
GO:2000677	regulation of transcription regulatory region DNA binding	15/2333	22/5965	0.00543265	0.0455355	0.0351445	GATA3/DDIT3/KLF4/IFNG/HEY2/CTNNB1/LHX2/LIF/DDRGK1/TGFB1/TRAF6/PARK7/GATA1/SRI/TMSB4X	15
GO:1901861	regulation of muscle tissue development	27/2333	46/5965	0.00543828	0.0455355	0.0351445	GATA6/MYF6/NLN/FGF9/MYOD1/MYOCD/SMAD3/SMAD4/HEY2/SHOX2/GJA1/CTNNB1/LEF1/TGFB1/MEF2C/PPARGC1A/NOG/MSTN/FGFR2/C7H6orf125/ZFPM2/LOC100738836/TBX2/SIX4/BMP2/SIX1/BMP4	27
GO:0046649	lymphocyte activation	97/2333	202/5965	0.00547017	0.0456888	0.0352629	PRKCZ/ARG1/FADD/TICAM1/GATA3/BCL6/EFNB3/IL12B/ZP3/BCL10/ATM/GPNMB/STAT6/TBK1/ANXA1/RHOA/CD180/RAB27A/KIT/SMAD3/FYN/IL28B/IFNG/CD28/SOCS5/IL15/IFNK/NLRP3/IGFBP2/LAT2/ITM2A/NCK2/CTNNB1/CCL5/VAMP7/IFN-DELTA-5/SYK/LEF1/CD80/STAT5B/THY1/STAT5A/TGFB1/TFRC/TNFSF13B/MEF2C/CCR9/LGALS13/ZP4/FOXP3/TRAF6/FCER1G/STAT3/IL-6/IL18/CCR7/IL7/POU1F1/MSN/ID2/TLR4/TNFAIP3/CEBPB/CD40/LEP/BLOC1S6/LEPR/DPP4/TNFAIP8L2/JA…	97
GO:1903046	meiotic cell cycle process	36/2333	65/5965	0.00548498	0.0456991	0.0352708	CDC20/PIWIL2/TRIP13/CCNE2/CCNB1/CDK7/AKAP1/RHOA/PRKAR2A/TOP2A/CCNB2/CDK1/WEE2/LIF/TDRKH/CCNH/HORMAD1/CALR/RAD51/MOS/CPEB1/CDC25B/UBE2B/BAG6/AURKA/PDE3A/DMRT1/FZR1/DSN1/ACTR2/SPATA22/NCAPH2/MAEL/PRKAR1A/SPDYA/SYCE3	36
GO:0007565	female pregnancy	26/2333	44/5965	0.00559549	0.0463097	0.035742	BMPR2/PPARD/ITGAV/SOD1/HPGD/ACSL4/ACVR1B/PRDX3/UABP-2/AR/LIF/DDR1/STAT5B/STAT5A/CALR/HSD11B2/GHRL/DAZAP1/NR2F2/ESR1/EPOR/LOC100738836/OXTR/GHSR/CRH/ARHGDIB	26
GO:0050777	negative regulation of immune response	26/2333	44/5965	0.00559549	0.0463097	0.035742	ARG1/BCL6/IL12B/STAT6/ALOX15/SERPINB9/ANXA1/SOCS5/DHX58/NLRX1/PPARG/IL13RA2/PSMB4/TGFB1/SELENOS/CD59/FOXP3/CD46/TGFB3/DRD2/TNFAIP3/SMAD7/IL2/IL10/SERPING1/CCR2	26
GO:0045860	positive regulation of protein kinase activity	65/2333	129/5965	0.00559954	0.0463097	0.035742	LPAR3/GDF15/IL12B/TGFA/CHI3L1/SOD1/RHOA/OXSR1/PDCD10/ADCYAP1/EZH2/MAP2K2/LAMTOR2/KIT/ADRA2B/ACSL1/CARTPT/CKS1B/SNCA/SIRT1/IFNG/KITLG/MMD/VEGFA/ACVR2B/CCND2/RPLP1/HTR2B/LOC106505565/FBN1/TGFB1/PROK1/CCNH/TRAF6/PIH1D1/MT3/IL18/TRPV4/MOS/PROX1/GADD45G/CASS4/CDC25B/PIK3R5/MAP3K7/TLR4/TNFSF15/CDK20/CD40/LEP/VLDLR/JAK2/GHRL/GDF9/PPP2CA/ADRA1A/THBS1/SLC27A1/MUC20/MIF/SPDYA/CD40LG/BMP2/GCG/BMP4	65
GO:0002699	positive regulation of immune effector process	35/2333	63/5965	0.00574576	0.0474025	0.0365855	PRKCZ/ARG1/FADD/IL12B/ZP3/STAT6/ANXA1/IFNG/CD28/SOCS5/NECTIN2/NLRP3/DHX58/NR4A3/IL5/VAMP7/SYK/FFAR2/IL13RA2/TGFB1/TFRC/TRAF6/FCER1G/IL18/TRIM15/MAP3K7/TLR4/CD40/LTA/IL2/KLRK1/MIF/RSAD2/CCR2/IL1B	35
GO:1903008	organelle disassembly	24/2333	40/5965	0.00587386	0.0482979	0.0372765	ATG5/OPTN/GABARAP/WDR45B/ATG4D/ATP5IF1/ATG9B/WIPI2/ATG12/SPATA18/MAP1LC3B/VCP/ATG9A/FUNDC2/GBA/CDC37/ATG4C/WIPI1/ATG2B/WDR45/FBXO7/SPAST/STX5/MAP1LC3A	24
GO:0051091	positive regulation of DNA-binding transcription factor activity	41/2333	76/5965	0.00588299	0.0482979	0.0372765	TICAM1/BCL10/DDIT3/PHB2/CAPN3/RELA/CTH/NDP/NLRP3/PRDX3/JUN/IRAK4/IL5/VEGFA/IKBKB/CTNNB1/ESR2/PPARG/AR/DDRGK1/TSSK4/TRAF6/CFLAR/MTDH/IL18/PARK7/TRIM15/ARHGEF2/PPARGC1A/CEBPB/CD40/TLR2/CSF3/MAVS/RGCC/APP/ESR1/IL10/CD40LG/CLU/IKBKG	41
GO:0042752	regulation of circadian rhythm	17/2333	26/5965	0.0059393	0.0486416	0.0375418	GNA11/NKX2-1/PRKAA2/TP53/EZH2/RBM4B/GNAQ/TOP2A/PPARG/PROX1/HCRTR2/ID2/PPARGC1A/PPP1CB/HCRTR1/CHRM1/BHLHE40	17
GO:0003014	renal system process	18/2333	28/5965	0.00607391	0.0491758	0.0379541	RHOA/ADM/INPP5K/AKR1B1/STC1/ADM5/CLDN4/AQP3/AQP7/DRD2/ADORA1/PGR/AQP1/HYAL2/BDKRB1/SLC9A3R1/HNF1A/BMP4	18
GO:0019079	viral genome replication	18/2333	28/5965	0.00607391	0.0491758	0.0379541	INPP5K/VAPB/EIF2AK2/RAB5A/TOP2A/CCL5/ISG15/MX1/PCBP2/PLSCR1/C2H19orf66/TBC1D20/DDX3X/PROX1/PPIA/OAS1/SAMHD1/MAVS	18
GO:1901655	cellular response to ketone	18/2333	28/5965	0.00607391	0.0491758	0.0379541	CFTR/PTGFR/PRKAA2/FBXO32/SMYD3/SIRT1/FDX1/DCPS/P2RY6/AR/CDK4/PARK7/MSN/DDIT4/AQP1/EIF4EBP1/KLF9/P2RY4	18
GO:0002429	immune response-activating cell surface receptor signaling pathway	22/2333	36/5965	0.00607758	0.0491758	0.0379541	GATA3/LIME1/BCL10/KCNN4/RELA/GPR33/FYN/CD28/NECTIN2/NR4A3/PVRIG/SYK/FFAR2/THY1/MEF2C/PLSCR1/CD247/TRAF6/FCER1G/CCR7/CD79A/KLRK1	22
GO:0008037	cell recognition	22/2333	36/5965	0.00607758	0.0491758	0.0379541	EFNB3/ZP3/YWHAZ/CCT3/ZP2/ZAN/RTN4/CCT7/NECTIN2/CLGN/ZPBP/NECTIN1/CCT2/NDN/ZPBP2/SCARB1/ZP4/GAP43/CCR7/MSN/APP/HSPA1L	22
GO:0009062	fatty acid catabolic process	19/2333	30/5965	0.00614529	0.0496045	0.038285	ACOX1/PCCB/PPARD/ECHS1/ACAA2/ETFB/HADHA/ABCD3/ACADM/DECR1/SLC27A2/FAAH/LPIN1/CROT/PLIN5/PEX2/ACADL/HAO1/HADH	19
GO:0048589	developmental growth	85/2333	175/5965	0.00617281	0.0496539	0.0383231	PRKCZ/WDTC1/GATA6/LPAR3/GDF15/NTN1/BMPR2/GDF5/ZP3/TTL/FGF9/PPARD/CAPN3/SOD1/ADM/BMP15/MYOD1/EZH2/SELENOM/RTN4/SMAD3/FTO/IFRD1/SMAD4/SERP1/HEY2/VCL/GHRH/STC1/GJA1/HOXA5/ACVR2B/NDN/AR/OSTN/SMAD2/LHX2/BDNF/DDR1/RAB11A/STAT5B/NPY1R/STAT5A/EIF4H/RLN2/CDK4/CGA/MEF2C/CFLAR/MT3/WT1/CSF2/SFRP2/PROX1/SBDS/IL7/POU1F1/DRD2/PSAP/GLI2/NOG/LEP/FGFR2/LEPR/GDF9/ADRA1A/ZFPM2/APP/PRPF19/ESR1/PRKAR1A/TBX2/SIX4/KLF2/…	85
GO:0046903	secretion	150/2333	327/5965	0.00618093	0.0496539	0.0383231	CBLN1/PRKCZ/RSC1A1/CSN3/GAL/GATA3/BIRC5/GIP/TVP23B/KCNB1/ZP3/RAB1A/RAB10/CHI3L1/VPS45/ITGAV/KCNN4/ANKRD1/TP53/ANXA1/ADCYAP1/NPY/ATP2A2/RAB27A/SELENOM/TLR5/SSTR2/BACE1/KIT/IL33/CARTPT/PAFAH1B1/SNCA/CIDEA/IFNG/VIP/NAGPA/P2RY2/RAB9A/SMAD4/SERP1/NLRP3/RAB5A/GHRH/NR4A3/STC1/IL5/VPS33A/GJA1/ACVR2B/LIN7B/CCL5/SDC1/CSN2/PDZD11/PPARG/VAMP7/SYK/HTR2B/SMAD2/FFAR2/LIF/SYN1/IL1A/IL13RA2/RAB11A/MYO6/PRL/STAT5B…	150
GO:0043069	negative regulation of programmed cell death	119/2333	254/5965	0.0062356	0.0499356	0.0385405	BCL2A1/GATA6/DHCR24/FADD/PSEN2/GATA3/ARF4/BCL6/BIRC5/CCL2/NR4A2/GDF5/CLN3/BCL10/PDK4/CDKN1B/PHB2/SOCS3/NTF4/PTH/PTGFR/PRKAA2/ITGAV/CAPN3/SOD1/SERPINB9/RHOA/PDCD10/BMPR1B/CXCL12/RELA/KLF4/CTH/AURKB/PROC/XIAP/SNCA/SIRT1/CIDEA/BCL2L1/KITLG/HEY2/PROP1/MDM2/AKR1B1/NR4A3/GATA2/VEGFA/DCPS/CTNNB1/CCL5/BID/CCND2/AR/HTR2B/GPX4/LEF1/BDNF/STAT5B/STAT5A/FAIM/MEF2C/SELENOS/CKMT1A/DAD1/TMBIM6/FCER1G/CFLAR/MTDH/…	119
GO:0043066	negative regulation of apoptotic process	116/2333	247/5965	0.00625817	0.0499356	0.0385405	BCL2A1/GATA6/DHCR24/FADD/PSEN2/GATA3/ARF4/BCL6/BIRC5/CCL2/NR4A2/GDF5/CLN3/BCL10/PDK4/CDKN1B/PHB2/SOCS3/NTF4/PTH/PTGFR/PRKAA2/ITGAV/CAPN3/SOD1/RHOA/PDCD10/BMPR1B/CXCL12/RELA/KLF4/CTH/AURKB/PROC/XIAP/SNCA/SIRT1/CIDEA/BCL2L1/KITLG/HEY2/PROP1/MDM2/AKR1B1/NR4A3/GATA2/VEGFA/CTNNB1/CCL5/BID/CCND2/AR/HTR2B/LEF1/BDNF/STAT5B/STAT5A/FAIM/MEF2C/SELENOS/CKMT1A/DAD1/TMBIM6/FCER1G/CFLAR/MTDH/PIH1D1/MT3/ACTC1/WT…	116
GO:0006820	anion transport	59/2333	116/5965	0.00626049	0.0499356	0.0385405	PLIN2/ARL6IP5/SLC7A2/CLN3/ARL6IP1/CFTR/PPARD/KCNN4/TP53/APOC2/SLC22A7/FOLR1/ACSL1/SNCA/CLCN5/STC1/SLC1A1/ABCD3/P2RY6/SYK/SLC27A2/APOA1/CLCA1/STARD10/SLC51A/SCARB1/SLC34A1/CROT/FOLR2/SLC37A4/TRPV4/SLC22A8/VDAC1/SLC5A8/DRD2/SLCO1A2/PSAP/SLC26A3/CEBPB/GOT2/LEP/SLC26A6/AHCYL1/SLC17A1/SLCO1B3/THBS1/SLC7A3/SLC52A2/SLC27A1/MIF/RAB11B/SLC9A3R1/HNF1A/APOE/PLA2G12B/MTTP/FOLR3/FABP4/P2RY4	59

## Sheet: nonsy_mouse
ID	Description	GeneRatio	BgRatio	pvalue	p.adjust	qvalue	geneID	Count
GO:0016569	covalent chromatin modification	88/1802	433/23239	3.76608e-17	2.03557e-13	1.76887e-13	Fbl/Map3k12/Daxx/Atxn7/Arid4a/Mbd2/Brpf3/Kmt2d/Ncoa1/Rest/Hdac9/Brcc3/Usp16/Ubr5/Nsd3/Dmap1/Ubr2/Msl2/Kat6b/Phf2/Pou5f1/Dot1l/Kdm3a/Rbbp5/Dnmt1/Usp36/Jak2/Rlf/Chd1/Nsd1/Wac/Arid5a/Srebf1/Kat6a/Setd2/Sart3/Setdb1/Ash1l/Trim37/Sin3a/Mta1/Rtf1/Ctcf/Brd4/Ring1/Wdr70/Kdm4c/Baz1b/Mier1/Rps6ka5/Jmjd1c/Ash2l/Atm/Ep300/Pagr1a/Ctbp1/Msl1/Bcor/Kmt2e/Smarcad1/Kmt2c/Taf6l/Ehmt2/Ncor1/Gata3/Slk/Nos1/Tbl1xr1/Kd…	88
GO:0016570	histone modification	85/1802	422/23239	2.29414e-16	6.19991e-13	5.38761e-13	Fbl/Map3k12/Daxx/Atxn7/Arid4a/Brpf3/Kmt2d/Ncoa1/Rest/Hdac9/Brcc3/Usp16/Ubr5/Nsd3/Dmap1/Ubr2/Msl2/Kat6b/Phf2/Dot1l/Kdm3a/Rbbp5/Dnmt1/Usp36/Jak2/Rlf/Nsd1/Wac/Arid5a/Srebf1/Kat6a/Setd2/Sart3/Setdb1/Ash1l/Trim37/Sin3a/Mta1/Rtf1/Ctcf/Brd4/Ring1/Wdr70/Kdm4c/Baz1b/Mier1/Rps6ka5/Jmjd1c/Ash2l/Atm/Ep300/Pagr1a/Ctbp1/Msl1/Bcor/Kmt2e/Smarcad1/Kmt2c/Taf6l/Ehmt2/Ncor1/Gata3/Slk/Nos1/Tbl1xr1/Kdm5c/Kdm7a/Per1/Hd…	85
GO:0006281	DNA repair	76/1802	442/23239	3.66324e-11	6.59994e-08	5.73523e-08	Rad52/Fancm/Polk/Upf1/Setx/Msh5/Taok3/Ercc6/Hdac9/Brcc3/Nucks1/Usp47/Slf1/Topbp1/Ubr5/Dmap1/Rev3l/Exo1/Usp45/Pds5a/Herc2/Actr8/Eme1/Smc2/Ercc5/Ddx1/Rad23b/Apex2/Rad54l/Rad9a/Wrap53/Gtf2h4/Pds5b/Xrcc1/Fignl1/Cinp/Setd2/Rfc1/Zbtb1/Wrnip1/Psme4/Ascc3/Mta1/Ino80d/Spidr/Wdr70/Sycp1/Mlh3/Atm/Smarcad1/Xrcc5/Cul4a/Rev1/Helb/Fanca/Mum1/Faap100/Emsy/Shprh/Tmem161a/Fam168a/4930447C04Rik/Atr/Ssrp1/Mcm9/Fancb…	76
GO:0034660	ncRNA metabolic process	76/1802	455/23239	1.50015e-10	2.02708e-07	1.76149e-07	Gtpbp3/Nol12/Fbl/Wdr46/Polr1b/Vars2/Rc3h1/Polr1a/Pin4/Trit1/Chd7/Cars2/Utp20/Mrpl1/Ints11/Wdr4/Nol9/Tfb1m/Ddx17/Nol8/Dus3l/Spin1/Mdn1/Mettl3/Mrps9/Nol10/Ddx1/Usp36/Tut1/Las1l/Rela/Vars/Mtor/Cars/Exosc4/Mars/Alkbh8/Dus1l/Ftsj3/Ddx27/Trim71/Mepce/Riok1/Rc3h2/Mrm3/Nop14/Mettl2/Dis3l/Shq1/Xrn1/Eprs/Ep300/Nol6/Dtd1/Lars/Piwil1/Ell2/Toe1/Isg20/Fars2/Bcdin3d/Rpap2/Ddx4/Aars/Heatr1/Ctu1/Sart1/Bysl/Srfbp1…	76
GO:0016241	regulation of macroautophagy	27/1802	99/23239	4.97177e-09	5.37448e-06	4.67032e-06	Fyco1/Tbc1d25/Map3k7/Ulk1/Usp36/Tbk1/Wac/Mtor/Hif1a/Sptlc1/Sesn3/Prkaa2/Tsc1/Htra2/Pikfyve/Fez1/Nprl2/Rab3gap2/Optn/Ehmt2/Ikbkg/Rab12/Atp6v0a1/Htt/Larp1/Rubcn/Mtmr3	27
GO:0010506	regulation of autophagy	45/1802	230/23239	6.62636e-09	5.96925e-06	5.18716e-06	Sh3bp4/Fyco1/Tbc1d25/Map3k7/Ulk1/Usp36/Rragc/Bok/Tbk1/Wac/Mtor/Srebf1/Hif1a/Plk3/Sptlc1/Sesn3/Ulk2/Eif2ak4/Foxo1/Prkaa2/Tsc1/Parl/Htra2/Atm/Pikfyve/Lars/Fez1/Nprl2/Rab3gap2/Optn/Fbxw7/Ehmt2/Fbxo7/Ikbkg/Wdr24/Tpcn1/Rab12/Atp6v0a1/Htt/Larp1/Flcn/Rubcn/Wdr41/Golga2/Mtmr3	45
GO:0006260	DNA replication	46/1802	243/23239	1.32538e-08	1.00606e-05	8.74251e-06	Faf1/Fancm/Usp37/Polk/E2f8/Upf1/Ilkap/Rfc2/Nucks1/Atad5/Rev3l/Mcm3/Pds5a/Eme1/Baz1a/Mcmbp/Rbbp6/Top1mt/Cinp/Sde2/Rfc1/Twnk/Wrnip1/Sin3a/Nasp/Dtd1/Donson/Ankrd17/Fbxw7/E4f1/Ehmt2/Ccdc88a/Wiz/Helb/Zfp830/Atr/Ssrp1/Mcm9/Supt16/Inppl1/Msh3/Chtf18/Nfix/Polg2/Mcm8/Pola2	46
GO:0001701	in utero embryonic development	75/1802	494/23239	1.49948e-08	1.00606e-05	8.74251e-06	Ttn/Cnot1/Acvr1/E2f8/Tbx3/Hectd1/Chd7/Bptf/Wdr19/Med1/Kmt2d/Tjp1/Ncoa1/Tm4sf1/Myh9/Acvr1b/Add1/Chd8/Sec24d/Pou5f1/Ankrd11/Pcnt/Ovol2/Rxrb/Rbbp6/Plac1/Sp3/Apba3/Zbtb18/Hif1a/Nlrp5/Setd2/Gata6/Stk4/Setdb1/Thoc2/Prkcsh/Rtn4/Sin3a/Col4a3bp/Nasp/Gpi1/Rtf1/Plk4/Brd4/Birc6/Kdm4c/Cul3/Junb/Pbrm1/Bcor/Mtss1/Gcm1/Tmem231/Cul4a/Hs6st1/Gata3/Tbl1xr1/Cr1l/Slc34a2/Zfp830/Ooep/Ubr3/Uty/Flcn/Bysl/Pnldc1/Llgl2/Pr…	75
GO:0006338	chromatin remodeling	30/1802	125/23239	1.85205e-08	1.00606e-05	8.74251e-06	Cecr2/Daxx/Chd7/Bptf/Srcap/Dmap1/Smarca5/Chd8/Actr8/Baz1a/Chd1/Smarcd3/Rsf1/Zbtb1/Rere/Psme4/Nasp/Baz1b/Ash2l/Pbrm1/Piwil1/Smarcad1/Itgb3bp/Gata3/Arid1b/Pabpc1l/Foxa1/Setd1a/Ino80b/Baz2a	30
GO:0018205	peptidyl-lysine modification	57/1802	337/23239	1.86136e-08	1.00606e-05	8.74251e-06	Arid4a/Brpf3/Kmt2d/Ncoa1/Hdac9/Senp5/Sirt5/Nsd3/Dmap1/Msl2/Kat6b/Dot1l/Kdm3a/Rbbp5/Dnmt1/Rlf/Nsd1/Rela/Arid5a/Kat6a/Hint2/Setd2/Setdb1/Ash1l/Sin3a/Rtf1/Ctcf/Prkaa2/Brd4/Kdm4c/Rps6ka5/Ash2l/Ep300/Pagr1a/Ctbp1/Msl1/Bcor/Kmt2e/Sirt4/Taf6l/Ehmt2/Topors/Gata3/Nos1/Per1/Setd1a/Iws1/Flcn/Ehmt1/Phf20/Nsd2/Lif/Kmt5b/Atat1/Kansl3/Setd5/Baz2a	57
GO:0016236	macroautophagy	38/1802	188/23239	3.9384e-08	1.77392e-05	1.5415e-05	Ubxn6/Fyco1/Tbc1d25/Zfyve1/Atg2a/Map3k7/Atg13/Ulk1/Usp36/Tbk1/Wac/Mtor/Hif1a/Sptlc1/Sesn3/Ulk2/Wdfy3/Prkaa2/Tsc1/Htra2/Pikfyve/Fez1/Nprl2/Rab3gap2/Trappc8/Optn/Atg16l1/Ehmt2/Ikbkg/Rab12/Atp6v0a1/Htt/Larp1/Tcirg1/Rubcn/Vps16/Sec23b/Mtmr3	38
GO:1902275	regulation of chromatin organization	38/1802	188/23239	3.9384e-08	1.77392e-05	1.5415e-05	Daxx/Ubr5/Nsd3/Phf2/Pou5f1/Kdm3a/Dnmt1/Nsd1/Hira/Arid5a/Srebf1/Sart3/Setdb1/Sin3a/Rtf1/Ctcf/Wdr70/Kdm4c/Mier1/Rps6ka5/Atm/Ep300/Ctbp1/Bcor/Kmt2e/Ehmt2/Ncor1/Gata3/Slk/Nos1/Kdm5a/Uty/Setd1a/Iws1/Flcn/Fmr1/Lif/Setd5	38
GO:0033044	regulation of chromosome organization	57/1802	346/23239	4.8057e-08	1.99806e-05	1.73628e-05	Ppp1r10/Cep192/Upf1/Daxx/Ylpm1/Slf1/Ubr5/Nsd3/Phf2/Pou5f1/Kdm3a/Smg5/Dnmt1/Apc/Nsd1/Hira/Arid5a/Srebf1/Xrcc1/Sart3/Setdb1/Mtbp/Sin3a/Rtf1/Ctcf/Wdr70/Kdm4c/Mier1/Rps6ka5/Cul3/Tnks2/Atm/Ep300/Ctbp1/Bcor/Kmt2e/Rb1/Xrcc5/Ehmt2/Ncor1/Gata3/Anapc1/Map3k4/Slk/Nos1/Kdm5a/Uty/Setd1a/Iws1/Atr/Flcn/Fmr1/Parp1/Tex14/Pcid2/Lif/Setd5	57
GO:0009896	positive regulation of catabolic process	63/1802	401/23239	5.94434e-08	2.29494e-05	1.99426e-05	Faf1/Cnot1/Sh3bp4/Upf1/Rc3h1/Rnf180/Sh3d19/Fyco1/Hsp90aa1/Socs5/Ankib1/Tnrc6b/Sgsm3/Dxo/Mettl3/Map3k7/Ulk1/Apc/Pum1/Tbk1/Prickle1/Wac/Hif1a/Plk3/Cpeb3/Zfp36/Sptlc1/Sesn3/Eif2ak4/Foxo1/Prkaa2/Trim67/Trim71/Tsc1/Nrd1/Pabpc1/Atm/Wwp1/Supv3l1/Wwp2/Nprl2/Rab3gap2/Optn/Fbxw7/Cul4a/Rhbdd3/Fbxo7/Ikbkg/Vsir/Tpcn1/Rab12/Ccdc22/Htt/Det1/Larp1/Flcn/Hnrnpr/Mov10/Dvl1/Fmr1/Gtpbp1/Ppp2r3a/Fbxo22	63
GO:0043414	macromolecule methylation	49/1802	282/23239	7.73389e-08	2.78678e-05	2.42166e-05	Gtpbp3/Fbl/Tgs1/Arid4a/Kmt2d/Wdr4/Tfb1m/Nsd3/Dot1l/Kdm3a/Mtrr/Rbbp5/Dnmt1/Morc1/Mettl3/Rlf/Mettl22/Nsd1/Cbll1/Setd2/Setdb1/Alkbh8/Ash1l/Zc3h13/Ftsj3/Rtf1/Ctcf/Mepce/Mrm3/Kdm4c/Mettl2/Ash2l/Pik3ca/Pagr1a/Bcor/Kmt2e/Kmt2c/Ehmt2/Bcdin3d/Ddx4/Gata3/Setd1a/Iws1/Kdm1b/Ehmt1/Parp1/Nsd2/Kmt5b/Baz2a	49
GO:0048002	antigen processing and presentation of peptide antigen	20/1802	67/23239	9.29093e-08	3.13859e-05	2.72738e-05	Tapbp/H2-Q1/H2-Q6/H2-Q4/H2-Aa/H2-Q7/H2-Eb1/H2-DMa/H2-Oa/H2-T22/Tap1/H2-D1/H2-K1/H2-Ab1/Gm7030/Gm8909/Unc93b1/H2-DMb1/H2-Q2/Gm11127	20
GO:0031331	positive regulation of cellular catabolic process	55/1802	336/23239	1.02278e-07	3.18129e-05	2.76448e-05	Faf1/Cnot1/Sh3bp4/Upf1/Rc3h1/Rnf180/Sh3d19/Fyco1/Hsp90aa1/Socs5/Ankib1/Tnrc6b/Dxo/Mettl3/Map3k7/Ulk1/Pum1/Tbk1/Prickle1/Wac/Hif1a/Plk3/Cpeb3/Zfp36/Sptlc1/Sesn3/Eif2ak4/Foxo1/Prkaa2/Trim67/Trim71/Tsc1/Nrd1/Pabpc1/Atm/Supv3l1/Nprl2/Rab3gap2/Optn/Fbxw7/Fbxo7/Ikbkg/Tpcn1/Rab12/Ccdc22/Htt/Det1/Larp1/Flcn/Hnrnpr/Mov10/Dvl1/Fmr1/Gtpbp1/Fbxo22	55
GO:0042594	response to starvation	33/1802	157/23239	1.15116e-07	3.18129e-05	2.76448e-05	Angptl4/Zfyve1/Gcn1l1/Eif2ak1/Ulk1/Rragc/Mtor/Srebf1/Mars/Zfp36/Sesn3/Ulk2/Eif2ak4/Foxo1/Prkaa2/Mios/Fnip1/Lars/Nprl2/Rptor/Srebf2/Ehmt2/Eif2ak3/Wdr24/Gas2l1/Cad/Larp1/Tbl2/Tcf7l2/Slc2a1/Fbxo22/Mtmr3/Itfg2	33
GO:0035601	protein deacylation	25/1802	100/23239	1.18849e-07	3.18129e-05	2.76448e-05	Rest/Hdac9/Sirt5/Srebf1/Dyrk1a/Sin3a/Mta1/Prkaa2/Mier1/Ep300/Ctbp1/Smarcad1/Sirt4/Ncor1/Tbl1xr1/Abhd17b/Per1/Hdac3/Kdm5a/Abhd12/Hdac5/Notum/Dysf/Abhd13/Baz2a	25
GO:0098732	macromolecule deacylation	25/1802	100/23239	1.18849e-07	3.18129e-05	2.76448e-05	Rest/Hdac9/Sirt5/Srebf1/Dyrk1a/Sin3a/Mta1/Prkaa2/Mier1/Ep300/Ctbp1/Smarcad1/Sirt4/Ncor1/Tbl1xr1/Abhd17b/Per1/Hdac3/Kdm5a/Abhd12/Hdac5/Notum/Dysf/Abhd13/Baz2a	25
GO:0032886	regulation of microtubule-based process	42/1802	228/23239	1.23602e-07	3.18129e-05	2.76448e-05	Camsap1/Cep192/Diaph1/Cep295/Katnb1/Camsap3/Fbxw5/Rae1/Camsap2/Apc/Sgk1/Spag5/Rock2/Hsph1/Cep70/Cep85/Trim37/Rassf7/Dyrk1a/Stag1/Nubp1/Plk4/Prkaa2/Dnah11/Dnaaf1/Fez1/Chmp2b/Fgf13/Trim36/Ttll6/Map9/Gas2l1/Macf1/Cep76/Mapre2/Erbb2/Dysf/Cep131/Tacc2/Eml2/Dync1h1/Eml4	42
GO:0051052	regulation of DNA metabolic process	65/1802	428/23239	1.33992e-07	3.29195e-05	2.86064e-05	Faf1/Tnfsf13/Rad52/Usp37/Ppp1r10/E2f8/Upf1/Ilkap/Rfc2/Brcc3/Hsp90aa1/Ylpm1/Nucks1/Atad5/Slf1/Ubr5/Pds5a/Pou5f1/Smg5/Dnmt1/Rbbp6/Morc1/Rlf/Wrap53/Parp4/Nmnat1/Xrcc1/Fignl1/Setd2/Setdb1/Zscan4c/Wrnip1/Bmpr2/Spidr/Otud4/Wdr70/Tnks2/Atm/Pik3ca/Pagr1a/Donson/Ankrd17/Smarcad1/Xrcc5/Fbxw7/Ehmt2/Cul4a/Ccdc88a/Wiz/Helb/Gata3/Map3k4/Zfp830/Tmem161a/Fam168a/Atr/Kdm1b/Flcn/Fancb/Inppl1/Msh3/Tfrc/Parp1/Chtf18…	65
GO:0034968	histone lysine methylation	26/1802	108/23239	1.51117e-07	3.47012e-05	3.01547e-05	Arid4a/Kmt2d/Nsd3/Dot1l/Kdm3a/Rbbp5/Dnmt1/Rlf/Nsd1/Setd2/Setdb1/Ash1l/Rtf1/Kdm4c/Ash2l/Pagr1a/Bcor/Kmt2e/Ehmt2/Gata3/Setd1a/Iws1/Ehmt1/Nsd2/Kmt5b/Baz2a	26
GO:0006914	autophagy	58/1802	367/23239	1.60505e-07	3.47012e-05	3.01547e-05	Sh3bp4/Ubxn6/Fyco1/Tbc1d25/Zfyve1/Atg2a/Map3k7/Atg13/Ulk1/Usp36/Rragc/Bok/Tbk1/Wac/Mtor/Srebf1/Hif1a/Vps18/Plk3/Sptlc1/Sesn3/Ulk2/Eif2ak4/Foxo1/Wdfy3/Prkaa2/Vps13a/Tsc1/Parl/Itgb4/Htra2/Atm/Pikfyve/Lars/Fez1/Nprl2/Rab3gap2/Trappc8/Optn/Fbxw7/Atg16l1/Ehmt2/Fbxo7/Ikbkg/Wdr24/Tpcn1/Rab12/Atp6v0a1/Htt/Larp1/Flcn/Tcirg1/Rubcn/Wdr41/Golga2/Vps16/Sec23b/Mtmr3	58
GO:0061919	process utilizing autophagic mechanism	58/1802	367/23239	1.60505e-07	3.47012e-05	3.01547e-05	Sh3bp4/Ubxn6/Fyco1/Tbc1d25/Zfyve1/Atg2a/Map3k7/Atg13/Ulk1/Usp36/Rragc/Bok/Tbk1/Wac/Mtor/Srebf1/Hif1a/Vps18/Plk3/Sptlc1/Sesn3/Ulk2/Eif2ak4/Foxo1/Wdfy3/Prkaa2/Vps13a/Tsc1/Parl/Itgb4/Htra2/Atm/Pikfyve/Lars/Fez1/Nprl2/Rab3gap2/Trappc8/Optn/Fbxw7/Atg16l1/Ehmt2/Fbxo7/Ikbkg/Wdr24/Tpcn1/Rab12/Atp6v0a1/Htt/Larp1/Flcn/Tcirg1/Rubcn/Wdr41/Golga2/Vps16/Sec23b/Mtmr3	58
GO:0016072	rRNA metabolic process	40/1802	218/23239	2.72397e-07	5.66271e-05	4.92079e-05	Nol12/Fbl/Wdr46/Polr1b/Polr1a/Pin4/Chd7/Utp20/Mrpl1/Nol9/Tfb1m/Ddx17/Nol8/Spin1/Mdn1/Mrps9/Nol10/Usp36/Las1l/Mtor/Exosc4/Mars/Ftsj3/Ddx27/Riok1/Mrm3/Nop14/Dis3l/Shq1/Xrn1/Nol6/Isg20/Heatr1/Sart1/Bysl/Srfbp1/Dhx37/Pdcd11/Taf1b/Wdr75	40
GO:0031668	cellular response to extracellular stimulus	39/1802	211/23239	3.1411e-07	6.28802e-05	5.46417e-05	Ssh1/Med1/Ncoa1/Angptl4/Zfyve1/Usf1/Gcn1l1/Ulk1/Rragc/Mtor/Srebf1/Mars/Sesn3/Eif2ak4/Foxo1/Prkaa2/Mios/Tsc1/Fnip1/Lars/Nprl2/Sipa1/Rptor/Srebf2/Ehmt2/Bmp6/Eif2ak3/Nr4a2/Wdr24/Gas2l1/Tbl2/Tfrc/Tcf7l2/Folr2/Trim24/Slc2a1/Fbxo22/Mtmr3/Itfg2	39
GO:0006913	nucleocytoplasmic transport	50/1802	307/23239	4.48273e-07	8.35488e-05	7.26024e-05	Cchcr1/Agap3/Nf1/Ipo13/Med1/Phip/Hsp90aa1/Prkaca/Rita1/Atxn1/Ubr5/Dmap1/Tmco6/Rasl2-9/Jup/Bcl3/Tnpo2/Rae1/Nemf/Nup188/Jak2/Prickle1/BC005561/Ifi27/Setd2/Thoc2/Ranbp2/Ppp1r12a/Xpo5/Ect2/Tsc1/Ep300/Nol6/Stradb/Camk1/Nup107/Mlxip/Mbtps1/Hdac3/Iws1/Ipo11/Xpo7/Tcf7l2/Kpna3/Camk4/Pcid2/Txnip/Nup214/Fbxo22/Pola2	50
GO:0051169	nuclear transport	50/1802	307/23239	4.48273e-07	8.35488e-05	7.26024e-05	Cchcr1/Agap3/Nf1/Ipo13/Med1/Phip/Hsp90aa1/Prkaca/Rita1/Atxn1/Ubr5/Dmap1/Tmco6/Rasl2-9/Jup/Bcl3/Tnpo2/Rae1/Nemf/Nup188/Jak2/Prickle1/BC005561/Ifi27/Setd2/Thoc2/Ranbp2/Ppp1r12a/Xpo5/Ect2/Tsc1/Ep300/Nol6/Stradb/Camk1/Nup107/Mlxip/Mbtps1/Hdac3/Iws1/Ipo11/Xpo7/Tcf7l2/Kpna3/Camk4/Pcid2/Txnip/Nup214/Fbxo22/Pola2	50
GO:0031056	regulation of histone modification	31/1802	151/23239	4.76513e-07	8.58517e-05	7.46035e-05	Daxx/Ubr5/Nsd3/Kdm3a/Dnmt1/Nsd1/Arid5a/Srebf1/Sart3/Sin3a/Rtf1/Ctcf/Wdr70/Kdm4c/Rps6ka5/Atm/Ep300/Ctbp1/Bcor/Kmt2e/Ehmt2/Ncor1/Gata3/Slk/Nos1/Kdm5a/Iws1/Flcn/Fmr1/Lif/Setd5	31
GO:0016571	histone methylation	29/1802	137/23239	5.65505e-07	9.85986e-05	8.56803e-05	Fbl/Arid4a/Kmt2d/Nsd3/Dot1l/Kdm3a/Rbbp5/Dnmt1/Rlf/Nsd1/Setd2/Setdb1/Ash1l/Rtf1/Ctcf/Kdm4c/Ash2l/Pagr1a/Bcor/Kmt2e/Kmt2c/Ehmt2/Gata3/Setd1a/Iws1/Ehmt1/Nsd2/Kmt5b/Baz2a	29
GO:0031669	cellular response to nutrient levels	35/1802	184/23239	6.16705e-07	0.000104165	9.05177e-05	Ssh1/Med1/Ncoa1/Angptl4/Zfyve1/Usf1/Gcn1l1/Ulk1/Rragc/Mtor/Srebf1/Mars/Sesn3/Eif2ak4/Foxo1/Prkaa2/Mios/Tsc1/Fnip1/Lars/Nprl2/Rptor/Srebf2/Ehmt2/Eif2ak3/Wdr24/Gas2l1/Tbl2/Tcf7l2/Folr2/Trim24/Slc2a1/Fbxo22/Mtmr3/Itfg2	35
GO:0018022	peptidyl-lysine methylation	26/1802	120/23239	1.34297e-06	0.000219962	0.000191143	Arid4a/Kmt2d/Nsd3/Dot1l/Kdm3a/Rbbp5/Dnmt1/Rlf/Nsd1/Setd2/Setdb1/Ash1l/Rtf1/Kdm4c/Ash2l/Pagr1a/Bcor/Kmt2e/Ehmt2/Gata3/Setd1a/Iws1/Ehmt1/Nsd2/Kmt5b/Baz2a	26
GO:0034470	ncRNA processing	52/1802	337/23239	1.44366e-06	0.000229499	0.000199431	Gtpbp3/Nol12/Fbl/Wdr46/Pin4/Trit1/Chd7/Utp20/Mrpl1/Ints11/Wdr4/Nol9/Tfb1m/Ddx17/Nol8/Dus3l/Mdn1/Mettl3/Mrps9/Nol10/Ddx1/Usp36/Tut1/Las1l/Exosc4/Alkbh8/Dus1l/Ftsj3/Ddx27/Riok1/Mrm3/Nop14/Mettl2/Dis3l/Shq1/Nol6/Toe1/Isg20/Fars2/Bcdin3d/Aars/Heatr1/Ctu1/Sart1/Bysl/Srfbp1/Dhx37/Dgcr8/Ints5/Pdcd11/Srrt/Wdr75	52
GO:0010452	histone H3-K36 methylation	7/1802	10/23239	1.62245e-06	0.000250553	0.000217726	Nsd3/Nsd1/Setd2/Ash1l/Bcor/Iws1/Nsd2	7
GO:0032259	methylation	52/1802	340/23239	1.88962e-06	0.000283706	0.000246535	Gtpbp3/Fbl/Tgs1/Arid4a/Kmt2d/Wdr4/Tfb1m/Nsd3/Dot1l/Kdm3a/Mtrr/Rbbp5/Dnmt1/Smyd5/Morc1/Mettl3/Rlf/Mettl22/Nsd1/Cbll1/Setd2/Setdb1/Alkbh8/Ash1l/Zc3h13/Mettl4/Ftsj3/Rtf1/Ctcf/Mepce/Mrm3/Kdm4c/Mettl2/Ash2l/Pik3ca/Pagr1a/Bcor/Kmt2e/Kmt2c/Ehmt2/Bcdin3d/Ddx4/Gata3/Setd1a/Iws1/Kdm1b/Nsun6/Ehmt1/Parp1/Nsd2/Kmt5b/Baz2a	52
GO:0009267	cellular response to starvation	28/1802	138/23239	2.14216e-06	0.00031293	0.00027193	Angptl4/Zfyve1/Gcn1l1/Ulk1/Rragc/Mtor/Srebf1/Mars/Sesn3/Eif2ak4/Foxo1/Prkaa2/Mios/Fnip1/Lars/Nprl2/Rptor/Srebf2/Ehmt2/Eif2ak3/Wdr24/Gas2l1/Tbl2/Tcf7l2/Slc2a1/Fbxo22/Mtmr3/Itfg2	28
GO:0006401	RNA catabolic process	39/1802	229/23239	2.64071e-06	0.000375606	0.000326394	Cnot1/Upf1/Rc3h1/Smg7/Lrpprc/Fxr2/Samd4b/Tnrc6b/Dxo/Smg5/Mettl3/Pum1/Rbm10/Mtor/Nlrp5/Exosc4/Cpeb3/Zfp36/Stk31/Trim71/Dis3l/Xrn1/Pabpc1/Atm/Supv3l1/Pum2/Isg20/Gspt2/Skiv2l/Edc4/Larp1/Hnrnpr/Mov10/Pnldc1/Casc3/Fmr1/Dcp1a/Pcid2/Gtpbp1	39
GO:0034504	protein localization to nucleus	45/1802	282/23239	2.90666e-06	0.000402833	0.000350054	Agap3/Nf1/Polr1a/Ipo13/Med1/Phip/Hsp90aa1/Lzts2/Ubr5/Dmap1/Tmco6/Rasl2-9/Jup/Bcl3/Syne2/Nol8/Tnpo2/Nup188/Jak2/Wrap53/Prickle1/Ranbp2/Sin3a/Ect2/Ep300/Pikfyve/Nup107/Mbtps1/Dclk1/Topors/Glis2/Eif2ak3/Hdac3/Htt/Flcn/Ipo11/Tmem201/Dvl1/Morc3/Kpna3/Parp1/Lif/Txnip/Nup214/Pola2	45
GO:0002483	antigen processing and presentation of endogenous peptide antigen	13/1802	38/23239	3.00829e-06	0.000406496	0.000353237	Tapbp/H2-Q1/H2-Q6/H2-Q4/H2-Q7/H2-T22/Tap1/H2-D1/H2-K1/Gm7030/Gm8909/H2-Q2/Gm11127	13
GO:0010508	positive regulation of autophagy	24/1802	112/23239	4.14727e-06	0.000546731	0.000475099	Sh3bp4/Fyco1/Map3k7/Ulk1/Tbk1/Wac/Hif1a/Plk3/Sptlc1/Sesn3/Eif2ak4/Foxo1/Prkaa2/Tsc1/Nprl2/Rab3gap2/Optn/Fbxo7/Ikbkg/Tpcn1/Rab12/Htt/Larp1/Flcn	24
GO:0019882	antigen processing and presentation	23/1802	105/23239	4.41761e-06	0.000568504	0.000494019	Tapbp/H2-Q1/H2-Q6/H2-Q4/H2-Aa/H2-Q7/H2-Eb1/H2-DMa/Rftn1/H2-Oa/H2-T22/Tap1/Rab4a/H2-D1/Psmb9/H2-K1/H2-Ab1/Gm7030/Gm8909/Unc93b1/H2-DMb1/H2-Q2/Gm11127	23
GO:0009411	response to UV	27/1802	136/23239	4.97732e-06	0.000625637	0.000543667	Agap3/Polk/Ercc6/Usp47/Bcl3/Usf1/N4bp1/Ercc5/Mettl3/Mfap4/Rela/Zbtb1/Ddias/Map4k3/Ube4b/Eif2ak4/Ep300/Fbxw7/Rev1/Map3k4/Fech/Tmem161a/Atr/Fmr1/Xpc/Parp1/Casp9	27
GO:0002478	antigen processing and presentation of exogenous peptide antigen	10/1802	24/23239	5.46541e-06	0.000671375	0.000583413	Tapbp/H2-Aa/H2-Eb1/H2-DMa/H2-Oa/Tap1/H2-K1/H2-Ab1/Unc93b1/H2-DMb1	10
GO:0070507	regulation of microtubule cytoskeleton organization	34/1802	194/23239	5.9501e-06	0.00071459	0.000620965	Camsap1/Cep192/Cep295/Katnb1/Camsap3/Fbxw5/Rae1/Camsap2/Apc/Sgk1/Spag5/Rock2/Hsph1/Cep70/Cep85/Trim37/Rassf7/Dyrk1a/Stag1/Nubp1/Plk4/Prkaa2/Chmp2b/Fgf13/Trim36/Map9/Gas2l1/Cep76/Mapre2/Dysf/Cep131/Eml2/Dync1h1/Eml4	34
GO:0010639	negative regulation of organelle organization	56/1802	391/23239	6.08162e-06	0.00071459	0.000620965	Camsap1/Cep192/Wasf2/Oma1/Katnb1/Camsap3/Ubr5/Odf2l/Phf2/Add1/Kdm3a/Kank1/Camsap2/Map4/Dnmt1/Dnm2/Apc/Kank3/Bok/Sgk1/Xrcc1/Twf2/Trim37/Dyrk1a/Mtbp/Sin3a/Tmod3/Nubp1/Sptb/Parl/Kdm4c/Htra2/Tnks2/Atm/Arfgef1/Ctbp1/Fez1/Bcor/Xrcc5/Sirt4/Ppfia1/Ankrd27/Ehmt2/Fgf13/Lmod3/Kdm5a/Gas2l1/Sptan1/Flcn/Dysf/Eml2/Parp1/Tex14/Pcid2/Lif/Eml4	56
GO:0007030	Golgi organization	25/1802	123/23239	7.13952e-06	0.000821045	0.000713472	Gcc2/Camsap3/Trip11/Stx18/Camsap2/Akap9/Dnm2/Kifc3/Plk3/Golga5/Atp8b2/Arfgef1/Arhgap21/Trappc8/Dync2h1/Optn/Cog2/Plekhm2/Cog3/Htt/Nploc4/Golga2/Golph3l/Sec23b/Sec16a	25
GO:0034330	cell junction organization	40/1802	248/23239	7.77636e-06	0.000843446	0.000732938	Lama3/Cntnap1/Itgb3/Rapgef2/Myo9a/Vcl/Dusp22/Prkaca/Camsap3/Afdn/Rapgef1/Jup/Add1/Zfp703/Peak1/Fscn1/Kifc3/Rock2/Hipk1/Arvcf/Cdh4/Ect2/Tsc1/Itgb4/Fermt2/Prkci/Mtss1/Marveld2/Ctnna1/Nphp1/Taok2/Slk/Ocln/Macf1/Nfasc/Cldn3/Flcn/Cgn/Mapre2/Iqsec1	40
GO:0006364	rRNA processing	33/1802	188/23239	7.8311e-06	0.000843446	0.000732938	Nol12/Fbl/Wdr46/Pin4/Chd7/Utp20/Mrpl1/Nol9/Tfb1m/Ddx17/Nol8/Mdn1/Mrps9/Nol10/Usp36/Las1l/Exosc4/Ftsj3/Ddx27/Riok1/Mrm3/Nop14/Dis3l/Shq1/Nol6/Isg20/Heatr1/Sart1/Bysl/Srfbp1/Dhx37/Pdcd11/Wdr75	33
GO:0019883	antigen processing and presentation of endogenous antigen	13/1802	41/23239	7.85417e-06	0.000843446	0.000732938	Tapbp/H2-Q1/H2-Q6/H2-Q4/H2-Q7/H2-T22/Tap1/H2-D1/H2-K1/Gm7030/Gm8909/H2-Q2/Gm11127	13
GO:0007059	chromosome segregation	47/1802	311/23239	8.00995e-06	0.000843446	0.000732938	Dsn1/Fancm/Cep192/Msh5/Slf1/Pds5a/Eme1/Mcmbp/Smc2/Apc/Pum1/Spag5/Syce1l/Hira/Pds5b/Cep85/Mau2/Ncapd2/Cdca2/Knl1/Mtbp/Stag1/Ect2/Ctcf/Brd4/Ttl/Sycp1/Mlh3/Cul3/Atm/Msto1/Smarcad1/Pum2/Rb1/Tex11/Chmp2b/Fbxw7/Ehmt2/Syce3/Cenpf/Anapc1/4930447C04Rik/Tex14/Chtf18/Pcid2/Dync1h1/Top3b	47
GO:0043087	regulation of GTPase activity	45/1802	293/23239	8.11456e-06	0.000843446	0.000732938	Nf1/Rapgef6/Sh3bp4/Mtss1l/Plxna2/Tbc1d1/Rapgef2/Lrch1/Myo9a/Dock10/Afdn/Tbc1d25/Rapgef1/Ralgapb/Rasa2/Sgsm3/Bcr/Dock9/Arap2/Tbc1d8/Mtor/Ect2/Tbc1d9b/Tsc1/Arfgef1/Kalrn/Lars/Rab3gap2/Spry1/Ralgapa1/Abr/Plxna1/Snx13/Evi5l/Arhgef16/Sbf1/Dennd1a/Mapre2/Tbc1d12/Erbb2/Iqsec1/Rgp1/Ralgapa2/Rtn4r/Als2	45
GO:0006402	mRNA catabolic process	34/1802	198/23239	9.38146e-06	0.000947518	0.000823375	Cnot1/Upf1/Rc3h1/Smg7/Fxr2/Samd4b/Tnrc6b/Dxo/Smg5/Mettl3/Pum1/Rbm10/Mtor/Exosc4/Cpeb3/Zfp36/Trim71/Xrn1/Pabpc1/Atm/Supv3l1/Pum2/Gspt2/Skiv2l/Edc4/Larp1/Hnrnpr/Mov10/Pnldc1/Casc3/Fmr1/Dcp1a/Pcid2/Gtpbp1	34
GO:0051056	regulation of small GTPase mediated signal transduction	40/1802	250/23239	9.46641e-06	0.000947518	0.000823375	Nf1/Arhgap19/Psd3/Rapgef1/Sipa1l3/Ralgapb/Stambp/Arfgef2/Itsn1/Rasa2/Kank1/Bcr/Dnm2/Plekhg5/Tiam2/Plekhg6/Ect2/Trim67/Cul3/Arfgef1/Kalrn/Sipa1/Spry1/Ralgapa1/Arfgap1/Arhgef1/Abr/Arhgef16/Gpr4/Rgl2/Dennd1a/Flcn/Mapre2/Erbb2/Scai/Iqsec1/Tnk1/Ralgapa2/Rtn4r/Als2	40
GO:0034248	regulation of cellular amide metabolic process	52/1802	361/23239	1.09471e-05	0.00107581	0.000934855	Cnot1/Upf1/Rc3h1/Ythdf1/Larp4b/Usp16/Lrpprc/Fxr2/Gsap/Bcl3/Samd4b/Tnrc6b/Gcn1l1/Eif2ak1/Nemf/Mettl3/Pum1/Dazl/Eif4enif1/Rmnd1/Rock2/Mtor/Plk3/C330021F23Rik/Cpeb3/Zfp36/Efna1/Igf2bp2/Eif2ak4/Trim71/Tsc1/Pdk3/Xrn1/Eprs/Ep300/Piwil1/Pum2/Caprin2/Foxo3/Mrps27/Eif2ak3/Rbm4b/Aars/Fech/Per1/Larp1/Hnrnpr/Mov10/Erbb2/Casc3/Fmr1/Ltn1	52
GO:0034329	cell junction assembly	34/1802	200/23239	1.17066e-05	0.0011299	0.00098186	Lama3/Cntnap1/Itgb3/Rapgef2/Myo9a/Vcl/Dusp22/Prkaca/Camsap3/Afdn/Rapgef1/Jup/Zfp703/Peak1/Fscn1/Rock2/Hipk1/Arvcf/Cdh4/Ect2/Tsc1/Itgb4/Fermt2/Marveld2/Ctnna1/Nphp1/Taok2/Slk/Ocln/Macf1/Nfasc/Cldn3/Flcn/Cgn	34
GO:0006476	protein deacetylation	20/1802	89/23239	1.21824e-05	0.00115519	0.00100384	Rest/Hdac9/Srebf1/Dyrk1a/Sin3a/Mta1/Prkaa2/Mier1/Ep300/Ctbp1/Smarcad1/Sirt4/Ncor1/Tbl1xr1/Per1/Hdac3/Kdm5a/Hdac5/Dysf/Baz2a	20
GO:0040029	regulation of gene expression, epigenetic	42/1802	271/23239	1.28003e-05	0.00119286	0.00103657	Cnot1/Upf1/Arid4a/Mbd2/Kmt2d/Nrde2/Ubr2/Smarca5/Phf2/Pou5f1/Tnrc6b/Dot1l/Zc3h10/Dnmt1/Morc1/Mettl3/Pum1/Hira/Setdb1/Xpo5/Helz/Sin3a/Zfp36/Mta1/Ctcf/Trim71/Mier1/Ash2l/Ep300/Pum2/Bcdin3d/Ncor1/Pabpc1l/Uty/Setd1a/Kdm1b/Hdac5/Mov10/Fmr1/Dgcr8/Srrt/Baz2a	42
GO:0000075	cell cycle checkpoint	31/1802	176/23239	1.35682e-05	0.00122593	0.00106531	Wee1/Ppp1r10/Cep192/Fem1b/Taok3/Brcc3/Topbp1/Dot1l/Eme1/Pidd1/Apc/Rad9a/Wac/Plk3/Nae1/Mtbp/Eif2ak4/Atm/Donson/Kntc1/Cul4a/Taok2/Nek1/Zfp830/Atr/Xpc/Atf2/Dclre1b/Tex14/Pcid2/Prpf19	31
GO:0016311	dephosphorylation	52/1802	364/23239	1.38295e-05	0.00122593	0.00106531	Ephx2/Cep192/Ssh1/Sfi1/Ilkap/Ppp3cc/Ptpn13/Dusp22/Ptpn9/Ptpa/Ptpn12/Ptpdc1/Camsap3/Synj2/Zfyve1/Ppp6r2/Ppp2r5b/Dusp14/Smg5/Inpp5f/Ppp1r16b/Jak2/Mprip/Rock2/Ppp2r2d/Ppp1r11/Cdca2/Ppp4r3b/Ppp1r12a/Knl1/Acp5/Ankle2/Tsc1/Cttnbp2nl/Rprd1b/Ctdp1/Ppp2r5c/Ptpn21/Rpap2/Ppp6r1/Ppp3cb/Htt/Ptprf/Inppl1/Fkbp15/Mtmr14/Cdc25b/Ptprg/Ppp2r3a/Hpn/Vrk3/Mtmr3	52
GO:0120031	plasma membrane bounded cell projection assembly	65/1802	489/23239	1.38357e-05	0.00122593	0.00106531	Ehd1/Lrrc6/Dnah7b/Rapgef6/Mtss1l/Ssh1/Dnah7a/Lrguk/Rapgef2/Cep290/Ablim1/Vcl/Wdr19/Iqcb1/Wasf2/Ptpdc1/Arl13b/Cep89/Hsp90aa1/Dnm3/Odf2l/Mns1/Kif24/Syne2/Kank1/Pcnt/Tmem138/Map4/Dnm2/Apc/Ttll1/Ift172/Fscn1/Cep70/Mtor/Twf2/Cluap1/Dnaaf1/Itgb4/Fer/Stau2/Lrrc46/2700049A03Rik/Cep83/Dync2h1/Tmem231/Crocc/Alms1/Odf2/Cntrob/Ccdc88a/Nek1/Arid1b/Myo10/Ttll5/Htt/Ano6/Spata6/Inppl1/Fmr1/Sept3/Parvb/Cep131/Tct…	65
GO:0009314	response to radiation	55/1802	393/23239	1.44748e-05	0.00126187	0.00109654	Agap3/Nf1/Polk/Ercc6/Brcc3/Nucks1/Usp47/Atxn1/Topbp1/Gnat2/Bcl3/Usf1/N4bp1/Ercc5/Mettl3/Mfap4/Rad54l/Sgk1/Rad9a/Rela/Mtor/Fignl1/Hif1a/Plk3/Zbtb1/Ddias/Map4k3/Ube4b/Mta1/Spidr/Eif2ak4/Ect2/Junb/Atm/Ep300/Xrcc5/Fbxw7/Rev1/Usp2/Gata3/Nek1/Map3k4/Tank/Rbm4b/Fech/Per1/Tmem161a/Htt/Atr/Lrp2/Fmr1/Xpc/Parp1/Casp9/Elk1	55
GO:1903046	meiotic cell cycle process	33/1802	194/23239	1.54336e-05	0.0013241	0.00115062	Fancm/Msh5/Topbp1/Washc5/Myh9/Ubr2/Exo1/Spin1/Eme1/Smc2/Dazl/Spdya/Syce1l/Fignl1/Ncapd2/Sycp1/Mlh3/Atm/Tex11/Aspm/Sycp2/Ehmt2/Camk2b/Fanca/Ddx4/Syce3/4930447C04Rik/Msh3/Cdc25b/Golga2/Tex14/Chtf18/Lif	33
GO:0031929	TOR signaling	23/1802	113/23239	1.5965e-05	0.00134484	0.00116864	Sh3bp4/Ubr2/Rragc/Mtor/Hif1a/Sesn3/Prkaa2/Mios/Tsc1/Fnip1/Atm/Lars/Nprl2/Rptor/Araf/Ccdc88a/Gata3/Wdr24/Hdac3/Larp1/Flcn/Telo2/Itfg2	23
GO:0043487	regulation of RNA stability	21/1802	98/23239	1.6223e-05	0.00134484	0.00116864	Upf1/Rc3h1/Smg7/Fxr2/Samd4b/Dxo/Smg5/Mettl3/Pum1/Rbm10/Mtor/Nlrp5/Cpeb3/Zfp36/Trim71/Pum2/Larp1/Hnrnpr/Mov10/Fmr1/Pcid2	21
GO:0006470	protein dephosphorylation	38/1802	238/23239	1.64218e-05	0.00134484	0.00116864	Ssh1/Ilkap/Ppp3cc/Ptpn13/Dusp22/Ptpn9/Ptpa/Ptpn12/Ptpdc1/Ppp6r2/Ppp2r5b/Dusp14/Ppp1r16b/Jak2/Mprip/Rock2/Ppp2r2d/Ppp1r11/Cdca2/Ppp4r3b/Ppp1r12a/Ankle2/Tsc1/Cttnbp2nl/Rprd1b/Ctdp1/Ppp2r5c/Ptpn21/Rpap2/Ppp6r1/Ppp3cb/Htt/Ptprf/Cdc25b/Ptprg/Ppp2r3a/Vrk3/Mtmr3	38
GO:0090068	positive regulation of cell cycle process	38/1802	241/23239	2.19093e-05	0.00176746	0.00153589	Rab11fip4/E2f8/Lrp5/Med1/Cep295/Phip/Prkaca/Atad5/Slf1/Lsm11/Ppp2r5b/Kif20b/Pidd1/Dazl/Spag5/Smarcd3/Rock2/Gata6/Mtbp/Sin3a/Tmod3/Ect2/Plk4/Mepce/Brd4/Cul3/Pagr1a/Cspp1/Ankrd17/Kmt2e/Rb1/Rptor/Cul4a/Camk2b/Wiz/Cdc25b/Pcid2/Dync1h1	38
GO:0043547	positive regulation of GTPase activity	35/1802	215/23239	2.29006e-05	0.00180738	0.00157058	Nf1/Rapgef6/Mtss1l/Tbc1d1/Rapgef2/Myo9a/Dock10/Afdn/Tbc1d25/Rapgef1/Ralgapb/Sgsm3/Bcr/Dock9/Arap2/Tbc1d8/Ect2/Tbc1d9b/Tsc1/Kalrn/Lars/Ralgapa1/Abr/Snx13/Evi5l/Arhgef16/Dennd1a/Mapre2/Tbc1d12/Erbb2/Iqsec1/Rgp1/Ralgapa2/Rtn4r/Als2	35
GO:0002476	antigen processing and presentation of endogenous peptide antigen via MHC class Ib	11/1802	33/23239	2.30729e-05	0.00180738	0.00157058	H2-Q1/H2-Q6/H2-Q4/H2-Q7/H2-T22/H2-D1/H2-K1/Gm7030/Gm8909/H2-Q2/Gm11127	11
GO:0006397	mRNA processing	59/1802	439/23239	2.45228e-05	0.00189351	0.00164542	Esrp1/Srsf4/Pnn/Setx/Aqr/Cdk13/Rest/Prkaca/Nelfe/Lsm11/Ddx17/Scaf11/Zc3h10/Sf3b4/Cdc40/Usp4/Rbbp6/Mettl3/Ddx1/Snrnp35/Rbm10/Tut1/Snrnp200/Luc7l2/Papola/Ptcd2/Sart3/Rbpms/Thoc2/Dyrk1a/Cpeb3/Zc3h13/U2af1/Son/Akap17b/Pabpc1/Cstf2/Snrnp40/Ppwd1/Fastkd5/Rbm19/Gemin8/Clasrp/Rbm4b/Zfp830/Scaf1/Pabpc1l/Eftud2/Scaf8/Cactin/Iws1/Phrf1/Sart1/Casc3/Fmr1/Dhx16/Pdcd11/Prpf19/Nsrp1	59
GO:0016579	protein deubiquitination	23/1802	116/23239	2.48835e-05	0.0018943	0.00164611	Usp17lc/Usp37/Usp17la/Usp17le/Atxn7/Usp42/Brcc3/Usp47/Usp16/Usp45/Usp43/Stambp/Usp4/Usp36/Usp25/Sart3/Otud4/Usp12/Usp34/Usp2/Tank/Tnip1/Usp40	23
GO:0006479	protein methylation	30/1802	174/23239	2.83213e-05	0.00205529	0.00178601	Fbl/Arid4a/Kmt2d/Nsd3/Dot1l/Kdm3a/Rbbp5/Dnmt1/Rlf/Mettl22/Nsd1/Setd2/Setdb1/Ash1l/Rtf1/Ctcf/Kdm4c/Ash2l/Pagr1a/Bcor/Kmt2e/Kmt2c/Ehmt2/Gata3/Setd1a/Iws1/Ehmt1/Nsd2/Kmt5b/Baz2a	30
GO:0008213	protein alkylation	30/1802	174/23239	2.83213e-05	0.00205529	0.00178601	Fbl/Arid4a/Kmt2d/Nsd3/Dot1l/Kdm3a/Rbbp5/Dnmt1/Rlf/Mettl22/Nsd1/Setd2/Setdb1/Ash1l/Rtf1/Ctcf/Kdm4c/Ash2l/Pagr1a/Bcor/Kmt2e/Kmt2c/Ehmt2/Gata3/Setd1a/Iws1/Ehmt1/Nsd2/Kmt5b/Baz2a	30
GO:0140013	meiotic nuclear division	30/1802	174/23239	2.83213e-05	0.00205529	0.00178601	Fancm/Msh5/Topbp1/Washc5/Ubr2/Spin1/Eme1/Smc2/Dazl/Spdya/Syce1l/Fignl1/Sycp1/Mlh3/Atm/Tex11/Aspm/Sycp2/Ehmt2/Camk2b/Fanca/Ddx4/Syce3/4930447C04Rik/Msh3/Cdc25b/Golga2/Tex14/Chtf18/Lif	30
GO:0006417	regulation of translation	46/1802	317/23239	2.85193e-05	0.00205529	0.00178601	Cnot1/Upf1/Rc3h1/Ythdf1/Larp4b/Usp16/Lrpprc/Fxr2/Bcl3/Samd4b/Tnrc6b/Gcn1l1/Eif2ak1/Nemf/Mettl3/Pum1/Dazl/Eif4enif1/Rmnd1/Mtor/Cpeb3/Zfp36/Igf2bp2/Eif2ak4/Trim71/Tsc1/Xrn1/Eprs/Ep300/Piwil1/Pum2/Caprin2/Foxo3/Mrps27/Eif2ak3/Rbm4b/Aars/Fech/Per1/Larp1/Hnrnpr/Mov10/Erbb2/Casc3/Fmr1/Ltn1	46
GO:0061014	positive regulation of mRNA catabolic process	13/1802	46/23239	3.14501e-05	0.00217065	0.00188625	Cnot1/Upf1/Rc3h1/Tnrc6b/Mettl3/Pum1/Cpeb3/Zfp36/Trim71/Pabpc1/Hnrnpr/Mov10/Gtpbp1	13
GO:1990928	response to amino acid starvation	13/1802	46/23239	3.14501e-05	0.00217065	0.00188625	Gcn1l1/Ulk1/Rragc/Mtor/Sesn3/Eif2ak4/Mios/Lars/Nprl2/Eif2ak3/Wdr24/Larp1/Itfg2	13
GO:0010256	endomembrane system organization	50/1802	356/23239	3.16379e-05	0.00217065	0.00188625	Gcc2/Mtss1l/Vapb/Rnf26/Dnajc13/Camsap3/Trip11/Syne2/Arfgef2/Stx18/Camsap2/Akap9/Dnm2/Kifc3/Tmf1/Vps18/Rtn3/Plk3/Pacsin2/Rtn4/Golga5/Atp8b2/Mta1/Col4a3bp/Ankle2/Sptb/Arfgef1/Get4/Rab3gap2/Arhgap21/Trappc8/Chmp2b/Mtss1/Dync2h1/Optn/Cog2/Eif2ak3/Plekhm2/Cog3/Htt/Ano6/Tmem201/Nploc4/Dysf/Golga2/Golph3l/Sec23b/Sec16a/Sec23ip/Als2	50
GO:0002428	antigen processing and presentation of peptide antigen via MHC class Ib	11/1802	34/23239	3.17264e-05	0.00217065	0.00188625	H2-Q1/H2-Q6/H2-Q4/H2-Q7/H2-T22/H2-D1/H2-K1/Gm7030/Gm8909/H2-Q2/Gm11127	11
GO:0019886	antigen processing and presentation of exogenous peptide antigen via MHC class II	7/1802	14/23239	3.51222e-05	0.00233669	0.00203054	H2-Aa/H2-Eb1/H2-DMa/H2-Oa/H2-Ab1/Unc93b1/H2-DMb1	7
GO:0051236	establishment of RNA localization	27/1802	151/23239	3.6169e-05	0.00233669	0.00203054	Ahctf1/Kif5c/Mcm3ap/Lrpprc/Rae1/Nup188/BC005561/Setd2/Thoc2/Ranbp2/Xpo5/Zfp36/Igf2bp2/Rftn1/Tsc1/Atm/Nol6/Stau2/Nup107/Htt/Iws1/Atr/Xpo7/Casc3/Fmr1/Pcid2/Nup214	27
GO:0071478	cellular response to radiation	27/1802	151/23239	3.6169e-05	0.00233669	0.00203054	Agap3/Polk/Nucks1/Usp47/N4bp1/Mettl3/Mfap4/Rad9a/Fignl1/Zbtb1/Ddias/Spidr/Eif2ak4/Ect2/Atm/Ep300/Xrcc5/Fbxw7/Gata3/Tank/Tmem161a/Atr/Fmr1/Xpc/Parp1/Casp9/Elk1	27
GO:0051568	histone H3-K4 methylation	14/1802	53/23239	3.62938e-05	0.00233669	0.00203054	Arid4a/Kmt2d/Rbbp5/Dnmt1/Rlf/Ash1l/Rtf1/Ash2l/Pagr1a/Bcor/Kmt2e/Ehmt2/Gata3/Setd1a	14
GO:0031570	DNA integrity checkpoint	22/1802	111/23239	3.72598e-05	0.00233669	0.00203054	Ppp1r10/Fem1b/Taok3/Brcc3/Topbp1/Dot1l/Eme1/Pidd1/Rad9a/Wac/Nae1/Eif2ak4/Atm/Donson/Cul4a/Taok2/Nek1/Zfp830/Atr/Xpc/Atf2/Prpf19	22
GO:0030098	lymphocyte differentiation	53/1802	387/23239	3.73692e-05	0.00233669	0.00203054	Zfp608/Rc3h1/Hectd1/Bad/Chd7/H2-Aa/Cdk6/Dock10/Hdac9/Hsp90aa1/Il2ra/Sh3rf1/Socs5/Bcl3/Pknox1/Adam17/Mettl3/Apc/Sp3/Atp11c/Mtor/Zbtb1/Nfatc3/Patz1/Gon4l/H2-DMa/H2-Oa/Tsc1/Rc3h2/Cbfb/Btnl1/Fnip1/Atm/Ep300/Wwp1/Itm2a/Fbxo7/Fanca/Ncor1/Gata3/Vsir/Ppp3cb/Sart1/Hdac5/Erbb2/H2-Ab1/Zfp609/Mertk/Pcid2/Prr7/Runx1/Zmiz1/Itfg2	53
GO:0006310	DNA recombination	40/1802	265/23239	3.77254e-05	0.00233669	0.00203054	Tnfsf13/Rad52/Fancm/Setx/Msh5/Nucks1/Atad5/Topbp1/Ubr2/Exo1/Actr8/Eme1/Apex2/Rad54l/Wrap53/Xrcc1/Fignl1/Setd2/Zscan4c/Wrnip1/Ino80d/Spidr/Sycp1/Atm/Pagr1a/Supv3l1/Smarcad1/Tex11/Xrcc5/Helb/Syce3/4930447C04Rik/Mcm9/Fancb/Msh3/Tfrc/Ino80b/Chtf18/Nsd2/Mcm8	40
GO:0031647	regulation of protein stability	39/1802	256/23239	3.80459e-05	0.00233669	0.00203054	Ccdc88c/Hsp90aa1/Usp47/Ubr5/Mtrr/Usp4/Usp36/Usp25/Srebf1/Nlrp5/Pex2/Nlk/Stk4/Rtn4/Sav1/Efna1/Tsc1/Cdkn2aip/Cul3/Ep300/Sugt1/Get4/Usp34/Fbxw7/Fbxo7/Usp2/Wiz/Asgr2/Ncln/Hdac3/Cog3/Htt/Usp40/Dvl1/Morc3/Trim24/Telo2/Mcm8/Tmem88	39
GO:0007098	centrosome cycle	23/1802	119/23239	3.80594e-05	0.00233669	0.00203054	Cep192/Cntln/Haus5/Cep295/Fbxw5/Syne2/Pard6g/Rock2/Cep85/Trim37/Ppp1r12a/Nubp1/Plk4/Chmp2b/Crocc/Odf2/Cntrob/Map9/Cep76/Cep131/Golga2/Haus8/Rttn	23
GO:0010498	proteasomal protein catabolic process	58/1802	436/23239	3.84764e-05	0.00233669	0.00203054	Tdpoz3/Tdpoz4/Agap3/Gm10696/Gm9125/Rnf180/Ubxn6/Jkamp/Ufl1/Prkaca/Ube2j1/Tdpoz1/Ubr2/Fbxw5/Man1b1/Socs5/Ankib1/Herc2/Ube4a/Birc2/Fbxl18/N4bp1/Nemf/Tdpoz2/Rad23b/Prickle1/Wac/Usp25/Tmf1/Dnajc10/Plk3/Psme4/Ube4b/Mta1/Trim71/Cul3/Wwp1/Get4/Wwp2/Ppp2r5c/Fbxw7/Araf/Cul4a/Topors/Anapc1/Tbl1xr1/Ubr3/Det1/Psmb9/Nploc4/Dvl1/Fmr1/Ltn1/Maea/Tmub1/Prpf19/Fbxo2/Fbxo22	58
GO:0050779	RNA destabilization	10/1802	29/23239	3.89547e-05	0.00233945	0.00203293	Upf1/Rc3h1/Dxo/Mettl3/Pum1/Cpeb3/Zfp36/Trim71/Hnrnpr/Mov10	10
GO:0000280	nuclear division	56/1802	417/23239	3.98618e-05	0.00236762	0.00205741	Dsn1/Fancm/Cep192/Lrp5/Msh5/Phip/Slf1/Topbp1/Washc5/Ubr2/Fbxw5/Pds5a/Kif20b/Spin1/Eme1/Smc2/Tubgcp2/Apc/Dazl/Spdya/Spag5/Syce1l/Hira/Pds5b/Fignl1/Cep85/Mau2/Ncapd2/Mtbp/Stag1/Sycp1/Mlh3/Cul3/Atm/Ctdp1/Msto1/Rb1/Tex11/Chmp2b/Aspm/Sycp2/Ehmt2/Camk2b/Fanca/Ddx4/Syce3/Anapc1/Map9/4930447C04Rik/Msh3/Cdc25b/Golga2/Tex14/Chtf18/Pcid2/Lif	56
GO:0044782	cilium organization	46/1802	323/23239	4.56599e-05	0.00266865	0.002319	Ehd1/Lrrc6/Dnah7b/Dnah7a/Lrguk/Cep290/Ablim1/Wdr19/Iqcb1/Ptpdc1/Arl13b/Cep89/Odf2l/Mns1/Kif24/Syne2/Pcnt/Tmem138/Map4/Dnm2/Ttll1/Ift172/Cep70/Cluap1/Dnaaf1/Lca5l/Lrrc46/2700049A03Rik/Cep83/Dync2h1/Tmem231/Crocc/Alms1/Odf2/Cntrob/Ccdc88a/Nek1/Ttll5/Htt/Spata6/Bbs12/Sept3/Cep131/Tctn3/Cfap157/Rttn	46
GO:0018394	peptidyl-lysine acetylation	27/1802	153/23239	4.59175e-05	0.00266865	0.002319	Brpf3/Ncoa1/Dmap1/Msl2/Kat6b/Arid5a/Kat6a/Hint2/Sin3a/Ctcf/Prkaa2/Brd4/Rps6ka5/Ep300/Ctbp1/Msl1/Taf6l/Gata3/Nos1/Per1/Iws1/Flcn/Phf20/Lif/Atat1/Kansl3/Setd5	27
GO:0000956	nuclear-transcribed mRNA catabolic process	21/1802	105/23239	4.82493e-05	0.00274197	0.00238272	Cnot1/Upf1/Rc3h1/Smg7/Samd4b/Tnrc6b/Dxo/Smg5/Exosc4/Cpeb3/Zfp36/Xrn1/Pabpc1/Atm/Gspt2/Skiv2l/Edc4/Pnldc1/Casc3/Dcp1a/Pcid2	21
GO:1905269	positive regulation of chromatin organization	21/1802	105/23239	4.82493e-05	0.00274197	0.00238272	Daxx/Nsd3/Dnmt1/Arid5a/Srebf1/Sart3/Setdb1/Sin3a/Rtf1/Mier1/Rps6ka5/Atm/Ep300/Ctbp1/Kmt2e/Ncor1/Gata3/Slk/Nos1/Fmr1/Lif	21
GO:0022613	ribonucleoprotein complex biogenesis	56/1802	420/23239	4.87011e-05	0.00274197	0.00238272	Nol12/Fbl/Cnot1/Wdr46/Rc3h1/Pin4/Setx/Chd7/Utp20/Mrpl1/Hsp90aa1/Nol9/Tfb1m/Ddx17/Scaf11/Nol8/Mdn1/Usp4/Ddx28/Mrps9/Nol10/Usp36/Snrnp200/Las1l/Aatf/Luc7l2/Exosc4/Sart3/Gnl2/Ftsj3/Prkaa2/Ddx27/Tsc1/Riok1/Mrm3/Nop14/Dis3l/Shq1/Atm/Nol6/Pum2/Isg20/Gemin8/Heatr1/Atr/Sart1/Eif2s3y/Dhx30/Bysl/Srfbp1/Isg20l2/Dhx37/Pdcd11/Wdr75/Prpf19/Dync1h1	56
GO:0022411	cellular component disassembly	48/1802	343/23239	4.94524e-05	0.00275557	0.00239454	Camsap1/Upf1/Setx/Dedd2/Fyco1/Katnb1/Camsap3/Tbc1d25/Kif24/Add1/Mical3/Atg2a/Camsap2/Atg13/Ulk1/Apc/Bok/Sgk1/Smarcd3/Fscn1/Nmnat1/Srebf1/Hif1a/Plk3/Twf2/Tmod3/Sptb/Parl/Htra2/Kif5b/Pbrm1/Optn/Fbxw7/Fgf13/Fbxo7/Mtif3/Lmod3/Gspt2/Gas2l1/Htt/Sptan1/Gfm2/Dysf/Rubcn/Golga2/Eml4/Vps16/Hpn	48
GO:1903311	regulation of mRNA metabolic process	37/1802	241/23239	5.0222e-05	0.0027699	0.00240699	Cnot1/Srsf4/Upf1/Rc3h1/Rest/Nelfe/Fxr2/Ddx17/Samd4b/Tnrc6b/Zc3h10/Sf3b4/Mettl3/Pum1/Rbm10/Papola/Mtor/Ptcd2/Sart3/Dyrk1a/Cpeb3/Zfp36/Trim71/Son/Pabpc1/Pum2/Rbm19/Rbm4b/Iws1/Larp1/Hnrnpr/Mov10/Fmr1/Pcid2/Prpf19/Gtpbp1/Nsrp1	37
GO:0006403	RNA localization	29/1802	171/23239	5.21641e-05	0.00284029	0.00246816	Fbl/Ahctf1/Kif5c/Mcm3ap/Lrpprc/Rae1/Nup188/Wrap53/BC005561/Setd2/Thoc2/Ranbp2/Xpo5/Zfp36/Igf2bp2/Rftn1/Tsc1/Atm/Nol6/Stau2/Nup107/Htt/Iws1/Atr/Xpo7/Casc3/Fmr1/Pcid2/Nup214	29
GO:1902115	regulation of organelle assembly	32/1802	197/23239	5.25493e-05	0.00284029	0.00246816	Cnot1/Cep192/Cep295/Odf2l/Mns1/Syne2/Stx18/Map4/Dnm2/Ulk1/Spag5/Fscn1/Trim37/Stag1/Plk4/Prkaa2/Ep300/Pikfyve/Fez1/Nprl2/Rab3gap2/Chmp2b/Crocc/Ehmt2/Odf2/Cntrob/Ccdc88a/Htt/Cep76/Dync1h1/Lrrtm2/Mtmr3	32
GO:0060271	cilium assembly	43/1802	297/23239	5.40033e-05	0.00288187	0.00250429	Ehd1/Lrrc6/Dnah7b/Dnah7a/Lrguk/Cep290/Ablim1/Wdr19/Iqcb1/Ptpdc1/Arl13b/Cep89/Odf2l/Mns1/Kif24/Syne2/Pcnt/Tmem138/Map4/Dnm2/Ttll1/Ift172/Cep70/Cluap1/Dnaaf1/Lrrc46/2700049A03Rik/Cep83/Dync2h1/Tmem231/Crocc/Alms1/Odf2/Cntrob/Ccdc88a/Nek1/Ttll5/Htt/Spata6/Sept3/Cep131/Tctn3/Cfap157	43
GO:0019884	antigen processing and presentation of exogenous antigen	10/1802	30/23239	5.4385e-05	0.00288187	0.00250429	Tapbp/H2-Aa/H2-Eb1/H2-DMa/H2-Oa/Tap1/H2-K1/H2-Ab1/Unc93b1/H2-DMb1	10
GO:0034198	cellular response to amino acid starvation	12/1802	42/23239	5.60559e-05	0.00294157	0.00255617	Gcn1l1/Ulk1/Rragc/Mtor/Sesn3/Eif2ak4/Mios/Lars/Nprl2/Eif2ak3/Wdr24/Itfg2	12
GO:0034644	cellular response to UV	17/1802	76/23239	5.7156e-05	0.00297046	0.00258128	Agap3/Polk/Usp47/N4bp1/Mettl3/Mfap4/Zbtb1/Ddias/Eif2ak4/Ep300/Fbxw7/Tmem161a/Atr/Fmr1/Xpc/Parp1/Casp9	17
GO:0046777	protein autophosphorylation	36/1802	235/23239	6.6016e-05	0.00339825	0.00295302	Map3k12/Wnk3/Taok3/Prkaca/Acvr1b/Ppp2r5b/Bcr/Eif2ak1/Ulk1/Peak1/Jak2/Mtor/Nlk/Stk4/Dyrk1a/Ulk2/Eif2ak4/Brd4/Fer/Fgr/Atm/Mark3/Ppp2r5c/Camk2b/Eif2ak3/Slk/Rap2c/Irak1/Cad/Atr/Erbb2/Nlrp12/Tnk1/Trim24/Mvp/Pak2	36
GO:0048608	reproductive structure development	58/1802	445/23239	6.86204e-05	0.00349899	0.00304056	Lrrc6/E2f8/Tbx3/Hectd1/Fem1b/Arid4a/Chd7/Bptf/Rhobtb3/Wdr19/Med1/Ncoa1/Rln1/Birc2/Ovol2/Rxrb/Akap9/Apc/Plac1/Sp3/Tmf1/Hif1a/Setd2/Stk4/Ash1l/Patz1/Bmpr2/Plk4/Birc6/Jmjd1c/Prdx3/Junb/Atm/Zfx/Pbrm1/Ermp1/Tex11/Aspm/Sycp2/Gcm1/Nup107/Foxo3/Bmp6/Hs6st1/Fanca/Gata3/Map3k4/Zfp830/Ren1/Foxa1/Srd5a2/Lrp2/Tcf7l2/Mertk/Llgl2/Lif/Runx1/Ncoa3	58
GO:0016239	positive regulation of macroautophagy	15/1802	63/23239	7.20167e-05	0.00363785	0.00316122	Fyco1/Map3k7/Ulk1/Tbk1/Wac/Hif1a/Sptlc1/Sesn3/Tsc1/Rab3gap2/Optn/Ikbkg/Rab12/Htt/Larp1	15
GO:0006275	regulation of DNA replication	21/1802	108/23239	7.4246e-05	0.00371574	0.0032289	Faf1/Usp37/E2f8/Ilkap/Rfc2/Nucks1/Atad5/Pds5a/Rbbp6/Wrnip1/Donson/Ankrd17/Fbxw7/Ehmt2/Ccdc88a/Wiz/Zfp830/Atr/Inppl1/Msh3/Chtf18	21
GO:0010608	posttranscriptional regulation of gene expression	62/1802	487/23239	7.81374e-05	0.00387461	0.00336696	Cnot1/Upf1/Rc3h1/Ythdf1/Larp4b/Smg7/Nrde2/Usp16/Lrpprc/Fxr2/Bcl3/Pou5f1/Samd4b/Tnrc6b/Zc3h10/Gcn1l1/Dxo/Smg5/Eif2ak1/Nemf/Mettl3/Pum1/Dazl/Rbm10/Eif4enif1/Rmnd1/Mtor/Nlrp5/Cpeb3/Xpo5/Helz/Zfp36/Igf2bp2/Eif2ak4/Trim71/Tsc1/Rc3h2/Xrn1/Eprs/Ep300/Piwil1/Pum2/Caprin2/Foxo3/Bcdin3d/Ncor1/Mrps27/Eif2ak3/Rbm4b/Aars/Fech/Per1/Larp1/Hnrnpr/Mov10/Erbb2/Casc3/Fmr1/Ltn1/Dgcr8/Srrt/Pcid2	62
GO:0046578	regulation of Ras protein signal transduction	34/1802	219/23239	7.93609e-05	0.00389951	0.0033886	Nf1/Psd3/Rapgef1/Stambp/Arfgef2/Itsn1/Rasa2/Kank1/Bcr/Dnm2/Plekhg5/Tiam2/Plekhg6/Ect2/Trim67/Cul3/Arfgef1/Kalrn/Spry1/Arfgap1/Arhgef1/Abr/Arhgef16/Gpr4/Rgl2/Dennd1a/Flcn/Mapre2/Erbb2/Scai/Iqsec1/Tnk1/Rtn4r/Als2	34
GO:2001252	positive regulation of chromosome organization	29/1802	175/23239	8.0113e-05	0.003901	0.00338989	Ppp1r10/Daxx/Slf1/Nsd3/Dnmt1/Arid5a/Srebf1/Sart3/Setdb1/Sin3a/Rtf1/Mier1/Rps6ka5/Cul3/Tnks2/Atm/Ep300/Ctbp1/Kmt2e/Rb1/Xrcc5/Ncor1/Gata3/Map3k4/Slk/Nos1/Atr/Fmr1/Lif	29
GO:0022412	cellular process involved in reproduction in multicellular organism	56/1802	428/23239	8.17794e-05	0.00394625	0.00342922	Acvr1/Tpst2/Mast2/Kmt2d/Prkaca/Washc5/Ube2j1/Xlr5a/Ubr2/Kdm3a/Spin1/Catsperd/Morc1/Ttll1/Dazl/Aff4/Spdya/Mtor/Tmf1/Fignl1/Ddias/Psme4/Nectin3/Sycp1/Mlh3/Atm/Strbp/Zfx/Piwil1/Tex11/Aspm/Sycp2/Foxo3/Ehmt2/Alms1/Nphp1/Fanca/Ddx4/Zfp830/Pabpc1l/Rnf17/Ttll5/4930447C04Rik/Kdm1b/Cdc25b/Folr2/Cep131/Tex14/Chtf18/Cfap157/Xlr3c/Smad5/Runx1/Sec23ip/Xlr5b/Zmiz1	56
GO:0031023	microtubule organizing center organization	24/1802	133/23239	8.25026e-05	0.00394625	0.00342922	Gcc2/Cep192/Cntln/Haus5/Cep295/Fbxw5/Syne2/Pard6g/Rock2/Cep85/Trim37/Ppp1r12a/Nubp1/Plk4/Chmp2b/Crocc/Odf2/Cntrob/Map9/Cep76/Cep131/Golga2/Haus8/Rttn	24
GO:0000077	DNA damage checkpoint	20/1802	101/23239	8.37219e-05	0.00396944	0.00344937	Ppp1r10/Fem1b/Taok3/Brcc3/Dot1l/Eme1/Pidd1/Rad9a/Wac/Eif2ak4/Atm/Donson/Cul4a/Taok2/Nek1/Zfp830/Atr/Xpc/Atf2/Prpf19	20
GO:0071496	cellular response to external stimulus	40/1802	275/23239	8.71973e-05	0.00409827	0.00356132	Ssh1/Med1/Ncoa1/Angptl4/Zfyve1/Usf1/Gcn1l1/Ulk1/Rragc/Mtor/Srebf1/Mars/Sesn3/Eif2ak4/Foxo1/Prkaa2/Mios/Tsc1/Fnip1/Lars/Nprl2/Sipa1/Rptor/Srebf2/Ehmt2/Bmp6/Eif2ak3/Nr4a2/Nos1/Wdr24/Gas2l1/Tbl2/Tfrc/Tcf7l2/Folr2/Trim24/Slc2a1/Fbxo22/Mtmr3/Itfg2	40
GO:0061458	reproductive system development	58/1802	449/23239	8.79714e-05	0.00409901	0.00356196	Lrrc6/E2f8/Tbx3/Hectd1/Fem1b/Arid4a/Chd7/Bptf/Rhobtb3/Wdr19/Med1/Ncoa1/Rln1/Birc2/Ovol2/Rxrb/Akap9/Apc/Plac1/Sp3/Tmf1/Hif1a/Setd2/Stk4/Ash1l/Patz1/Bmpr2/Plk4/Birc6/Jmjd1c/Prdx3/Junb/Atm/Zfx/Pbrm1/Ermp1/Tex11/Aspm/Sycp2/Gcm1/Nup107/Foxo3/Bmp6/Hs6st1/Fanca/Gata3/Map3k4/Zfp830/Ren1/Foxa1/Srd5a2/Lrp2/Tcf7l2/Mertk/Llgl2/Lif/Runx1/Ncoa3	58
GO:0018393	internal peptidyl-lysine acetylation	25/1802	142/23239	8.97975e-05	0.00414257	0.00359981	Brpf3/Ncoa1/Dmap1/Msl2/Kat6b/Arid5a/Kat6a/Sin3a/Ctcf/Brd4/Rps6ka5/Ep300/Ctbp1/Msl1/Taf6l/Gata3/Nos1/Per1/Iws1/Flcn/Phf20/Lif/Atat1/Kansl3/Setd5	25
GO:0048193	Golgi vesicle transport	38/1802	257/23239	9.11555e-05	0.00414257	0.00359981	Ap1ar/Gcc2/Vapb/Sec24d/Arfgef2/Stx18/Dnm2/Sec24a/Vps52/Copb1/Copg1/Scyl1/Golga5/Trappc10/Sec24b/Acsl3/Cul3/Kif16b/Prkci/Trappc8/Optn/Golga4/Cog2/Vps54/Rab19/Eps15/Rab12/Ccdc22/Tmem115/Cog3/Htt/Ccdc91/Golga2/Golph3l/Atp9a/Sec23b/Sec16a/Sec23ip	38
GO:0030201	heparan sulfate proteoglycan metabolic process	9/1802	26/23239	9.21298e-05	0.00414257	0.00359981	Hs2st1/Extl3/Ext1/Glce/Sulf2/Ext2/Hs6st1/Tcf7l2/Hpse	9
GO:0070076	histone lysine demethylation	9/1802	26/23239	9.21298e-05	0.00414257	0.00359981	Phf2/Kdm3a/Kdm4c/Jmjd1c/Pagr1a/Kdm5c/Kdm7a/Kdm5a/Kdm1b	9
GO:0016458	gene silencing	37/1802	248/23239	9.27383e-05	0.00414257	0.00359981	Cnot1/Srcap/Mbd2/Kmt2d/Nrde2/Ubr2/Smarca5/Phf2/Ddx17/Pou5f1/Tnrc6b/Dot1l/Zc3h10/Dnmt1/Mettl3/Pum1/Hira/Setdb1/Xpo5/Helz/Sin3a/Zfp36/Hist1h3g/Trim71/Mier1/Pabpc1/Piwil1/Pum2/Bcdin3d/Ddx4/Ncor1/Uty/Mov10/Fmr1/Dgcr8/Srrt/Baz2a	37
GO:0002475	antigen processing and presentation via MHC class Ib	11/1802	38/23239	9.99461e-05	0.00441042	0.00383257	H2-Q1/H2-Q6/H2-Q4/H2-Q7/H2-T22/H2-D1/H2-K1/Gm7030/Gm8909/H2-Q2/Gm11127	11
GO:0009100	glycoprotein metabolic process	43/1802	305/23239	0.000100419	0.00441042	0.00383257	Stt3a/Chsy1/Hs2st1/Gxylt1/Dsel/Ube2j1/Trip11/Man1b1/B3gnt4/Extl3/Pofut2/Ext1/Man1a2/Aatf/Fut2/Hif1a/Prkcsh/Pomgnt2/Porcn/Glce/Slc35d1/Ep300/Arfgef1/Alg12/Sulf2/Tusc3/Ext2/Itm2a/Gcnt1/Hs6st1/Asgr2/B3gnt8/Cog3/Tnip1/Dolpp1/Dpy19l4/Chst7/Tcf7l2/Gal3st2/Golga2/Fbxo2/Alg8/Hpse	43
GO:0000209	protein polyubiquitination	30/1802	186/23239	0.000101183	0.00441042	0.00383257	Rc3h1/Hectd1/Rnf180/Ube2q2/Zswim2/Rnf26/Ubr5/Ankib1/Ube4a/Birc2/Ttc3/Xiap/Ube4b/Birc3/Trim71/Rc3h2/Cbfb/Cul3/Tnks2/Wwp1/Ube2dnl1/Wwp2/Ube3c/Topors/Anapc1/Shprh/Dysf/Rnf6/Prpf19/Fbxo22	30
GO:0060968	regulation of gene silencing	18/1802	87/23239	0.000103449	0.00447312	0.00388706	Phf2/Pou5f1/Zc3h10/Dnmt1/Pum1/Hira/Setdb1/Xpo5/Sin3a/Zfp36/Hist1h3g/Trim71/Mier1/Pum2/Bcdin3d/Ncor1/Uty/Fmr1	18
GO:0006261	DNA-dependent DNA replication	24/1802	135/23239	0.000105178	0.00451178	0.00392065	Fancm/E2f8/Upf1/Ilkap/Rfc2/Nucks1/Atad5/Mcm3/Eme1/Baz1a/Mcmbp/Twnk/Wrnip1/Donson/Fbxw7/Wiz/Helb/Zfp830/Mcm9/Msh3/Chtf18/Polg2/Mcm8/Pola2	24
GO:0032006	regulation of TOR signaling	19/1802	95/23239	0.000108574	0.0046208	0.00401539	Sh3bp4/Ubr2/Rragc/Hif1a/Sesn3/Prkaa2/Mios/Tsc1/Fnip1/Atm/Lars/Nprl2/Rptor/Araf/Wdr24/Hdac3/Flcn/Telo2/Itfg2	19
GO:0061013	regulation of mRNA catabolic process	21/1802	111/23239	0.000112017	0.0047301	0.00411037	Cnot1/Upf1/Rc3h1/Fxr2/Samd4b/Tnrc6b/Mettl3/Pum1/Rbm10/Mtor/Cpeb3/Zfp36/Trim71/Pabpc1/Pum2/Larp1/Hnrnpr/Mov10/Fmr1/Pcid2/Gtpbp1	21
GO:0031111	negative regulation of microtubule polymerization or depolymerization	12/1802	45/23239	0.000117245	0.00491249	0.00426886	Camsap1/Katnb1/Camsap3/Camsap2/Apc/Sgk1/Dyrk1a/Fgf13/Gas2l1/Dysf/Eml2/Eml4	12
GO:0070646	protein modification by small protein removal	24/1802	136/23239	0.000118474	0.00492577	0.0042804	Usp17lc/Usp37/Usp17la/Usp17le/Atxn7/Usp42/Brcc3/Senp5/Usp47/Usp16/Usp45/Usp43/Stambp/Usp4/Usp36/Usp25/Sart3/Otud4/Usp12/Usp34/Usp2/Tank/Tnip1/Usp40	24
GO:0006475	internal protein amino acid acetylation	25/1802	145/23239	0.000126971	0.00521482	0.00453158	Brpf3/Ncoa1/Dmap1/Msl2/Kat6b/Arid5a/Kat6a/Sin3a/Ctcf/Brd4/Rps6ka5/Ep300/Ctbp1/Msl1/Taf6l/Gata3/Nos1/Per1/Iws1/Flcn/Phf20/Lif/Atat1/Kansl3/Setd5	25
GO:0016577	histone demethylation	9/1802	27/23239	0.000128723	0.00521482	0.00453158	Phf2/Kdm3a/Kdm4c/Jmjd1c/Pagr1a/Kdm5c/Kdm7a/Kdm5a/Kdm1b	9
GO:0061157	mRNA destabilization	9/1802	27/23239	0.000128723	0.00521482	0.00453158	Upf1/Rc3h1/Mettl3/Pum1/Cpeb3/Zfp36/Trim71/Hnrnpr/Mov10	9
GO:0031122	cytoplasmic microtubule organization	14/1802	59/23239	0.000129285	0.00521482	0.00453158	Ccdc88c/Camsap1/Camsap3/Camsap2/Tubgcp2/Apc/Ift172/Fignl1/Plk3/Ccdc88a/Slk/Dvl1/Tacc2/Dync1h1	14
GO:1903829	positive regulation of cellular protein localization	42/1802	299/23239	0.000130481	0.00522407	0.00453962	Ssh1/Wnk3/Cep290/Epb41l2/Snx27/Med1/Ptpn9/Hsp90aa1/Prkaca/Ubr5/Dmap1/Jup/Kif20b/Apc/Jak2/Wrap53/Rock2/Plk3/Rtn4/Cnpy4/Ect2/Prkaa2/Acsl3/Kif5b/Ep300/Prkci/Camk1/Fbxw7/Crocc/Ccdc88a/Glis2/Arhgef16/Eif2ak3/Abhd17b/Hdac3/Erbb2/Tcf7l2/Cep131/Camk4/Parp1/Lif/Sec16a	42
GO:0033148	positive regulation of intracellular estrogen receptor signaling pathway	6/1802	12/23239	0.000132309	0.00525683	0.00456808	Med1/Kmt2d/Pagr1a/Foxa1/Parp1/Ncoa3	6
GO:0016573	histone acetylation	24/1802	137/23239	0.000133244	0.00525683	0.00456808	Brpf3/Ncoa1/Dmap1/Msl2/Kat6b/Arid5a/Kat6a/Sin3a/Ctcf/Brd4/Rps6ka5/Ep300/Ctbp1/Msl1/Taf6l/Gata3/Nos1/Per1/Iws1/Flcn/Phf20/Lif/Kansl3/Setd5	24
GO:0051321	meiotic cell cycle	43/1802	309/23239	0.000135191	0.00529496	0.00460122	Fancm/Msh5/Zfp318/Prkaca/Topbp1/Washc5/Myh9/Xlr5a/Ubr2/Mns1/Exo1/Spin1/Eme1/Smc2/Tubgcp2/Mettl3/Dazl/Spdya/Syce1l/Fignl1/Ncapd2/Sycp1/Mlh3/Xrn1/Atm/Piwil1/Tex11/Aspm/Sycp2/Ehmt2/Camk2b/Fanca/Ddx4/Syce3/4930447C04Rik/Msh3/Cdc25b/Golga2/Tex14/Chtf18/Lif/Xlr3c/Xlr5b	43
GO:0007163	establishment or maintenance of cell polarity	32/1802	207/23239	0.000137554	0.00534877	0.00464798	Wee1/Rhobtb3/Fat1/Cep290/Myo9a/Amotl1/Hsp90aa1/Camsap3/Myh9/Sipa1l3/Syne2/Kif20b/Kank1/Map4/Apc/Pard6g/Spag5/Fscn1/Arfgef1/Fez1/Prkci/Mark3/Spry1/Fgf13/Ctnna1/Gata3/Ooep/Macf1/Htt/Parvb/Llgl2/Mark1	32
GO:0030218	erythrocyte differentiation	23/1802	129/23239	0.000138709	0.00535514	0.00465352	Arid4a/Cdk6/Med1/Acvr1b/Add1/Nfe2l1/Pknox1/Jak2/Sp3/Hif1a/Zfp36/Tmod3/Smap1/Kmt2e/Rb1/Foxo3/Ncor1/Gata3/Fech/Gas2l1/Setd1a/Maea/Smad5	23
GO:1901983	regulation of protein acetylation	16/1802	74/23239	0.000143379	0.00549619	0.00477608	Cep295/Arid5a/Hint2/Sin3a/Ctcf/Prkaa2/Rps6ka5/Ep300/Ctbp1/Camk1/Gata3/Nos1/Iws1/Flcn/Lif/Setd5	16
GO:0051028	mRNA transport	20/1802	105/23239	0.000146668	0.00558267	0.00485123	Ahctf1/Kif5c/Mcm3ap/Lrpprc/Rae1/Nup188/BC005561/Setd2/Thoc2/Ranbp2/Zfp36/Igf2bp2/Nup107/Htt/Iws1/Xpo7/Casc3/Fmr1/Pcid2/Nup214	20
GO:0007264	small GTPase mediated signal transduction	59/1802	468/23239	0.000150348	0.00568224	0.00493776	Nf1/Dock1/Rhobtb3/Rapgef2/Wasf2/Dock10/Arhgap19/Psd3/Iqgap3/Rapgef1/Sipa1l3/Ralgapb/Stambp/Arfgef2/Itsn1/Rras2/Rasa2/Kank1/Bcr/Dnmt1/Dnm2/Ulk1/Dock9/Rock2/Plekhg5/Tiam2/Plekhg6/Setdb1/Ect2/Trim67/Brap/Cul3/Arfgef1/Kalrn/Ralgds/Sipa1/Spry1/Ralgapa1/Arfgap1/Arhgef1/Abr/Arhgef16/Rab4a/Gpr4/Rab19/Rap2c/Rab12/Rgl2/Arhgap31/Dennd1a/Flcn/Mapre2/Erbb2/Scai/Iqsec1/Tnk1/Ralgapa2/Rtn4r/Als2	59
GO:0018105	peptidyl-serine phosphorylation	42/1802	301/23239	0.000151386	0.00568224	0.00493776	Map3k12/Mast2/Phip/Hsp90aa1/Prkaca/Hipk3/Mast4/Akap9/Inpp5f/Ulk1/Tbk1/Sgk1/Nsd1/Rock2/Mtor/Nlk/Stk4/Dyrk1a/Pdk3/Rps6ka5/Fnip1/Atm/Pik3ca/Prkci/Mark3/Caprin2/Rptor/Camk1/Araf/Camk2b/Hipk2/Dclk1/Eif2ak3/Nos1/Atr/Mapk7/Morc3/Camk4/Lif/Map3k10/Pak2/Vrk3	42
GO:0030217	T cell differentiation	38/1802	264/23239	0.000160996	0.00600126	0.00521498	Zfp608/Rc3h1/Bad/Chd7/H2-Aa/Cdk6/Hsp90aa1/Il2ra/Sh3rf1/Socs5/Bcl3/Pknox1/Adam17/Mettl3/Apc/Sp3/Mtor/Zbtb1/Nfatc3/Patz1/H2-DMa/H2-Oa/Tsc1/Rc3h2/Cbfb/Btnl1/Wwp1/Fanca/Ncor1/Gata3/Vsir/Ppp3cb/Sart1/Erbb2/Zfp609/Prr7/Runx1/Zmiz1	38
GO:2001020	regulation of response to DNA damage stimulus	31/1802	200/23239	0.000165239	0.00611723	0.00531576	Rad52/Ppp1r10/Fem1b/Brcc3/Usp47/Atad5/Slf1/Ubr5/Rad9a/Wrap53/Xrcc1/Fignl1/Setd2/Ddias/Dyrk1a/Wrnip1/Spidr/Wdr70/Atm/Pagr1a/Cul4a/Helb/Nek1/Tmem161a/Fam168a/Atr/Fancb/Fmr1/Parp1/Nsd2/Casp9	31
GO:0050657	nucleic acid transport	25/1802	148/23239	0.000177271	0.00646124	0.00561469	Ahctf1/Kif5c/Mcm3ap/Lrpprc/Rae1/Nup188/BC005561/Setd2/Thoc2/Ranbp2/Xpo5/Zfp36/Igf2bp2/Rftn1/Tsc1/Nol6/Stau2/Nup107/Htt/Iws1/Xpo7/Casc3/Fmr1/Pcid2/Nup214	25
GO:0050658	RNA transport	25/1802	148/23239	0.000177271	0.00646124	0.00561469	Ahctf1/Kif5c/Mcm3ap/Lrpprc/Rae1/Nup188/BC005561/Setd2/Thoc2/Ranbp2/Xpo5/Zfp36/Igf2bp2/Rftn1/Tsc1/Nol6/Stau2/Nup107/Htt/Iws1/Xpo7/Casc3/Fmr1/Pcid2/Nup214	25
GO:0006473	protein acetylation	29/1802	183/23239	0.000179265	0.00646124	0.00561469	Brpf3/Cep295/Ncoa1/Dmap1/Msl2/Kat6b/Arid5a/Kat6a/Hint2/Sin3a/Ctcf/Prkaa2/Brd4/Rps6ka5/Ep300/Ctbp1/Msl1/Camk1/Taf6l/Gata3/Nos1/Per1/Iws1/Flcn/Phf20/Lif/Atat1/Kansl3/Setd5	29
GO:0098813	nuclear chromosome segregation	37/1802	256/23239	0.000179313	0.00646124	0.00561469	Dsn1/Fancm/Cep192/Msh5/Slf1/Pds5a/Eme1/Mcmbp/Smc2/Apc/Spag5/Syce1l/Hira/Pds5b/Mau2/Ncapd2/Knl1/Mtbp/Ect2/Ttl/Sycp1/Mlh3/Cul3/Atm/Msto1/Rb1/Tex11/Chmp2b/Fbxw7/Ehmt2/Syce3/Cenpf/Anapc1/4930447C04Rik/Tex14/Pcid2/Dync1h1	37
GO:0048872	homeostasis of number of cells	43/1802	313/23239	0.000180511	0.00646132	0.00561477	Rc3h1/Arid4a/Pik3cd/Cdk6/Med1/Dock10/Il2ra/Afdn/Acvr1b/Add1/Nfe2l1/Pknox1/Bcr/Adam17/Jak2/Napepld/Sp3/Fh1/Zbtb18/Hif1a/Sart3/Zfp36/Tmod3/Gpi1/Rc3h2/Ubap2l/Zfx/Smap1/Kmt2e/Rb1/Foxo3/Ncor1/Ikbkg/Vps54/Gata3/Fech/Ppp3cb/Gas2l1/Setd1a/Maea/Mertk/Vpreb1/Smad5	43
GO:0034101	erythrocyte homeostasis	24/1802	140/23239	0.00018785	0.00666914	0.00579536	Arid4a/Cdk6/Med1/Acvr1b/Add1/Nfe2l1/Pknox1/Jak2/Sp3/Hif1a/Zfp36/Tmod3/Gpi1/Smap1/Kmt2e/Rb1/Foxo3/Ncor1/Gata3/Fech/Gas2l1/Setd1a/Maea/Smad5	24
GO:0002709	regulation of T cell mediated immunity	18/1802	91/23239	0.000188784	0.00666914	0.00579536	H2-Q1/H2-Q6/H2-Q4/Dusp22/H2-Q7/Arid5a/Zbtb1/H2-T22/Stx7/Gata3/Vsir/Ppp3cb/H2-D1/H2-K1/Gm7030/Gm8909/H2-Q2/Gm11127	18
GO:0001914	regulation of T cell mediated cytotoxicity	13/1802	54/23239	0.000190973	0.00670266	0.00582448	H2-Q1/H2-Q6/H2-Q4/H2-Q7/H2-T22/Stx7/Ppp3cb/H2-D1/H2-K1/Gm7030/Gm8909/H2-Q2/Gm11127	13
GO:0038202	TORC1 signaling	11/1802	41/23239	0.000211388	0.00737131	0.00640553	Rragc/Mtor/Sesn3/Fnip1/Atm/Lars/Rptor/Larp1/Flcn/Telo2/Itfg2	11
GO:0043161	proteasome-mediated ubiquitin-dependent protein catabolic process	49/1802	374/23239	0.000213934	0.00741227	0.00644112	Tdpoz3/Tdpoz4/Agap3/Gm10696/Gm9125/Rnf180/Jkamp/Ufl1/Ube2j1/Tdpoz1/Ubr2/Fbxw5/Man1b1/Socs5/Ankib1/Herc2/Ube4a/Birc2/Fbxl18/N4bp1/Nemf/Tdpoz2/Rad23b/Prickle1/Wac/Dnajc10/Plk3/Ube4b/Mta1/Trim71/Cul3/Wwp1/Wwp2/Ppp2r5c/Fbxw7/Araf/Cul4a/Topors/Anapc1/Tbl1xr1/Ubr3/Det1/Psmb9/Dvl1/Ltn1/Maea/Tmub1/Fbxo2/Fbxo22	49
GO:0051494	negative regulation of cytoskeleton organization	25/1802	150/23239	0.000219949	0.00757211	0.00658002	Camsap1/Wasf2/Katnb1/Camsap3/Add1/Kank1/Camsap2/Apc/Kank3/Sgk1/Twf2/Trim37/Dyrk1a/Tmod3/Nubp1/Sptb/Arfgef1/Ppfia1/Fgf13/Lmod3/Gas2l1/Sptan1/Dysf/Eml2/Eml4	25
GO:0017148	negative regulation of translation	23/1802	133/23239	0.000221795	0.00758734	0.00659326	Cnot1/Upf1/Rc3h1/Fxr2/Samd4b/Tnrc6b/Eif2ak1/Mettl3/Pum1/Eif4enif1/Cpeb3/Zfp36/Eif2ak4/Trim71/Tsc1/Xrn1/Eprs/Caprin2/Eif2ak3/Larp1/Hnrnpr/Mov10/Fmr1	23
GO:0042254	ribosome biogenesis	39/1802	278/23239	0.000228662	0.00777307	0.00675465	Nol12/Fbl/Wdr46/Pin4/Chd7/Utp20/Mrpl1/Nol9/Tfb1m/Ddx17/Nol8/Mdn1/Ddx28/Mrps9/Nol10/Usp36/Las1l/Aatf/Exosc4/Gnl2/Ftsj3/Ddx27/Tsc1/Riok1/Mrm3/Nop14/Dis3l/Shq1/Nol6/Isg20/Heatr1/Sart1/Dhx30/Bysl/Srfbp1/Isg20l2/Dhx37/Pdcd11/Wdr75	39
GO:0006482	protein demethylation	9/1802	29/23239	0.000238696	0.00801338	0.00696348	Phf2/Kdm3a/Kdm4c/Jmjd1c/Pagr1a/Kdm5c/Kdm7a/Kdm5a/Kdm1b	9
GO:0008214	protein dealkylation	9/1802	29/23239	0.000238696	0.00801338	0.00696348	Phf2/Kdm3a/Kdm4c/Jmjd1c/Pagr1a/Kdm5c/Kdm7a/Kdm5a/Kdm1b	9
GO:0072175	epithelial tube formation	26/1802	160/23239	0.000252063	0.00838038	0.00728239	Cecr2/Shroom3/Hectd1/Hs2st1/Prkaca/Kif20b/Ovol2/Map3k7/Ift172/Prickle1/Rock2/Hif1a/Hesx1/Setd2/Fzd3/Stk4/Sec24b/Ipmk/Trim71/Tsc1/Cluap1/Zic5/Gata3/Fgf3/Lrp2/Dvl1	26
GO:0002711	positive regulation of T cell mediated immunity	15/1802	70/23239	0.00025428	0.00838038	0.00728239	H2-Q1/H2-Q6/H2-Q4/H2-Q7/Arid5a/Zbtb1/H2-T22/Stx7/Gata3/H2-D1/H2-K1/Gm7030/Gm8909/H2-Q2/Gm11127	15
GO:0016575	histone deacetylation	15/1802	70/23239	0.00025428	0.00838038	0.00728239	Rest/Hdac9/Srebf1/Sin3a/Mta1/Mier1/Ctbp1/Smarcad1/Ncor1/Tbl1xr1/Per1/Hdac3/Kdm5a/Hdac5/Baz2a	15
GO:0006606	protein import into nucleus	27/1802	169/23239	0.000257294	0.00842832	0.00732405	Agap3/Nf1/Ipo13/Med1/Phip/Hsp90aa1/Ubr5/Dmap1/Tmco6/Rasl2-9/Jup/Bcl3/Tnpo2/Nup188/Jak2/Prickle1/Ranbp2/Ect2/Ep300/Nup107/Mbtps1/Hdac3/Ipo11/Kpna3/Txnip/Nup214/Pola2	27
GO:0001510	RNA methylation	14/1802	63/23239	0.000271235	0.00877861	0.00762844	Gtpbp3/Fbl/Tgs1/Wdr4/Tfb1m/Mettl3/Cbll1/Alkbh8/Zc3h13/Ftsj3/Mepce/Mrm3/Mettl2/Bcdin3d	14
GO:2000756	regulation of peptidyl-lysine acetylation	14/1802	63/23239	0.000271235	0.00877861	0.00762844	Arid5a/Hint2/Sin3a/Ctcf/Prkaa2/Rps6ka5/Ep300/Ctbp1/Gata3/Nos1/Iws1/Flcn/Lif/Setd5	14
GO:0001916	positive regulation of T cell mediated cytotoxicity	12/1802	49/23239	0.000281471	0.00905565	0.00786918	H2-Q1/H2-Q6/H2-Q4/H2-Q7/H2-T22/Stx7/H2-D1/H2-K1/Gm7030/Gm8909/H2-Q2/Gm11127	12
GO:0002822	regulation of adaptive immune response based on somatic recombination of immune receptors built from immunoglobulin superfamily domains	29/1802	188/23239	0.000286871	0.00917479	0.00797272	H2-Q1/H2-Q6/Tnfsf13/Rc3h1/H2-Q4/Dusp22/Atad5/H2-Q7/Socs5/Cd55/Arid5a/Zbtb1/H2-DMa/Rc3h2/Pagr1a/H2-T22/Stx7/Gata3/Vsir/Ppp3cb/H2-D1/H2-K1/Tfrc/H2-Ab1/Gm7030/Gm8909/Nsd2/H2-Q2/Gm11127	29
GO:0009991	response to extracellular stimulus	49/1802	380/23239	0.000311506	0.00990405	0.00860643	Ssh1/Med1/Oma1/Ncoa1/Ufl1/Angptl4/Zfyve1/Usf1/Gcn1l1/Eif2ak1/Ulk1/Rragc/Mtor/Srebf1/Mars/Zfp36/Slc27a4/Sesn3/Ulk2/Eif2ak4/Foxo1/Prkaa2/Mios/Tsc1/Fnip1/Lars/Nprl2/Sipa1/Rptor/Srebf2/Ehmt2/Bmp6/Eif2ak3/Nr4a2/Tbl1xr1/Wdr24/Gas2l1/Cad/Slc25a25/Larp1/Tbl2/Tfrc/Tcf7l2/Folr2/Trim24/Slc2a1/Fbxo22/Mtmr3/Itfg2	49
GO:0043244	regulation of protein complex disassembly	20/1802	111/23239	0.000318679	0.0100729	0.00875314	Camsap1/Upf1/Setx/Fyco1/Katnb1/Camsap3/Tbc1d25/Add1/Camsap2/Apc/Twf2/Tmod3/Sptb/Fgf13/Lmod3/Gas2l1/Sptan1/Dysf/Rubcn/Eml4	20
GO:0043543	protein acylation	33/1802	226/23239	0.000322856	0.0101456	0.00881631	Brpf3/Cep295/Ncoa1/Dmap1/Msl2/Kat6b/Arid5a/Kat6a/Hint2/Sin3a/Ctcf/Zdhhc5/Prkaa2/Porcn/Brd4/Rps6ka5/Ep300/Ctbp1/Msl1/Nmt2/Camk1/Taf6l/Gata3/Nos1/Abhd17b/Per1/Iws1/Flcn/Phf20/Lif/Atat1/Kansl3/Setd5	33
GO:0043488	regulation of mRNA stability	17/1802	87/23239	0.000327778	0.0102407	0.00889896	Upf1/Rc3h1/Fxr2/Samd4b/Mettl3/Pum1/Rbm10/Mtor/Cpeb3/Zfp36/Trim71/Pum2/Larp1/Hnrnpr/Mov10/Fmr1/Pcid2	17
GO:0018209	peptidyl-serine modification	43/1802	322/23239	0.000336093	0.0104401	0.00907228	Map3k12/Mast2/Phip/Hsp90aa1/Prkaca/Hipk3/Mast4/Akap9/Inpp5f/Ulk1/Tbk1/Sgk1/Nsd1/Rock2/Mtor/Nlk/Stk4/Dyrk1a/Pdk3/Rps6ka5/Fnip1/Atm/Pik3ca/Prkci/Mark3/Caprin2/Rptor/Camk1/Araf/Camk2b/Hipk2/Dclk1/Eif2ak3/Nos1/Atr/Mapk7/Morc3/Camk4/Parp1/Lif/Map3k10/Pak2/Vrk3	43
GO:0021915	neural tube development	29/1802	190/23239	0.000343906	0.0106218	0.00923013	Cecr2/Nf1/Shroom3/Plxna2/Hectd1/Wdr19/Arl13b/Prkaca/Kif20b/Ovol2/Map3k7/Ift172/Prickle1/Rock2/Hif1a/Setd2/Fzd3/Stk4/Sec24b/Ipmk/Trim71/Tsc1/Cluap1/Ssbp3/Zic5/Foxa1/Lrp2/Dvl1/Tcf7l2	29
GO:0051168	nuclear export	23/1802	137/23239	0.000346015	0.0106262	0.00923395	Cchcr1/Prkaca/Rita1/Atxn1/Rae1/Nemf/BC005561/Ifi27/Setd2/Thoc2/Xpo5/Tsc1/Nol6/Stradb/Camk1/Nup107/Hdac3/Iws1/Xpo7/Tcf7l2/Camk4/Pcid2/Nup214	23
GO:0018107	peptidyl-threonine phosphorylation	20/1802	112/23239	0.000360144	0.0109976	0.00955673	Acvr1/Map3k12/Wnk3/Phip/Prkaca/Hipk3/Acvr1b/Map3k7/Ulk1/Tbk1/Rock2/Mtor/Nlk/Dyrk1a/Rptor/Hipk2/Cad/Csnk2b/Map3k10/Vrk3	20
GO:0002495	antigen processing and presentation of peptide antigen via MHC class II	7/1802	19/23239	0.000364772	0.0110764	0.00962515	H2-Aa/H2-Eb1/H2-DMa/H2-Oa/H2-Ab1/Unc93b1/H2-DMb1	7
GO:0048285	organelle fission	57/1802	464/23239	0.0003755	0.0112826	0.00980438	Dsn1/Fancm/Cep192/Lrp5/Msh5/Phip/Slf1/Topbp1/Washc5/Ubr2/Fbxw5/Pds5a/Kif20b/Spin1/Eme1/Smc2/Tubgcp2/Apc/Dazl/Spdya/Spag5/Syce1l/Hira/Pds5b/Fignl1/Cep85/Mau2/Ncapd2/Mtbp/Stag1/Sycp1/Mlh3/Cul3/Atm/Ctdp1/Msto1/Rb1/Tex11/Chmp2b/Aspm/Sycp2/Ehmt2/Camk2b/Fanca/Ddx4/Syce3/Anapc1/Map9/4930447C04Rik/Msh3/Cdc25b/Golga2/Tex14/Chtf18/Pcid2/Lif/Slc25a46	57
GO:0031058	positive regulation of histone modification	18/1802	96/23239	0.000377398	0.0112826	0.00980438	Daxx/Nsd3/Dnmt1/Arid5a/Srebf1/Sart3/Rtf1/Rps6ka5/Atm/Ep300/Ctbp1/Kmt2e/Ncor1/Gata3/Slk/Nos1/Fmr1/Lif	18
GO:0051170	import into nucleus	27/1802	173/23239	0.000377827	0.0112826	0.00980438	Agap3/Nf1/Ipo13/Med1/Phip/Hsp90aa1/Ubr5/Dmap1/Tmco6/Rasl2-9/Jup/Bcl3/Tnpo2/Nup188/Jak2/Prickle1/Ranbp2/Ect2/Ep300/Nup107/Mbtps1/Hdac3/Ipo11/Kpna3/Txnip/Nup214/Pola2	27
GO:0043044	ATP-dependent chromatin remodeling	10/1802	37/23239	0.000382101	0.0113476	0.00986082	Cecr2/Srcap/Smarca5/Chd8/Psme4/Nasp/Pbrm1/Piwil1/Smarcad1/Itgb3bp	10
GO:0006342	chromatin silencing	15/1802	73/23239	0.000411306	0.0121481	0.0105565	Mbd2/Kmt2d/Nrde2/Ubr2/Smarca5/Phf2/Pou5f1/Dot1l/Dnmt1/Hira/Setdb1/Sin3a/Mier1/Uty/Baz2a	15
GO:0002262	myeloid cell homeostasis	27/1802	174/23239	0.000414819	0.0121853	0.0105888	Arid4a/Pik3cd/Cdk6/Med1/Acvr1b/Add1/Nfe2l1/Pknox1/Adam17/Jak2/Sp3/Hif1a/Zfp36/Tmod3/Gpi1/Smap1/Kmt2e/Rb1/Foxo3/Ncor1/Gata3/Fech/Gas2l1/Setd1a/Maea/Mertk/Smad5	27
GO:0043242	negative regulation of protein complex disassembly	16/1802	81/23239	0.000427614	0.0124933	0.0108564	Camsap1/Katnb1/Camsap3/Add1/Camsap2/Apc/Twf2/Tmod3/Sptb/Fgf13/Lmod3/Gas2l1/Sptan1/Dysf/Rubcn/Eml4	16
GO:0009416	response to light stimulus	39/1802	287/23239	0.000438167	0.0126919	0.011029	Agap3/Nf1/Polk/Ercc6/Usp47/Atxn1/Gnat2/Bcl3/Usf1/N4bp1/Ercc5/Mettl3/Mfap4/Sgk1/Rela/Mtor/Hif1a/Zbtb1/Ddias/Map4k3/Ube4b/Mta1/Eif2ak4/Ep300/Fbxw7/Rev1/Usp2/Map3k4/Rbm4b/Fech/Per1/Tmem161a/Htt/Atr/Fmr1/Xpc/Parp1/Casp9/Elk1	39
GO:0002821	positive regulation of adaptive immune response	24/1802	148/23239	0.000441168	0.0126919	0.011029	H2-Q1/H2-Q6/Tnfsf13/H2-Q4/Atad5/H2-Q7/Socs5/Arid5a/Zbtb1/H2-DMa/Eif2ak4/Pagr1a/H2-T22/Stx7/Gata3/H2-D1/H2-K1/Tfrc/H2-Ab1/Gm7030/Gm8909/Nsd2/H2-Q2/Gm11127	24
GO:0002819	regulation of adaptive immune response	30/1802	202/23239	0.000441459	0.0126919	0.011029	H2-Q1/H2-Q6/Tnfsf13/Rc3h1/H2-Q4/Dusp22/Atad5/H2-Q7/Socs5/Cd55/Arid5a/Zbtb1/H2-DMa/Eif2ak4/Rc3h2/Pagr1a/H2-T22/Stx7/Gata3/Vsir/Ppp3cb/H2-D1/H2-K1/Tfrc/H2-Ab1/Gm7030/Gm8909/Nsd2/H2-Q2/Gm11127	30
GO:0033157	regulation of intracellular protein transport	32/1802	221/23239	0.000458198	0.0129689	0.0112697	Gcc2/Nf1/Cep290/Med1/Hsp90aa1/Prkaca/Ube2j1/Ubr5/Dmap1/Jup/Kif20b/Jak2/Ifi27/Srebf1/Setd2/Plk3/Thoc2/Xpo5/Ect2/Parl/Kif5b/Ep300/Sirt4/Camk1/Fbxw7/Hdac3/Iws1/Erbb2/Tcf7l2/Cep131/Camk4/Sec16a	32
GO:0001841	neural tube formation	22/1802	131/23239	0.000458289	0.0129689	0.0112697	Cecr2/Shroom3/Hectd1/Prkaca/Kif20b/Ovol2/Map3k7/Ift172/Prickle1/Rock2/Hif1a/Setd2/Fzd3/Stk4/Sec24b/Ipmk/Trim71/Tsc1/Cluap1/Zic5/Lrp2/Dvl1	22
GO:0007093	mitotic cell cycle checkpoint	22/1802	131/23239	0.000458289	0.0129689	0.0112697	Wee1/Ppp1r10/Cep192/Taok3/Topbp1/Eme1/Pidd1/Apc/Rad9a/Plk3/Nae1/Mtbp/Atm/Donson/Kntc1/Taok2/Zfp830/Xpc/Atf2/Dclre1b/Tex14/Pcid2	22
GO:0007346	regulation of mitotic cell cycle	60/1802	499/23239	0.000467416	0.0131583	0.0114343	Wee1/Ppp1r10/Cep192/Lrp5/Taok3/Phip/Ttc28/Usp47/Atad5/Slf1/Topbp1/Lsm11/Fbxw5/Kif20b/Eme1/Rae1/Pidd1/Apc/Rad9a/Smarcd3/Aatf/Cep85/Fzd3/Plk3/Ddias/Nae1/Mtbp/Sin3a/Stag1/Tmod3/Mepce/Brd4/Ttl/Cul3/Atm/Donson/Ankrd17/Kmt2e/Kntc1/Rb1/Chmp2b/Rptor/E4f1/Cul4a/Fbxo7/Usp2/Taok2/Cenpf/Anapc1/Zfp830/Hdac3/Map9/Foxa1/Cdc25b/Xpc/Atf2/Dclre1b/Tex14/Pcid2/Dync1h1	60
GO:1901880	negative regulation of protein depolymerization	15/1802	74/23239	0.000479423	0.0133835	0.01163	Camsap1/Katnb1/Camsap3/Add1/Camsap2/Apc/Twf2/Tmod3/Sptb/Fgf13/Lmod3/Gas2l1/Sptan1/Dysf/Eml4	15
GO:0030522	intracellular receptor signaling pathway	30/1802	203/23239	0.000480369	0.0133835	0.01163	Cnot1/Daxx/Erbin/Med1/Kmt2d/Ncoa1/Ufl1/Ubr5/Ddx17/Kdm3a/Nr1h2/Rxrb/Pum1/Jak2/Med13/Rela/Pdk3/Ep300/Pagr1a/Ankrd17/Pum2/Ncor1/Foxh1/Per1/Foxa1/Nploc4/Rnf6/Trim24/Parp1/Ncoa3	30
GO:0043201	response to leucine	5/1802	10/23239	0.000504401	0.0137663	0.0119626	Ubr2/Mtor/Sesn3/Lars/Rptor	5
GO:0071233	cellular response to leucine	5/1802	10/23239	0.000504401	0.0137663	0.0119626	Ubr2/Mtor/Sesn3/Lars/Rptor	5
GO:1990253	cellular response to leucine starvation	5/1802	10/23239	0.000504401	0.0137663	0.0119626	Gcn1l1/Mtor/Sesn3/Eif2ak4/Lars	5
GO:0007131	reciprocal meiotic recombination	11/1802	45/23239	0.00050939	0.0137663	0.0119626	Fancm/Msh5/Topbp1/Ubr2/Eme1/Sycp1/Tex11/Syce3/4930447C04Rik/Msh3/Chtf18	11
GO:0032007	negative regulation of TOR signaling	11/1802	45/23239	0.00050939	0.0137663	0.0119626	Sh3bp4/Ubr2/Hif1a/Sesn3/Prkaa2/Tsc1/Fnip1/Atm/Nprl2/Flcn/Itfg2	11
GO:0035825	homologous recombination	11/1802	45/23239	0.00050939	0.0137663	0.0119626	Fancm/Msh5/Topbp1/Ubr2/Eme1/Sycp1/Tex11/Syce3/4930447C04Rik/Msh3/Chtf18	11
GO:0002504	antigen processing and presentation of peptide or polysaccharide antigen via MHC class II	7/1802	20/23239	0.000523793	0.0140851	0.0122397	H2-Aa/H2-Eb1/H2-DMa/H2-Oa/H2-Ab1/Unc93b1/H2-DMb1	7
GO:0002824	positive regulation of adaptive immune response based on somatic recombination of immune receptors built from immunoglobulin superfamily domains	23/1802	141/23239	0.000527498	0.0141145	0.0122652	H2-Q1/H2-Q6/Tnfsf13/H2-Q4/Atad5/H2-Q7/Socs5/Arid5a/Zbtb1/H2-DMa/Pagr1a/H2-T22/Stx7/Gata3/H2-D1/H2-K1/Tfrc/H2-Ab1/Gm7030/Gm8909/Nsd2/H2-Q2/Gm11127	23
GO:0034249	negative regulation of cellular amide metabolic process	24/1802	150/23239	0.00053898	0.0143507	0.0124705	Cnot1/Upf1/Rc3h1/Fxr2/Samd4b/Tnrc6b/Eif2ak1/Mettl3/Pum1/Eif4enif1/C330021F23Rik/Cpeb3/Zfp36/Eif2ak4/Trim71/Tsc1/Xrn1/Eprs/Caprin2/Eif2ak3/Larp1/Hnrnpr/Mov10/Fmr1	24
GO:0001890	placenta development	26/1802	168/23239	0.000547452	0.0145048	0.0126044	E2f8/Hectd1/Bptf/Med1/Ncoa1/Birc2/Ovol2/Rxrb/Plac1/Sp3/Hif1a/Setd2/Stk4/Ash1l/Bmpr2/Plk4/Birc6/Prdx3/Junb/Pbrm1/Gcm1/Hs6st1/Map3k4/Llgl2/Lif/Ncoa3	26
GO:0007265	Ras protein signal transduction	50/1802	400/23239	0.000561654	0.0148085	0.0128683	Nf1/Rhobtb3/Rapgef2/Wasf2/Psd3/Iqgap3/Rapgef1/Ralgapb/Stambp/Arfgef2/Itsn1/Rras2/Rasa2/Kank1/Bcr/Dnmt1/Dnm2/Ulk1/Rock2/Plekhg5/Tiam2/Plekhg6/Setdb1/Ect2/Trim67/Brap/Cul3/Arfgef1/Kalrn/Spry1/Arfgap1/Arhgef1/Abr/Arhgef16/Rab4a/Gpr4/Rab19/Rap2c/Rab12/Rgl2/Dennd1a/Flcn/Mapre2/Erbb2/Scai/Iqsec1/Tnk1/Ralgapa2/Rtn4r/Als2	50
GO:0032984	protein-containing complex disassembly	30/1802	205/23239	0.000567361	0.0148863	0.012936	Camsap1/Upf1/Setx/Fyco1/Katnb1/Camsap3/Tbc1d25/Kif24/Add1/Mical3/Camsap2/Apc/Sgk1/Smarcd3/Twf2/Tmod3/Sptb/Kif5b/Pbrm1/Fgf13/Mtif3/Lmod3/Gspt2/Gas2l1/Sptan1/Gfm2/Dysf/Rubcn/Eml4/Vps16	30
GO:1902904	negative regulation of supramolecular fiber organization	23/1802	142/23239	0.000584133	0.0151224	0.0131411	Camsap1/Wasf2/Katnb1/Camsap3/Add1/Kank1/Camsap2/Apc/Kank3/Sgk1/Twf2/Dyrk1a/Tmod3/Sptb/Arfgef1/Ppfia1/Fgf13/Lmod3/Gas2l1/Sptan1/Dysf/Eml2/Eml4	23
GO:0006206	pyrimidine nucleobase metabolic process	6/1802	15/23239	0.000584751	0.0151224	0.0131411	Umps/Mtor/Ctps/Tymp/Cad/Ctps2	6
GO:0046931	pore complex assembly	6/1802	15/23239	0.000584751	0.0151224	0.0131411	Ahctf1/Bad/Nup205/Rtn4/Nup107/Ano6	6
GO:0000910	cytokinesis	24/1802	151/23239	0.000594627	0.0153046	0.0132994	Rab11fip4/Ahctf1/E2f8/Daxx/Washc5/Myh9/Stambp/Kif20b/Apc/Setd2/Plk3/Ect2/Birc6/Son/Cul3/Cspp1/Chmp2b/Cntrob/Trim36/Map9/Flcn/Cdc25b/Sept3/Tex14	24
GO:0008380	RNA splicing	46/1802	361/23239	0.000605904	0.0155209	0.0134874	Esrp1/Srsf4/Pnn/Setx/Aqr/Cdk13/Rest/Ddx17/Scaf11/Zc3h10/Sf3b4/Cdc40/Usp4/Mettl3/Ddx1/Snrnp35/Rbm10/Snrnp200/Luc7l2/Sart3/Rbpms/Thoc2/Dyrk1a/Zc3h13/U2af1/Son/Akap17b/Pabpc1/Snrnp40/Ppwd1/Rbm19/Gemin8/Clasrp/Rbm4b/Zfp830/Scaf1/Eftud2/Scaf8/Cactin/Iws1/Sart1/Casc3/Fmr1/Dhx16/Prpf19/Nsrp1	46
GO:0030010	establishment of cell polarity	22/1802	134/23239	0.000630302	0.0160697	0.0139643	Wee1/Myo9a/Amotl1/Hsp90aa1/Camsap3/Myh9/Sipa1l3/Kif20b/Kank1/Map4/Spag5/Fscn1/Arfgef1/Fez1/Prkci/Mark3/Spry1/Fgf13/Gata3/Htt/Llgl2/Mark1	22
GO:0070997	neuron death	49/1802	392/23239	0.00063405	0.0160894	0.0139814	Nf1/Ssh1/Map3k12/Itpr1/Daxx/Bad/Ppp1r13b/Oxr1/Stambp/Itsn1/Rras2/Jak2/Bok/Xiap/Hsph1/Nmnat1/Adnp/Mtor/Hif1a/Nlrp5/Nae1/Gpi1/Tsc1/Prdx3/Atm/Pik3ca/Sigmar1/Prkci/Zfp110/Rb1/Optn/Fbxw7/Foxo3/Fbxo7/Hipk2/Gata3/Nr4a2/Nos1/Aars/Hdac3/Usp53/Htt/Ptprf/Nefl/Fmr1/Atf2/Parp1/Casp9/Elk1	49
GO:0031667	response to nutrient levels	45/1802	352/23239	0.000643913	0.0162633	0.0141325	Ssh1/Med1/Oma1/Ncoa1/Ufl1/Angptl4/Zfyve1/Usf1/Gcn1l1/Eif2ak1/Ulk1/Rragc/Mtor/Srebf1/Mars/Zfp36/Slc27a4/Sesn3/Ulk2/Eif2ak4/Foxo1/Prkaa2/Mios/Tsc1/Fnip1/Lars/Nprl2/Rptor/Srebf2/Ehmt2/Eif2ak3/Tbl1xr1/Wdr24/Gas2l1/Cad/Slc25a25/Larp1/Tbl2/Tcf7l2/Folr2/Trim24/Slc2a1/Fbxo22/Mtmr3/Itfg2	45
GO:0003007	heart morphogenesis	37/1802	274/23239	0.000682124	0.0171124	0.0148703	Ttn/Acvr1/Tbx3/Chd7/Med1/Arl13b/Pds5a/Pou5f1/Ovol2/Ift172/Smarcd3/Mtor/Kat6a/Hif1a/Gata6/Ptcd2/Rtn4/Gaa/Ube4b/Bmpr2/Sav1/Sec24b/Col4a3bp/Efna1/Cluap1/Dnah11/Dnaaf1/Pbrm1/Foxh1/Gata3/Uty/Lrp2/Atf2/Fhl2/Mybpc1/Nsd2/Zmiz1	37
GO:1901214	regulation of neuron death	45/1802	353/23239	0.000683863	0.0171124	0.0148703	Nf1/Ssh1/Map3k12/Itpr1/Daxx/Bad/Ppp1r13b/Oxr1/Stambp/Itsn1/Rras2/Jak2/Bok/Xiap/Hsph1/Nmnat1/Adnp/Mtor/Hif1a/Nae1/Gpi1/Tsc1/Prdx3/Atm/Pik3ca/Sigmar1/Prkci/Optn/Fbxw7/Foxo3/Fbxo7/Hipk2/Gata3/Nr4a2/Nos1/Aars/Hdac3/Htt/Ptprf/Nefl/Fmr1/Atf2/Parp1/Casp9/Elk1	45
GO:0007026	negative regulation of microtubule depolymerization	9/1802	33/23239	0.000692781	0.0172557	0.0149948	Camsap1/Katnb1/Camsap3/Camsap2/Apc/Fgf13/Gas2l1/Dysf/Eml4	9
GO:0045786	negative regulation of cell cycle	54/1802	445/23239	0.000705481	0.0174914	0.0151997	Wee1/Ppp1r10/Cep192/E2f8/Fem1b/Taok3/Cdk6/Ppp1r13b/Brcc3/Prkaca/Usp47/Topbp1/Nudt6/Dot1l/Ppp2r5b/Sgsm3/Eme1/Pidd1/Apc/Rad9a/Wac/Gata6/Fzd3/Plk3/Ddias/Trim37/Nae1/Mtbp/Nubp1/Eif2ak4/Atm/Donson/Kmt2e/Kntc1/Rb1/Fbxw7/Cul4a/Fbxo7/Taok2/Gata3/Nek1/Mlf1/Zfp830/Gas2l1/Zbtb49/Atr/Tcf7l2/Xpc/Atf2/Dclre1b/Tex14/Pcid2/Prpf19/Lif	54
GO:0015931	nucleobase-containing compound transport	27/1802	180/23239	0.00071126	0.0175542	0.0152542	Ahctf1/Kif5c/Mcm3ap/Slc29a3/Lrpprc/Rae1/Nup188/BC005561/Setd2/Thoc2/Ranbp2/Xpo5/Zfp36/Igf2bp2/Rftn1/Tsc1/Slc35d1/Nol6/Stau2/Nup107/Htt/Iws1/Xpo7/Casc3/Fmr1/Pcid2/Nup214	27
GO:0001838	embryonic epithelial tube formation	24/1802	153/23239	0.000721113	0.0176966	0.015378	Cecr2/Shroom3/Hectd1/Hs2st1/Prkaca/Kif20b/Ovol2/Map3k7/Ift172/Prickle1/Rock2/Hif1a/Setd2/Fzd3/Stk4/Sec24b/Ipmk/Trim71/Tsc1/Cluap1/Zic5/Gata3/Lrp2/Dvl1	24
GO:0044772	mitotic cell cycle phase transition	44/1802	344/23239	0.000726732	0.0176966	0.015378	Acvr1/Usp37/Cep192/Taok3/Usp47/Atad5/Topbp1/Lsm11/Acvr1b/Iqgap3/Fbxl18/Pidd1/Apc/Tcf19/Spdya/Smarcd3/Plk3/Nae1/Mtbp/Sin3a/Tmod3/Nasp/Trim71/Mepce/Brd4/Cul3/Atm/Ctdp1/Donson/Ankrd17/Kmt2e/Rb1/Rptor/Cul4a/Fbxo7/Camk2b/Taok2/Cenpf/Anapc1/Zfp830/Cdc25b/Xpc/Tex14/Pcid2	44
GO:0035065	regulation of histone acetylation	12/1802	54/23239	0.000729089	0.0176966	0.015378	Arid5a/Sin3a/Ctcf/Rps6ka5/Ep300/Ctbp1/Gata3/Nos1/Iws1/Flcn/Lif/Setd5	12
GO:0000289	nuclear-transcribed mRNA poly(A) tail shortening	7/1802	21/23239	0.000733402	0.0176966	0.015378	Cnot1/Samd4b/Tnrc6b/Cpeb3/Zfp36/Pabpc1/Pnldc1	7
GO:0015012	heparan sulfate proteoglycan biosynthetic process	7/1802	21/23239	0.000733402	0.0176966	0.015378	Hs2st1/Extl3/Ext1/Glce/Ext2/Hs6st1/Tcf7l2	7
GO:0001913	T cell mediated cytotoxicity	15/1802	77/23239	0.000744439	0.0178831	0.0155401	H2-Q1/H2-Q6/H2-Q4/H2-Q7/H60b/H2-T22/Stx7/Ppp3cb/H2-D1/H2-K1/Raet1a/Gm7030/Gm8909/H2-Q2/Gm11127	15
GO:0045787	positive regulation of cell cycle	45/1802	355/23239	0.000770418	0.0184253	0.0160112	Rab11fip4/Ppp1r10/E2f8/Tbx3/Lrp5/Med1/Cep295/Phip/Prkaca/Atad5/Slf1/Lsm11/Ppp2r5b/Kif20b/Pidd1/Dazl/Spdya/Spag5/Smarcd3/Rock2/Gata6/Mtbp/Sin3a/Tmod3/Ect2/Plk4/Mepce/Brd4/Ttl/Cul3/Pagr1a/Cspp1/Ankrd17/Kmt2e/Rb1/Rptor/Cul4a/Camk2b/Usp2/Wiz/Ccnyl1/Foxa1/Cdc25b/Pcid2/Dync1h1	45
GO:0019827	stem cell population maintenance	25/1802	163/23239	0.00079208	0.0188599	0.0163889	Cnot1/Tbx3/Lrp5/Erdr1/Pou5f1/Bcl9/Kdm3a/Mettl3/Apc/Eif4enif1/Kat6a/Zc3h13/Sav1/Rtf1/Foxo1/Kdm4c/Jmjd1c/Aspm/Foxo3/Cul4a/Setd1a/Tcf7l2/Srrt/Lif/Ncoa3	25
GO:0018210	peptidyl-threonine modification	20/1802	119/23239	0.000805639	0.0190152	0.0165238	Acvr1/Map3k12/Wnk3/Phip/Prkaca/Hipk3/Acvr1b/Map3k7/Ulk1/Tbk1/Rock2/Mtor/Nlk/Dyrk1a/Rptor/Hipk2/Cad/Csnk2b/Map3k10/Vrk3	20
GO:0043401	steroid hormone mediated signaling pathway	20/1802	119/23239	0.000805639	0.0190152	0.0165238	Cnot1/Daxx/Med1/Kmt2d/Ufl1/Ubr5/Ddx17/Kdm3a/Jak2/Sgk1/Med13/Ep300/Pagr1a/Ncor1/Foxh1/Per1/Foxa1/Rnf6/Parp1/Ncoa3	20
GO:0016197	endosomal transport	28/1802	191/23239	0.000827287	0.0194412	0.0168941	Ehd1/Rab11fip4/Gcc2/Grip1/Rhobtb3/Erc1/Snx27/Ubxn6/Washc5/Lrba/Vps37b/Inpp5f/Vps52/Vps37a/Trappc10/Pikfyve/Chmp2b/Heatr5a/Ankrd27/Alms1/Vps54/Eps15/Htt/Dennd1a/Lrp2/Rgp1/Vps16/Als2	28
GO:0006304	DNA modification	17/1802	94/23239	0.000832685	0.0194702	0.0169192	Mtrr/Dnmt1/Morc1/Rlf/Exosc4/Ascc3/Otud4/Ctcf/Pik3ca/Kmt2e/Ehmt2/Ddx4/Gata3/Kdm1b/Ehmt1/Parp1/Baz2a	17
GO:0046822	regulation of nucleocytoplasmic transport	21/1802	128/23239	0.000835723	0.0194702	0.0169192	Nf1/Med1/Hsp90aa1/Prkaca/Ubr5/Dmap1/Jup/Jak2/Ifi27/Setd2/Thoc2/Ppp1r12a/Xpo5/Ect2/Ep300/Camk1/Hdac3/Iws1/Tcf7l2/Camk4/Nup214	21
GO:1903008	organelle disassembly	16/1802	86/23239	0.000852195	0.0197687	0.0171786	Atg2a/Atg13/Ulk1/Srebf1/Hif1a/Plk3/Parl/Htra2/Kif5b/Optn/Fbxw7/Fbxo7/Mtif3/Htt/Gfm2/Golga2	16
GO:0033146	regulation of intracellular estrogen receptor signaling pathway	9/1802	34/23239	0.000878022	0.0201945	0.0175486	Cnot1/Med1/Kmt2d/Ufl1/Pagr1a/Foxh1/Foxa1/Parp1/Ncoa3	9
GO:0048194	Golgi vesicle budding	9/1802	34/23239	0.000878022	0.0201945	0.0175486	Vapb/Sec24d/Sec24a/Sec24b/Cul3/Prkci/Golph3l/Sec23b/Sec16a	9
GO:0072594	establishment of protein localization to organelle	47/1802	378/23239	0.000905383	0.0207356	0.0180188	Gcc2/Agap3/Nf1/Ipo13/Med1/Phip/Hsp90aa1/Ubr5/Dmap1/Tmco6/Rasl2-9/Jup/Bcl3/Tnpo2/Nup188/Jak2/Wrap53/Prickle1/Hsph1/Srebf1/Pex2/Ranbp2/Sec63/Spidr/Ect2/Vps13a/Parl/Srpr/Ep300/Lars/Rab3gap2/Sirt4/Fbxw7/Nup107/Fbxo7/Mbtps1/Pmpcb/Hdac3/Macf1/Ipo11/Lrp2/Folr2/Kpna3/Vps13d/Txnip/Nup214/Pola2	47
GO:0046825	regulation of protein export from nucleus	10/1802	41/23239	0.000924907	0.0210933	0.0183297	Prkaca/Ifi27/Setd2/Thoc2/Xpo5/Camk1/Hdac3/Iws1/Tcf7l2/Camk4	10
GO:0035148	tube formation	26/1802	174/23239	0.000936162	0.0212603	0.0184748	Cecr2/Shroom3/Hectd1/Hs2st1/Prkaca/Kif20b/Ovol2/Map3k7/Ift172/Prickle1/Rock2/Hif1a/Hesx1/Setd2/Fzd3/Stk4/Sec24b/Ipmk/Trim71/Tsc1/Cluap1/Zic5/Gata3/Fgf3/Lrp2/Dvl1	26
GO:0001892	embryonic placenta development	19/1802	112/23239	0.000957952	0.0215739	0.0187473	E2f8/Hectd1/Bptf/Med1/Ncoa1/Ovol2/Plac1/Sp3/Hif1a/Setd2/Stk4/Plk4/Birc6/Junb/Gcm1/Hs6st1/Llgl2/Lif/Ncoa3	19
GO:0030518	intracellular steroid hormone receptor signaling pathway	19/1802	112/23239	0.000957952	0.0215739	0.0187473	Cnot1/Daxx/Med1/Kmt2d/Ufl1/Ubr5/Ddx17/Kdm3a/Jak2/Med13/Ep300/Pagr1a/Ncor1/Foxh1/Per1/Foxa1/Rnf6/Parp1/Ncoa3	19
GO:0007043	cell-cell junction assembly	18/1802	104/23239	0.00101434	0.0227491	0.0197685	Cntnap1/Vcl/Prkaca/Afdn/Jup/Fscn1/Rock2/Arvcf/Cdh4/Ect2/Marveld2/Ctnna1/Nphp1/Ocln/Nfasc/Cldn3/Flcn/Cgn	18
GO:0008360	regulation of cell shape	23/1802	148/23239	0.00104819	0.023411	0.0203437	Shroom3/Plxna2/Myl12b/Rhobtb3/Epb41l2/Diaph1/Phip/Myh9/Lst1/Brwd1/Bambi/Fgr/Fermt2/Fblim1/Syne3/Plxna1/Taok2/Myo10/Mkln1/Brwd3/Parvb/Hpn/Sec23b	23
GO:0071482	cellular response to light stimulus	17/1802	96/23239	0.00106374	0.0236606	0.0205606	Agap3/Polk/Usp47/N4bp1/Mettl3/Mfap4/Zbtb1/Ddias/Eif2ak4/Ep300/Fbxw7/Tmem161a/Atr/Fmr1/Xpc/Parp1/Casp9	17
GO:0044770	cell cycle phase transition	47/1802	381/23239	0.0010705	0.0237133	0.0206064	Acvr1/Usp37/Cep192/Upf1/Taok3/Brcc3/Usp47/Atad5/Topbp1/Lsm11/Acvr1b/Iqgap3/Fbxl18/Pidd1/Apc/Tcf19/Spdya/Smarcd3/Plk3/Nae1/Mtbp/Sin3a/Tmod3/Nasp/Trim71/Mepce/Brd4/Cul3/Atm/Pagr1a/Ctdp1/Donson/Ankrd17/Kmt2e/Rb1/Rptor/Cul4a/Fbxo7/Camk2b/Taok2/Cenpf/Anapc1/Zfp830/Cdc25b/Xpc/Tex14/Pcid2	47
GO:0031114	regulation of microtubule depolymerization	9/1802	35/23239	0.00110154	0.0243014	0.0211175	Camsap1/Katnb1/Camsap3/Camsap2/Apc/Fgf13/Gas2l1/Dysf/Eml4	9
GO:0006302	double-strand break repair	29/1802	204/23239	0.00110808	0.0243462	0.0211564	Rad52/Setx/Brcc3/Nucks1/Slf1/Ubr5/Exo1/Eme1/Ddx1/Rad54l/Wrap53/Xrcc1/Fignl1/Setd2/Mta1/Spidr/Wdr70/Atm/Smarcad1/Xrcc5/Helb/4930447C04Rik/Mcm9/Fancb/Parp1/Dclre1b/Nsd2/Prpf19/Mcm8	29
GO:0031346	positive regulation of cell projection organization	54/1802	454/23239	0.00112076	0.0245083	0.0212973	Ehd1/Dscam/Nf1/Plxna2/Grip1/Setx/Rapgef2/Wasf2/Hsp90aa1/Katnb1/Dnm3/Washc5/Mns1/Rapgef1/Itsn1/Ppp2r5b/Adam17/Dnm2/Apc/Sgk1/Fig4/Fscn1/Adnp/Mtor/Cdh4/Twf2/Rtn4/Cpeb3/Bmpr2/Trim67/Ep300/Kalrn/Stau2/Fez1/Prkci/Rreb1/Caprin2/Camk1/Ankrd27/Crocc/Ccdc88a/Camk2b/Scarf1/Golga4/Plxna1/Htt/Ptprf/Nefl/Dvl1/Fmr1/Mapk6/Golga2/Lif/Ap2a1	54
GO:0045814	negative regulation of gene expression, epigenetic	15/1802	80/23239	0.00112453	0.0245083	0.0212973	Mbd2/Kmt2d/Nrde2/Ubr2/Smarca5/Phf2/Pou5f1/Dot1l/Dnmt1/Hira/Setdb1/Sin3a/Mier1/Uty/Baz2a	15
GO:0098727	maintenance of cell number	25/1802	167/23239	0.00113046	0.0245388	0.0213237	Cnot1/Tbx3/Lrp5/Erdr1/Pou5f1/Bcl9/Kdm3a/Mettl3/Apc/Eif4enif1/Kat6a/Zc3h13/Sav1/Rtf1/Foxo1/Kdm4c/Jmjd1c/Aspm/Foxo3/Cul4a/Setd1a/Tcf7l2/Srrt/Lif/Ncoa3	25
GO:0060070	canonical Wnt signaling pathway	36/1802	272/23239	0.00115165	0.0248987	0.0216365	Lrp5/Tle1/Lzts2/Usp47/Ubr5/Rapgef1/Zfp703/Chd8/Pou5f1/Bcl9/Kank1/Apc/Prickle1/Xiap/Fzd3/Stk4/Bambi/Foxo1/Porcn/Scyl2/Tnks2/Usp34/Caprin2/Aspm/Sulf2/Foxo3/Tle6/Gata3/Tbl1xr1/Uty/Dvl1/Tcf7l2/Notum/Tmem64/Ppp2r3a/Tmem88	36
GO:0001825	blastocyst formation	12/1802	57/23239	0.00121108	0.0260792	0.0226623	Cnot1/Tjp1/Tm4sf1/Pou5f1/Sp3/Rtn4/Kdm4c/Cul3/Junb/Pbrm1/Bysl/Pnldc1	12
GO:0006611	protein export from nucleus	20/1802	123/23239	0.00122971	0.0263626	0.0229086	Cchcr1/Prkaca/Rae1/BC005561/Ifi27/Setd2/Thoc2/Xpo5/Tsc1/Nol6/Stradb/Camk1/Nup107/Hdac3/Iws1/Xpo7/Tcf7l2/Camk4/Pcid2/Nup214	20
GO:0051402	neuron apoptotic process	37/1802	283/23239	0.00124122	0.0263626	0.0229086	Nf1/Map3k12/Oxr1/Stambp/Itsn1/Jak2/Bok/Xiap/Hsph1/Nmnat1/Adnp/Hif1a/Nae1/Gpi1/Prdx3/Atm/Pik3ca/Sigmar1/Prkci/Zfp110/Rb1/Optn/Fbxw7/Foxo3/Hipk2/Gata3/Nr4a2/Aars/Hdac3/Usp53/Htt/Ptprf/Nefl/Fmr1/Atf2/Parp1/Casp9	37
GO:0030705	cytoskeleton-dependent intracellular transport	24/1802	159/23239	0.00125066	0.0263626	0.0229086	Ccdc88c/Kif5c/Wdr19/Fyco1/Camsap3/Ap3b2/Syne2/Copg1/Hif1a/Cluap1/Kif5b/Stau2/Lca5l/Fez1/Arhgap21/Dync2h1/Ccdc88a/Htt/Nefl/Tmem201/Fmr1/Bbs12/Cep131/Dync1h1	24
GO:0002456	T cell mediated immunity	21/1802	132/23239	0.00125256	0.0263626	0.0229086	H2-Q1/H2-Q6/H2-Q4/Dusp22/H2-Q7/Arid5a/Zbtb1/Rftn1/H60b/H2-T22/Stx7/Gata3/Vsir/Ppp3cb/H2-D1/H2-K1/Raet1a/Gm7030/Gm8909/H2-Q2/Gm11127	21
GO:0051642	centrosome localization	8/1802	29/23239	0.00126064	0.0263626	0.0229086	Plxna2/Syne2/Akap9/Nubp1/Kif5b/Cep83/Aspm/Tmem201	8
GO:0000729	DNA double-strand break processing	6/1802	17/23239	0.00126326	0.0263626	0.0229086	Rad52/Exo1/Wdr70/Smarcad1/Helb/4930447C04Rik	6
GO:0006359	regulation of transcription by RNA polymerase III	6/1802	17/23239	0.00126326	0.0263626	0.0229086	Chd8/Maf1/Mtor/Rptor/Erbb2/Brf2	6
GO:0061158	3'-UTR-mediated mRNA destabilization	6/1802	17/23239	0.00126326	0.0263626	0.0229086	Upf1/Rc3h1/Cpeb3/Zfp36/Trim71/Mov10	6
GO:0044774	mitotic DNA integrity checkpoint	13/1802	65/23239	0.00127315	0.0264668	0.0229991	Ppp1r10/Taok3/Topbp1/Eme1/Pidd1/Rad9a/Nae1/Atm/Donson/Taok2/Zfp830/Xpc/Atf2	13
GO:0007140	male meiotic nuclear division	11/1802	50/23239	0.00131004	0.0271293	0.0235749	Ubr2/Spdya/Fignl1/Mlh3/Atm/Tex11/Sycp2/Fanca/Ddx4/Tex14/Chtf18	11
GO:0010824	regulation of centrosome duplication	10/1802	43/23239	0.00137229	0.0282024	0.0245074	Cep192/Cep295/Fbxw5/Rock2/Trim37/Nubp1/Plk4/Chmp2b/Cep76/Cep131	10
GO:0030166	proteoglycan biosynthetic process	10/1802	43/23239	0.00137229	0.0282024	0.0245074	Chsy1/Hs2st1/Extl3/Ext1/Glce/Slc35d1/Ext2/Hs6st1/Chst7/Tcf7l2	10
GO:0060211	regulation of nuclear-transcribed mRNA poly(A) tail shortening	5/1802	12/23239	0.0013896	0.0282359	0.0245365	Cnot1/Tnrc6b/Cpeb3/Zfp36/Pabpc1	5
GO:0060213	positive regulation of nuclear-transcribed mRNA poly(A) tail shortening	5/1802	12/23239	0.0013896	0.0282359	0.0245365	Cnot1/Tnrc6b/Cpeb3/Zfp36/Pabpc1	5
GO:2000232	regulation of rRNA processing	5/1802	12/23239	0.0013896	0.0282359	0.0245365	Usp36/Riok1/Shq1/Heatr1/Wdr75	5
GO:0046605	regulation of centrosome cycle	12/1802	58/23239	0.00142097	0.0287654	0.0249966	Cep192/Cep295/Fbxw5/Rock2/Cep85/Trim37/Nubp1/Plk4/Chmp2b/Map9/Cep76/Cep131	12
GO:0043902	positive regulation of multi-organism process	25/1802	170/23239	0.00146021	0.0294098	0.0255566	Vapb/Bad/Cacna1h/Unc13b/Nucks1/Acvr1b/Cd180/Vps37b/Pum1/Tbk1/Chd1/Rsf1/Osbp/Pabpc1/Ep300/Ctdp1/Ankrd17/Pum2/Chmp2b/Optn/Bmp6/Larp1/Fmr1/Hpn/Tmprss2	25
GO:0043523	regulation of neuron apoptotic process	34/1802	256/23239	0.00146369	0.0294098	0.0255566	Nf1/Map3k12/Oxr1/Stambp/Itsn1/Jak2/Bok/Xiap/Hsph1/Nmnat1/Adnp/Hif1a/Nae1/Gpi1/Prdx3/Atm/Pik3ca/Sigmar1/Prkci/Optn/Fbxw7/Foxo3/Hipk2/Gata3/Nr4a2/Aars/Hdac3/Htt/Ptprf/Nefl/Fmr1/Atf2/Parp1/Casp9	34
GO:0014020	primary neural tube formation	19/1802	116/23239	0.00147285	0.0294843	0.0256213	Cecr2/Shroom3/Hectd1/Prkaca/Kif20b/Ovol2/Ift172/Prickle1/Rock2/Hif1a/Setd2/Fzd3/Sec24b/Trim71/Tsc1/Cluap1/Zic5/Lrp2/Dvl1	19
GO:0016055	Wnt signaling pathway	50/1802	418/23239	0.00148337	0.0295853	0.0257091	Ccdc88c/Lrp5/Mbd2/Amotl1/Tle1/Lzts2/Usp47/Ubr5/Rapgef1/Zfp703/Chd8/Pou5f1/Bcl9/Lrrfip2/Spin1/Kank1/Apc/Prickle1/Xiap/Fzd3/Nlk/Stk4/Bambi/Rtf1/Foxo1/Prkaa2/Porcn/Scyl2/Cul3/Tnks2/Fermt2/Usp34/Caprin2/Aspm/Sulf2/Foxo3/Tle6/Gata3/Tbl1xr1/Uty/Macf1/Dvl1/Tcf7l2/Notum/Csnk2b/Mertk/Mark1/Tmem64/Ppp2r3a/Tmem88	50
GO:0007019	microtubule depolymerization	11/1802	51/23239	0.00155505	0.0305639	0.0265594	Camsap1/Katnb1/Camsap3/Kif24/Camsap2/Apc/Sgk1/Fgf13/Gas2l1/Dysf/Eml4	11
GO:0043297	apical junction assembly	11/1802	51/23239	0.00155505	0.0305639	0.0265594	Vcl/Prkaca/Afdn/Rock2/Ect2/Marveld2/Ctnna1/Nphp1/Ocln/Cldn3/Cgn	11
GO:0046580	negative regulation of Ras protein signal transduction	11/1802	51/23239	0.00155505	0.0305639	0.0265594	Nf1/Rapgef1/Stambp/Rasa2/Kank1/Trim67/Cul3/Spry1/Flcn/Scai/Tnk1	11
GO:0072698	protein localization to microtubule cytoskeleton	11/1802	51/23239	0.00155505	0.0305639	0.0265594	Cep192/Diaph1/Kif20b/Apc/Spag5/Cep83/Abhd17b/Htt/Mapre2/Dvl1/Cep131	11
GO:1901989	positive regulation of cell cycle phase transition	16/1802	91/23239	0.00159168	0.0310615	0.0269919	Atad5/Lsm11/Smarcd3/Mtbp/Sin3a/Tmod3/Mepce/Brd4/Cul3/Pagr1a/Ankrd17/Kmt2e/Rb1/Rptor/Cul4a/Cdc25b	16
GO:0071214	cellular response to abiotic stimulus	37/1802	287/23239	0.00159761	0.0310615	0.0269919	Agap3/Polk/Bad/Rest/Nucks1/Usp47/Lrrc8d/N4bp1/Mettl3/Mfap4/Rad9a/Fignl1/Zbtb1/Ddias/Spidr/Eif2ak4/Ect2/Atm/Ep300/Xrcc5/Sipa1/Fbxw7/Lrrc8e/Asic1/Gata3/Tank/Nos1/Akr1b3/Tmem161a/Atr/Fmr1/Dysf/Xpc/Rab11fip5/Parp1/Casp9/Elk1	37
GO:0104004	cellular response to environmental stimulus	37/1802	287/23239	0.00159761	0.0310615	0.0269919	Agap3/Polk/Bad/Rest/Nucks1/Usp47/Lrrc8d/N4bp1/Mettl3/Mfap4/Rad9a/Fignl1/Zbtb1/Ddias/Spidr/Eif2ak4/Ect2/Atm/Ep300/Xrcc5/Sipa1/Fbxw7/Lrrc8e/Asic1/Gata3/Tank/Nos1/Akr1b3/Tmem161a/Atr/Fmr1/Dysf/Xpc/Rab11fip5/Parp1/Casp9/Elk1	37
GO:0061842	microtubule organizing center localization	8/1802	30/23239	0.00160354	0.0310649	0.0269948	Plxna2/Syne2/Akap9/Nubp1/Kif5b/Cep83/Aspm/Tmem201	8
GO:0198738	cell-cell signaling by wnt	50/1802	420/23239	0.00164166	0.0316899	0.0275379	Ccdc88c/Lrp5/Mbd2/Amotl1/Tle1/Lzts2/Usp47/Ubr5/Rapgef1/Zfp703/Chd8/Pou5f1/Bcl9/Lrrfip2/Spin1/Kank1/Apc/Prickle1/Xiap/Fzd3/Nlk/Stk4/Bambi/Rtf1/Foxo1/Prkaa2/Porcn/Scyl2/Cul3/Tnks2/Fermt2/Usp34/Caprin2/Aspm/Sulf2/Foxo3/Tle6/Gata3/Tbl1xr1/Uty/Macf1/Dvl1/Tcf7l2/Notum/Csnk2b/Mertk/Mark1/Tmem64/Ppp2r3a/Tmem88	50
GO:0048286	lung alveolus development	12/1802	59/23239	0.00165999	0.0319297	0.0277463	Atxn1l/Atxn1/Stk40/Phf14/Man1a2/Gata6/Bmpr2/Rc3h2/Cic/Hs6st1/Foxa1/Lif	12
GO:0016331	morphogenesis of embryonic epithelium	26/1802	181/23239	0.00167417	0.0320883	0.0278841	Cecr2/Shroom3/Hectd1/Hs2st1/Prkaca/Kif20b/Ovol2/Map3k7/Ift172/Prickle1/Rock2/Hif1a/Setd2/Fzd3/Stk4/Sec24b/Ipmk/Trim71/Tsc1/Cluap1/Zic5/Gata3/Htt/Lrp2/Dvl1/Llgl2	26
GO:0000184	nuclear-transcribed mRNA catabolic process, nonsense-mediated decay	9/1802	37/23239	0.00168609	0.0322026	0.0279834	Upf1/Smg7/Smg5/Pabpc1/Gspt2/Skiv2l/Pnldc1/Casc3/Dcp1a	9
GO:0006029	proteoglycan metabolic process	13/1802	67/23239	0.0017022	0.0323957	0.0281512	Chsy1/Hs2st1/Dsel/Extl3/Ext1/Glce/Slc35d1/Sulf2/Ext2/Hs6st1/Chst7/Tcf7l2/Hpse	13
GO:0006282	regulation of DNA repair	18/1802	109/23239	0.00176276	0.0332252	0.028872	Rad52/Brcc3/Slf1/Ubr5/Wrap53/Xrcc1/Fignl1/Setd2/Wrnip1/Spidr/Wdr70/Cul4a/Helb/Tmem161a/Fam168a/Fancb/Parp1/Nsd2	18
GO:0009101	glycoprotein biosynthetic process	33/1802	249/23239	0.0017641	0.0332252	0.028872	Stt3a/Chsy1/Hs2st1/Gxylt1/Ube2j1/Trip11/B3gnt4/Extl3/Pofut2/Ext1/Aatf/Fut2/Pomgnt2/Glce/Slc35d1/Ep300/Arfgef1/Alg12/Tusc3/Ext2/Itm2a/Gcnt1/Hs6st1/B3gnt8/Cog3/Tnip1/Dolpp1/Dpy19l4/Chst7/Tcf7l2/Gal3st2/Golga2/Alg8	33
GO:0007035	vacuolar acidification	6/1802	18/23239	0.00177146	0.0332252	0.028872	Dmxl1/Dmxl2/Atp6v0a2/Atp6v0a4/Atp6v0a1/Tcirg1	6
GO:0046184	aldehyde biosynthetic process	6/1802	18/23239	0.00177146	0.0332252	0.028872	Tkt/Cacna1h/Rest/Kdm3a/Gpi1/Bmp6	6
GO:0006298	mismatch repair	7/1802	24/23239	0.00177652	0.0332252	0.028872	Msh5/Exo1/Setd2/Mlh3/Mcm9/Msh3/Xpc	7
GO:0002708	positive regulation of lymphocyte mediated immunity	22/1802	145/23239	0.0018246	0.0340068	0.0295512	H2-Q1/H2-Q6/Tnfsf13/H2-Q4/Atad5/H2-Q7/Arid5a/Zbtb1/Pagr1a/H60b/H2-T22/Stx7/Gata3/H2-D1/H2-K1/Tfrc/Raet1a/Gm7030/Gm8909/Nsd2/H2-Q2/Gm11127	22
GO:0034728	nucleosome organization	21/1802	136/23239	0.0018358	0.0340829	0.0296173	Daxx/Srcap/Smarca5/Kat6b/Ubn1/Smarcd3/Rsf1/Hira/Kat6a/Setd2/Sart3/Psme4/Hist1h3g/Nasp/Ctcf/Pbrm1/Piwil1/Itgb3bp/Shprh/Supt16/Hist1h4h	21
GO:0010976	positive regulation of neuron projection development	43/1802	350/23239	0.00184129	0.0340829	0.0296173	Ehd1/Dscam/Nf1/Plxna2/Grip1/Setx/Rapgef2/Katnb1/Washc5/Rapgef1/Itsn1/Ppp2r5b/Adam17/Sgk1/Fig4/Adnp/Mtor/Cdh4/Twf2/Rtn4/Cpeb3/Bmpr2/Trim67/Ep300/Kalrn/Stau2/Fez1/Prkci/Caprin2/Camk1/Ankrd27/Camk2b/Scarf1/Golga4/Plxna1/Ptprf/Nefl/Dvl1/Fmr1/Mapk6/Golga2/Lif/Ap2a1	43
GO:0044728	DNA methylation or demethylation	15/1802	84/23239	0.00187456	0.0345802	0.0300496	Mtrr/Dnmt1/Morc1/Rlf/Otud4/Ctcf/Pik3ca/Kmt2e/Ehmt2/Ddx4/Gata3/Kdm1b/Ehmt1/Parp1/Baz2a	15
GO:0002706	regulation of lymphocyte mediated immunity	27/1802	192/23239	0.00189018	0.0347497	0.0301968	H2-Q1/H2-Q6/Tnfsf13/H2-Q4/Dusp22/Atad5/H2-Q7/Cd55/Arid5a/Zbtb1/Pagr1a/H60b/H2-T22/Stx7/Tap1/Gata3/Vsir/Ppp3cb/H2-D1/H2-K1/Tfrc/Raet1a/Gm7030/Gm8909/Nsd2/H2-Q2/Gm11127	27
GO:0009755	hormone-mediated signaling pathway	24/1802	164/23239	0.00192016	0.0351813	0.0305719	Cnot1/Daxx/Med1/Kmt2d/Ncoa1/Ufl1/Lancl2/Ubr5/Ddx17/Kdm3a/Jak2/Sgk1/Med13/Ep300/Pagr1a/Ncor1/Foxh1/Per1/Ren1/Foxa1/Csnk2b/Rnf6/Parp1/Ncoa3	24
GO:0043038	amino acid activation	10/1802	45/23239	0.00198139	0.0358174	0.0311247	Vars2/Cars2/Vars/Cars/Mars/Eprs/Lars/Aasdh/Fars2/Aars	10
GO:0060147	regulation of posttranscriptional gene silencing	10/1802	45/23239	0.00198139	0.0358174	0.0311247	Pou5f1/Zc3h10/Pum1/Xpo5/Zfp36/Trim71/Pum2/Bcdin3d/Ncor1/Fmr1	10
GO:0060966	regulation of gene silencing by RNA	10/1802	45/23239	0.00198139	0.0358174	0.0311247	Pou5f1/Zc3h10/Pum1/Xpo5/Zfp36/Trim71/Pum2/Bcdin3d/Ncor1/Fmr1	10
GO:1902743	regulation of lamellipodium organization	10/1802	45/23239	0.00198139	0.0358174	0.0311247	Ssh1/Wasf2/Hsp90aa1/Kank1/Dnm2/Fscn1/Mtor/Twf2/Fer/Rreb1	10
GO:0032386	regulation of intracellular transport	52/1802	445/23239	0.00200801	0.0361777	0.0314377	Ehd1/Gcc2/Nf1/Cep290/Med1/Unc13b/Hsp90aa1/Dnajc13/Prkaca/Rims3/Ube2j1/Ubr5/Dmap1/Jup/Kif20b/Stx18/Inpp5f/Jak2/Spag5/Ifi27/Srebf1/Vps18/Setd2/Plk3/Thoc2/Ppp1r12a/Xpo5/Sec24b/Ect2/Parl/Fer/Fgr/Kif5b/Stxbp5/Ep300/Fez1/Sirt4/Camk1/Fbxw7/Hdac3/Iws1/Erbb2/Dvl1/Tcf7l2/Fmr1/Cep131/Camk4/Dync1h1/Nup214/Sec23b/Git2/Sec16a	52
GO:0007018	microtubule-based movement	34/1802	261/23239	0.00202839	0.0364234	0.0316512	Lrrc6/Dnah7b/Dnah7a/Kif5c/Wdr19/Fyco1/Camsap3/Ap3b2/Kif24/Syne2/Kif20b/Map4/Ttll1/Copg1/Kifc3/Hif1a/Cluap1/Dnah11/Dnaaf1/Kif5b/Kif16b/Stau2/Lca5l/Fez1/Arhgap21/Dync2h1/Ttll6/Htt/Nefl/Tmem201/Fmr1/Bbs12/Cep131/Dync1h1	34
GO:0033169	histone H3-K9 demethylation	5/1802	13/23239	0.0021146	0.0377209	0.0327787	Phf2/Kdm3a/Kdm4c/Jmjd1c/Kdm7a	5
GO:0070933	histone H4 deacetylation	5/1802	13/23239	0.0021146	0.0377209	0.0327787	Rest/Hdac9/Smarcad1/Hdac3/Baz2a	5
GO:0043666	regulation of phosphoprotein phosphatase activity	11/1802	53/23239	0.00215759	0.0380914	0.0331007	Ptpa/Ppp6r2/Jak2/Mprip/Rock2/Ppp1r11/Ppp1r12a/Tsc1/Ppp6r1/Htt/Vrk3	11
GO:0070988	demethylation	11/1802	53/23239	0.00215759	0.0380914	0.0331007	Phf2/Kdm3a/Otud4/Kdm4c/Jmjd1c/Pagr1a/Gata3/Kdm5c/Kdm7a/Kdm5a/Kdm1b	11
GO:0035264	multicellular organism growth	29/1802	213/23239	0.00216228	0.0380914	0.0331007	Daxx/Chd7/Ercc6/Stk40/Add1/Ankrd11/Pcnt/Ercc5/Rbbp6/Mtor/Rc3h2/Htra2/Tnks2/Atm/Pik3ca/Zfx/Zfp950/Kmt2c/Alms1/Ncor1/Nek1/Tbl1xr1/Hdac3/Slc25a25/Sik3/Tcf7l2/Llgl2/H2-Q2/Ncoa3	29
GO:0010970	transport along microtubule	22/1802	147/23239	0.00217766	0.0380914	0.0331007	Kif5c/Wdr19/Fyco1/Camsap3/Ap3b2/Syne2/Copg1/Hif1a/Cluap1/Kif5b/Stau2/Lca5l/Fez1/Arhgap21/Dync2h1/Htt/Nefl/Tmem201/Fmr1/Bbs12/Cep131/Dync1h1	22
GO:0045580	regulation of T cell differentiation	22/1802	147/23239	0.00217766	0.0380914	0.0331007	Zfp608/Rc3h1/Bad/H2-Aa/Hsp90aa1/Il2ra/Sh3rf1/Socs5/Mettl3/Zbtb1/H2-DMa/H2-Oa/Rc3h2/Cbfb/Fanca/Gata3/Vsir/Sart1/Erbb2/Zfp609/Runx1/Zmiz1	22
GO:0099111	microtubule-based transport	22/1802	147/23239	0.00217766	0.0380914	0.0331007	Kif5c/Wdr19/Fyco1/Camsap3/Ap3b2/Syne2/Copg1/Hif1a/Cluap1/Kif5b/Stau2/Lca5l/Fez1/Arhgap21/Dync2h1/Htt/Nefl/Tmem201/Fmr1/Bbs12/Cep131/Dync1h1	22
GO:0032465	regulation of cytokinesis	14/1802	77/23239	0.00219849	0.0381376	0.0331409	Rab11fip4/Ahctf1/E2f8/Kif20b/Setd2/Plk3/Ect2/Birc6/Cul3/Cspp1/Map9/Flcn/Cdc25b/Tex14	14
GO:1902117	positive regulation of organelle assembly	14/1802	77/23239	0.00219849	0.0381376	0.0331409	Cnot1/Cep295/Mns1/Stx18/Ulk1/Spag5/Fscn1/Plk4/Ep300/Rab3gap2/Crocc/Ccdc88a/Htt/Dync1h1	14
GO:0006997	nucleus organization	19/1802	120/23239	0.0022057	0.0381376	0.0331409	Nol12/Ahctf1/Polr1b/Agap3/Daxx/Nup205/Syne2/Kdm3a/Usp36/Wrap53/Tmf1/Rtn4/Psme4/Ankle2/Sycp1/Piwil1/Chmp2b/Nup107/Tmem201	19
GO:0045666	positive regulation of neuron differentiation	52/1802	447/23239	0.00220852	0.0381376	0.0331409	Ehd1/Dscam/Nf1/Plxna2/Grip1/Setx/Rapgef2/Ncoa1/Rest/Katnb1/Washc5/Rapgef1/Itsn1/Ppp2r5b/Adam17/Sgk1/Fig4/Adnp/Mtor/Cdh4/Twf2/Rtn4/Cpeb3/Bmpr2/Ect2/Trim67/Kdm4c/Ep300/Kalrn/Stau2/Fez1/Prkci/Caprin2/Camk1/Ankrd27/Bmp6/Tle6/Camk2b/Scarf1/Golga4/Plxna1/Cpne1/Foxa1/Ptprf/Nefl/Dvl1/Fmr1/Mapk6/Golga2/Prpf19/Lif/Ap2a1	52
GO:0006305	DNA alkylation	13/1802	69/23239	0.0022443	0.0385094	0.0334639	Mtrr/Dnmt1/Morc1/Rlf/Ctcf/Pik3ca/Kmt2e/Ehmt2/Ddx4/Kdm1b/Ehmt1/Parp1/Baz2a	13
GO:0006306	DNA methylation	13/1802	69/23239	0.0022443	0.0385094	0.0334639	Mtrr/Dnmt1/Morc1/Rlf/Ctcf/Pik3ca/Kmt2e/Ehmt2/Ddx4/Kdm1b/Ehmt1/Parp1/Baz2a	13
GO:0090114	COPII-coated vesicle budding	7/1802	25/23239	0.00230408	0.0394099	0.0342465	Vapb/Sec24d/Sec24a/Sec24b/Cul3/Sec23b/Sec16a	7
GO:0030520	intracellular estrogen receptor signaling pathway	10/1802	46/23239	0.00235869	0.0400952	0.0348419	Cnot1/Med1/Kmt2d/Ufl1/Ddx17/Pagr1a/Foxh1/Foxa1/Parp1/Ncoa3	10
GO:1903706	regulation of hemopoiesis	47/1802	396/23239	0.00235898	0.0400952	0.0348419	Nf1/Zfp608/Itgb3/Rc3h1/Bad/H2-Aa/Cdk6/Med1/Atxn1l/Hsp90aa1/Il2ra/Sh3rf1/Acvr1b/Socs5/Mettl3/Apc/Atp11c/Mtor/Hif1a/Zbtb1/H2-DMa/Zfp36/H2-Oa/Rc3h2/Cbfb/Fnip1/Smap1/Rb1/Fbxw7/Foxo3/Cul4a/Fbxo7/Fanca/Gata3/Vsir/Gas2l1/Setd1a/Flcn/Sart1/Erbb2/Zfp609/Tmem64/Hist1h4h/Pcid2/Lif/Runx1/Zmiz1	47
GO:0097581	lamellipodium organization	15/1802	86/23239	0.00238336	0.040131	0.0348731	Mtss1l/Ssh1/Ablim1/Vcl/Wasf2/Hsp90aa1/Kank1/Dnm2/Fscn1/Mtor/Twf2/Fer/Rreb1/Ccdc88a/Parvb	15
GO:1901879	regulation of protein depolymerization	15/1802	86/23239	0.00238336	0.040131	0.0348731	Camsap1/Katnb1/Camsap3/Add1/Camsap2/Apc/Twf2/Tmod3/Sptb/Fgf13/Lmod3/Gas2l1/Sptan1/Dysf/Eml4	15
GO:1903313	positive regulation of mRNA metabolic process	15/1802	86/23239	0.00238336	0.040131	0.0348731	Cnot1/Upf1/Rc3h1/Tnrc6b/Sf3b4/Mettl3/Pum1/Cpeb3/Zfp36/Trim71/Pabpc1/Hnrnpr/Mov10/Prpf19/Gtpbp1	15
GO:0032011	ARF protein signal transduction	6/1802	19/23239	0.0024207	0.0405074	0.0352002	Psd3/Arfgef2/Arfgef1/Arfgap1/Mapre2/Iqsec1	6
GO:0032012	regulation of ARF protein signal transduction	6/1802	19/23239	0.0024207	0.0405074	0.0352002	Psd3/Arfgef2/Arfgef1/Arfgap1/Mapre2/Iqsec1	6
GO:0034250	positive regulation of cellular amide metabolic process	20/1802	130/23239	0.0024318	0.0405675	0.0352524	Ythdf1/Larp4b/Usp16/Fxr2/Gsap/Bcl3/Mettl3/Dazl/Rmnd1/Rock2/Mtor/Plk3/Cpeb3/Efna1/Eif2ak4/Ep300/Mrps27/Eif2ak3/Erbb2/Fmr1	20
GO:1901992	positive regulation of mitotic cell cycle phase transition	14/1802	78/23239	0.002492	0.0414439	0.036014	Lsm11/Smarcd3/Mtbp/Sin3a/Tmod3/Mepce/Brd4/Cul3/Ankrd17/Kmt2e/Rb1/Rptor/Cul4a/Cdc25b	14
GO:0031935	regulation of chromatin silencing	8/1802	32/23239	0.00250806	0.0414558	0.0360243	Phf2/Pou5f1/Dnmt1/Hira/Setdb1/Sin3a/Mier1/Uty	8
GO:1903146	regulation of autophagy of mitochondrion	8/1802	32/23239	0.00250806	0.0414558	0.0360243	Srebf1/Hif1a/Parl/Htra2/Optn/Fbxw7/Fbxo7/Htt	8
GO:1902749	regulation of cell cycle G2/M phase transition	16/1802	95/23239	0.00251719	0.0414798	0.0360452	Taok3/Brcc3/Usp47/Atad5/Topbp1/Smarcd3/Nae1/Sin3a/Brd4/Atm/Pagr1a/Donson/Taok2/Cenpf/Zfp830/Cdc25b	16
GO:0017038	protein import	30/1802	225/23239	0.00253143	0.0415878	0.036139	Agap3/Nf1/Ipo13/Med1/Phip/Hsp90aa1/Ubr5/Dmap1/Tmco6/Rasl2-9/Jup/Bcl3/Tomm70a/Tnpo2/Nup188/Jak2/Prickle1/Pex2/Ranbp2/Ect2/Ep300/Nup107/Mbtps1/Hdac3/Ipo11/Lrp2/Kpna3/Txnip/Nup214/Pola2	30
GO:0071479	cellular response to ionizing radiation	12/1802	62/23239	0.00258229	0.0422948	0.0367533	Nucks1/Rad9a/Fignl1/Ddias/Spidr/Ect2/Atm/Xrcc5/Gata3/Tank/Atr/Elk1	12
GO:0051983	regulation of chromosome segregation	17/1802	104/23239	0.00260607	0.042547	0.0369726	Cep192/Slf1/Apc/Pum1/Spag5/Mtbp/Ect2/Ttl/Cul3/Atm/Pum2/Rb1/Anapc1/Tex14/Chtf18/Pcid2/Dync1h1	17
GO:0008361	regulation of cell size	28/1802	206/23239	0.00261344	0.042547	0.0369726	Dscam/Slc12a8/Hsp90aa1/Iqgap3/Add1/Arhgap5/Lrrc8d/Dnm2/Ulk1/Adnp/Mtor/Cdh4/Twf2/Rtn4/Bmpr2/Ulk2/Tsc1/Ttl/Ep300/Lars/Rptor/Fgf13/Lrrc8e/Golga4/Ano6/Rnf6/Vpreb1/Rtn4r	28
GO:0090316	positive regulation of intracellular protein transport	21/1802	140/23239	0.00263497	0.0427688	0.0371653	Cep290/Med1/Hsp90aa1/Prkaca/Ubr5/Dmap1/Jup/Kif20b/Jak2/Plk3/Ect2/Kif5b/Ep300/Camk1/Fbxw7/Hdac3/Erbb2/Tcf7l2/Cep131/Camk4/Sec16a	21
GO:0060828	regulation of canonical Wnt signaling pathway	29/1802	216/23239	0.00266656	0.043152	0.0374983	Tle1/Lzts2/Usp47/Ubr5/Rapgef1/Zfp703/Chd8/Pou5f1/Kank1/Apc/Prickle1/Xiap/Stk4/Bambi/Foxo1/Scyl2/Tnks2/Usp34/Caprin2/Aspm/Sulf2/Foxo3/Tle6/Tbl1xr1/Tcf7l2/Notum/Tmem64/Ppp2r3a/Tmem88	29
GO:0045619	regulation of lymphocyte differentiation	25/1802	178/23239	0.00276929	0.0446807	0.0388266	Zfp608/Rc3h1/Bad/H2-Aa/Hsp90aa1/Il2ra/Sh3rf1/Socs5/Mettl3/Atp11c/Zbtb1/H2-DMa/H2-Oa/Rc3h2/Cbfb/Fbxo7/Fanca/Gata3/Vsir/Sart1/Erbb2/Zfp609/Pcid2/Runx1/Zmiz1	25
GO:0032388	positive regulation of intracellular transport	28/1802	207/23239	0.00280416	0.0451086	0.0391985	Ehd1/Cep290/Med1/Unc13b/Hsp90aa1/Prkaca/Ubr5/Dmap1/Jup/Kif20b/Stx18/Jak2/Spag5/Plk3/Ect2/Fgr/Kif5b/Ep300/Fez1/Camk1/Fbxw7/Hdac3/Erbb2/Tcf7l2/Cep131/Camk4/Dync1h1/Sec16a	28
GO:0007224	smoothened signaling pathway	21/1802	141/23239	0.00287516	0.0461135	0.0400718	Chsy1/Wdr19/Dyrk2/Ptpdc1/Arl13b/Prkaca/Ift172/Prrx2/Hipk1/Cluap1/2700049A03Rik/Rb1/Dync2h1/Tmem231/Ctnna1/Hipk2/Glis2/Foxa1/Map3k10/Tctn3/Tubd1	21
GO:1900180	regulation of protein localization to nucleus	20/1802	132/23239	0.00291787	0.0465361	0.040439	Nf1/Polr1a/Med1/Hsp90aa1/Lzts2/Ubr5/Dmap1/Jup/Jak2/Sin3a/Ect2/Ep300/Dclk1/Glis2/Eif2ak3/Hdac3/Htt/Flcn/Parp1/Lif	20
GO:0006900	vesicle budding from membrane	11/1802	55/23239	0.00293685	0.0465361	0.040439	Vapb/Dnm3/Sec24d/Dnm2/Sec24a/Sec24b/Cul3/Prkci/Golph3l/Sec23b/Sec16a	11
GO:0002703	regulation of leukocyte mediated immunity	32/1802	247/23239	0.00293909	0.0465361	0.040439	H2-Q1/H2-Q6/Tnfsf13/H2-Q4/Dusp22/Atad5/H2-Q7/Bcr/Ddx1/Cd55/Arid5a/Zbtb1/Fer/Fgr/Pagr1a/H60b/H2-T22/Stx7/Abr/Tap1/Gata3/Vsir/Ppp3cb/H2-D1/H2-K1/Tfrc/Raet1a/Gm7030/Gm8909/Nsd2/H2-Q2/Gm11127	32
GO:0031503	protein-containing complex localization	32/1802	247/23239	0.00293909	0.0465361	0.040439	Ap2b1/Itgb3/Grip1/Kif5c/Exoc3/Wdr19/Dnm3/Ralgapb/Rae1/Dnm2/BC005561/Setd2/Thoc2/Pip5k1c/Mios/Tsc1/Cluap1/Nol6/Kalrn/Stau2/Lca5l/Dync2h1/Nup107/Stx7/Eps15/Iws1/Bbs12/Cep131/Iqsec1/Pcid2/Ralgapa2/Nup214	32
GO:0010165	response to X-ray	7/1802	26/23239	0.00294456	0.0465361	0.040439	Ercc6/Brcc3/Nucks1/Atm/Xrcc5/Gata3/Lrp2	7
GO:0071103	DNA conformation change	28/1802	208/23239	0.0030066	0.047378	0.0411706	Daxx/Smarca5/Kat6b/Ubn1/Smc2/Ddx1/Rsf1/Top1mt/Hira/Kat6a/Ncapd2/Sart3/Twnk/Wrnip1/Psme4/Ascc3/Hist1h3g/Nasp/Ctcf/Sycp1/Supv3l1/Piwil1/Itgb3bp/Shprh/Mcm9/Hist1h4h/Top3b/Baz2a	28
GO:0010457	centriole-centriole cohesion	5/1802	14/23239	0.00308081	0.0475766	0.0413431	Cntln/Syne2/Crocc/Odf2/Rttn	5
GO:0018027	peptidyl-lysine dimethylation	5/1802	14/23239	0.00308081	0.0475766	0.0413431	Kdm3a/Setd2/Ash1l/Ehmt2/Ehmt1	5
GO:0033127	regulation of histone phosphorylation	5/1802	14/23239	0.00308081	0.0475766	0.0413431	Daxx/Rps6ka5/Atm/Slk/Fmr1	5
GO:0042159	lipoprotein catabolic process	5/1802	14/23239	0.00308081	0.0475766	0.0413431	Atm/Abhd17b/Abhd12/Notum/Abhd13	5
GO:0046132	pyrimidine ribonucleoside biosynthetic process	5/1802	14/23239	0.00308081	0.0475766	0.0413431	Umps/Nme4/Ctps/Cad/Ctps2	5
GO:0046134	pyrimidine nucleoside biosynthetic process	5/1802	14/23239	0.00308081	0.0475766	0.0413431	Umps/Nme4/Ctps/Cad/Ctps2	5
GO:0090069	regulation of ribosome biogenesis	5/1802	14/23239	0.00308081	0.0475766	0.0413431	Usp36/Riok1/Shq1/Heatr1/Wdr75	5
GO:0045216	cell-cell junction organization	21/1802	142/23239	0.00313348	0.048252	0.0419301	Cntnap1/Vcl/Prkaca/Camsap3/Afdn/Jup/Fscn1/Kifc3/Rock2/Arvcf/Cdh4/Ect2/Prkci/Marveld2/Ctnna1/Nphp1/Ocln/Nfasc/Cldn3/Flcn/Cgn	21
GO:0043624	cellular protein complex disassembly	20/1802	133/23239	0.00318988	0.048981	0.0425635	Camsap1/Upf1/Katnb1/Camsap3/Kif24/Add1/Mical3/Camsap2/Apc/Sgk1/Twf2/Tmod3/Sptb/Fgf13/Lmod3/Gspt2/Gas2l1/Sptan1/Dysf/Eml4	20
GO:0007051	spindle organization	23/1802	161/23239	0.00321881	0.0492337	0.0427831	Cep192/Haus5/Ptpa/Washc5/Myh9/Rae1/Pcnt/Tubgcp2/Map4/Spag5/Stag1/Msto1/Chmp2b/Aspm/Ncor1/Trim36/Hdac3/Map9/Mapre2/Tacc2/Golga2/Haus8/Dync1h1	23
GO:0051261	protein depolymerization	18/1802	115/23239	0.00322883	0.0492337	0.0427831	Camsap1/Katnb1/Camsap3/Kif24/Add1/Mical3/Camsap2/Apc/Sgk1/Twf2/Tmod3/Sptb/Fgf13/Lmod3/Gas2l1/Sptan1/Dysf/Eml4	18
GO:0050434	positive regulation of viral transcription	6/1802	20/23239	0.00323367	0.0492337	0.0427831	Nucks1/Chd1/Rsf1/Ep300/Ctdp1/Hpn	6
GO:0000288	nuclear-transcribed mRNA catabolic process, deadenylation-dependent decay	10/1802	48/23239	0.00328549	0.0498823	0.0433468	Cnot1/Rc3h1/Samd4b/Tnrc6b/Cpeb3/Zfp36/Pabpc1/Skiv2l/Pnldc1/Dcp1a	10
